# Supplementary material for: Optimizing solar energy planning: A spatial zoning method based on characterized dimensionless radiation profiles
Source: iScience. 2026 Mar 31;29(5):115545. doi: 10.1016/j.isci.2026.115545 (PMC13092865; doi:10.1016/j.isci.2026.115545)
Supplement: Data S1. Excel file containing the datasets used in this study after quality control [file mmc2.xlsx]

## Sheet: Station Description
Related to:	All data were downloaded from the Japan Meteorological Agency (JMA) and are accessible (regularly updated) at https://www.data.jma.go.jp/risk/obsdl/index.php
Official meteorological stations							General meteorological stations
Observation No.	Station name	Latitude (°N)	Longitude (°E)	Type	Collected data in this research		Observation No.	Station name	Latitude (°N)	Longitude (°E)	Type	Collected data in this research
82182	Fukuoka	33.5817	130.375	Official meteorological station	S, I		82046	Munakata	33.8083	130.538	AMeDAS	S
83216	Oita	33.235	131.618	Official meteorological station	S, I		82056	Yahata	33.8517	130.743	AMeDAS	S
84496	Nagasaki	32.7333	129.867	Official meteorological station	S, I		82101	Yukuhashi	33.7133	130.975	AMeDAS	S
85142	Saga	33.265	130.305	Official meteorological station	S, I		82136	Izuka	33.6517	130.693	Official meteorological station	S
86141	Kumamoto	32.8133	130.707	Official meteorological station	S, I		82171	Maebaru	33.56	130.19	AMeDAS	S
87376	Miyazaki	31.9383	131.413	Official meteorological station	S, I		82191	Daizaifu	33.4967	130.49	AMeDAS	S
88317	Kagoshima	31.555	130.547	Official meteorological station	S, I		82206	Soeda	33.5583	130.855	AMeDAS	S
							82261	Asakura	33.4067	130.695	AMeDAS	S
							82306	Kurume	33.3033	130.493	AMeDAS	S
							82317	Kurogi	33.225	130.645	AMeDAS	S
							82361	Omuta	33.0067	130.467	AMeDAS	S
							83021	Kunimi	33.6783	131.575	AMeDAS	S
							83061	Bungotakada	33.57	131.433	AMeDAS	S
							83106	Innai	33.42	131.317	AMeDAS	S
							83121	Kitsuki	33.4167	131.597	AMeDAS	S
							83137	Hita	33.3217	130.928	Official meteorological station	S
							83191	Kusu	33.2917	131.155	AMeDAS	S
							83201	Yufuin	33.2533	131.347	AMeDAS	S
							83341	Inukai	33.065	131.632	AMeDAS	S
							83371	Taketa	32.9733	131.398	AMeDAS	S
							83401	Saiki	32.95	131.902	AMeDAS	S
							83431	Ume	32.845	131.675	AMeDAS	S
							83476	Kamae	32.795	131.923	AMeDAS	S
							84121	Ashibe	33.8	129.722	AMeDAS	S
							84171	Hirado	33.36	129.55	Official meteorological station	S
							84341	Arikawa	32.9817	129.118	AMeDAS	S
							84536	Fukue	32.6933	128.827	Official meteorological station	S
							84561	Kuchinotsu	32.6117	130.193	AMeDAS	S
							85116	Imari	33.2667	129.878	AMeDAS	S
							85161	Ureshino	33.1167	129.995	AMeDAS	S
							85166	Shiroishi	33.1833	130.148	AMeDAS	S
							86006	Kahoku	33.115	130.692	AMeDAS	S
							86066	Minamioguni	33.1033	131.067	AMeDAS	S
							86086	Taimei	32.915	130.512	AMeDAS	S
							86101	Kikuchi	32.945	130.782	AMeDAS	S
							86111	Aso Otohime	32.9467	131.04	AMeDAS	S
							86161	Takamori	32.8217	131.125	AMeDAS	S
							86216	Misumi	32.6117	130.478	AMeDAS	S
							86236	Kousa	32.6717	130.817	AMeDAS	S
							86271	Matsushima	32.515	130.447	AMeDAS	S
							86316	Hondo	32.4683	130.18	AMeDAS	S
							86336	Yatsushiro	32.4733	130.607	AMeDAS	S
							86451	Minamata	32.205	130.407	AMeDAS	S
							86467	Hitoyoshi	32.2167	130.755	Official meteorological station	S
							86477	Ue	32.225	130.905	AMeDAS	S
							86491	Ushibuka	32.1967	130.027	Official meteorological station	S
							87041	Takachiho	32.7117	131.29	AMeDAS	S
							87066	Furue	32.7117	131.82	AMeDAS	S
							87071	Kuraoka	32.6433	131.157	AMeDAS	S
							87141	Nobeoka	32.5817	131.657	Official meteorological station	S
							87181	Hyuga	32.4083	131.6	AMeDAS	S
							87206	Mikado	32.385	131.332	AMeDAS	S
							87231	Nishimera	32.24	131.152	AMeDAS	S
							87293	Takanabe	32.1233	131.475	AMeDAS	S
							87301	Kakutou	32.0467	130.81	AMeDAS	S
							87331	Saito	32.0633	131.413	AMeDAS	S
							87352	Kobayashi	32	130.953	AMeDAS	S
							87426	Miyakonojo	31.73	131.082	Official meteorological station	S
							87501	Kushima	31.465	131.22	AMeDAS	S
							88061	Akune	32.0267	130.2	Official meteorological station	S
							88081	Okuchi	32.0467	130.627	AMeDAS	S
							88131	Nakakoshiki	31.835	129.867	AMeDAS	S
							88151	Sendai	31.8333	130.315	AMeDAS	S
							88261	Higashiichiki	31.6683	130.328	AMeDAS	S
							88286	Makinohara	31.6617	130.843	AMeDAS	S
							88331	Kihoku	31.5883	130.855	AMeDAS	S
							88371	Kaseda	31.415	130.325	AMeDAS	S
							88406	Shibushi	31.4783	131.095	AMeDAS	S
							88432	Kiire	31.3867	130.54	AMeDAS	S
							88442	Kanoya	31.3917	130.863	AMeDAS	S
							88447	Kimotsukimaeda	31.34	130.938	AMeDAS	S
							88466	Macurasaki	31.2717	130.292	Official meteorological station	S
							88486	Ibusuki	31.25	130.637	AMeDAS	S
							88506	Uchinoura	31.2767	131.055	AMeDAS	S
							88536	Tashiro	31.1983	130.843	AMeDAS	S

## Sheet: Raw data-Official
				82182		83216		84496		85142		86141		87376		88317
Year	Month	Day	Hour	S	I	S	I	S	I	S	I	S	I	S	I	S	I
2000	1	1	1	0	0	0	0	0	0	0	0	0	0	0	0	0	0
2000	1	1	2	0	0	0	0	0	0	0	0	0	0	0	0	0	0
2000	1	1	3	0	0	0	0	0	0	0	0	0	0	0	0	0	0
2000	1	1	4	0	0	0	0	0	0	0	0	0	0	0	0	0	0
2000	1	1	5	0	0	0	0	0	0	0	0	0	0	0	0	0	0
2000	1	1	6	0	0	0	0	0	0	0	0	0	0	0	0	0	0
2000	1	1	7	0	0	0	0	0	0	0	0	0	0	0	0	0	0
2000	1	1	8	0.1	0.07	0.1	0.07	0	0.03	0	0.05	0.1	0.06	0.3	0.09	0	0.07
2000	1	1	9	1	0.51	1	0.51	0.4	0.34	1	0.45	1	0.49	1	0.58	0.3	0.38
2000	1	1	10	1	1.13	1	1.11	1	1.06	1	1.05	1	1.09	1	1.18	1	0.97
2000	1	1	11	1	1.63	1	1.62	1	1.54	1	1.56	1	1.55	1	1.66	1	1.54
2000	1	1	12	1	1.96	0.8	1.6	1	1.87	1	1.88	1	1.83	1	1.96	1	1.83
2000	1	1	13	1	2.05	0.6	1.43	1	1.96	1	1.99	1	1.91	1	2.01	1	1.93
2000	1	1	14	1	1.9	0.7	1.58	1	1.86	1	1.84	1	1.77	1	1.85	1	1.77
2000	1	1	15	1	1.55	0.8	1.29	1	1.48	1	1.47	1	1.41	1	1.46	1	1.5
2000	1	1	16	1	1.01	1	0.94	1	0.95	1	0.93	1	0.9	0.9	0.82	0	0.46
2000	1	1	17	1	0.4	0.9	0.31	0.6	0.31	1	0.33	0.7	0.29	0	0.19	0	0.17
2000	1	1	18	0	0.03	0	0	0	0	0	0.01	0	0.01	0	0	0	0.02
2000	1	1	19	0	0	0	0	0	0	0	0	0	0	0	0	0	0
2000	1	1	20	0	0	0	0	0	0	0	0	0	0	0	0	0	0
2000	1	1	21	0	0	0	0	0	0	0	0	0	0	0	0	0	0
2000	1	1	22	0	0	0	0	0	0	0	0	0	0	0	0	0	0
2000	1	1	23	0	0	0	0	0	0	0	0	0	0	0	0	0	0
2000	1	1	24	0	0	0	0	0	0	0	0	0	0	0	0	0	0
2000	1	2	1	0	0	0	0	0	0	0	0	0	0	0	0	0	0
2000	1	2	2	0	0	0	0	0	0	0	0	0	0	0	0	0	0
2000	1	2	3	0	0	0	0	0	0	0	0	0	0	0	0	0	0
2000	1	2	4	0	0	0	0	0	0	0	0	0	0	0	0	0	0
2000	1	2	5	0	0	0	0	0	0	0	0	0	0	0	0	0	0
2000	1	2	6	0	0	0	0	0	0	0	0	0	0	0	0	0	0
2000	1	2	7	0	0	0	0	0	0	0	0	0	0	0	0	0	0
2000	1	2	8	0.1	0.05	0	0	0	0.01	0	0.02	0	0	0	0.01	0	0.02
2000	1	2	9	1	0.51	0	0.01	0	0.21	0.6	0.37	0	0.19	0	0.05	0	0.12
2000	1	2	10	1	1.08	0	0.09	0.1	0.67	0.3	0.59	0	0.54	0	0.17	0	0.41
2000	1	2	11	0.3	1.11	0	0.19	0	0.49	0.3	1.03	0	0.49	0.1	0.84	1	1.71
2000	1	2	12	1	1.86	0	0.43	0.4	1.2	0.7	1.54	0	0.45	0	0.53	0.7	1.7
2000	1	2	13	0.4	1.4	0	0.4	0.7	1.59	0.8	1.67	0	0.54	0	0.69	0.2	1.1
2000	1	2	14	0.7	1.48	0.4	1.28	0.7	1.52	0.9	1.73	0.1	0.78	0	0.67	0.1	0.92
2000	1	2	15	1	1.45	1	1.41	0.1	0.74	1	1.44	0.1	0.78	0	0.56	1	1.59
2000	1	2	16	1	0.87	0.4	0.53	0.7	0.78	1	0.88	0.3	0.67	0	0.28	1	1.02
2000	1	2	17	0.3	0.26	0.4	0.24	0.9	0.36	0.7	0.29	0.8	0.37	0.4	0.24	0.9	0.41
2000	1	2	18	0	0.02	0	0	0	0.01	0	0.01	0	0.01	0	0.01	0	0.03
2000	1	2	19	0	0	0	0	0	0	0	0	0	0	0	0	0	0
2000	1	2	20	0	0	0	0	0	0	0	0	0	0	0	0	0	0
2000	1	2	21	0	0	0	0	0	0	0	0	0	0	0	0	0	0
2000	1	2	22	0	0	0	0	0	0	0	0	0	0	0	0	0	0
2000	1	2	23	0	0	0	0	0	0	0	0	0	0	0	0	0	0
2000	1	2	24	0	0	0	0	0	0	0	0	0	0	0	0	0	0
2000	1	3	1	0	0	0	0	0	0	0	0	0	0	0	0	0	0
2000	1	3	2	0	0	0	0	0	0	0	0	0	0	0	0	0	0
2000	1	3	3	0	0	0	0	0	0	0	0	0	0	0	0	0	0
2000	1	3	4	0	0	0	0	0	0	0	0	0	0	0	0	0	0
2000	1	3	5	0	0	0	0	0	0	0	0	0	0	0	0	0	0
2000	1	3	6	0	0	0	0	0	0	0	0	0	0	0	0	0	0
2000	1	3	7	0	0	0	0	0	0	0	0	0	0	0	0	0	0.01
2000	1	3	8	0	0.05	0.2	0.07	0	0.05	0	0.04	0	0.05	0.4	0.09	0.2	0.09
2000	1	3	9	0.6	0.42	1	0.56	0.4	0.42	1	0.46	1	0.49	1	0.63	1	0.62
2000	1	3	10	1	1.08	1	1.15	1	1.07	1	1.05	1	1.11	1	1.29	1	1.25
2000	1	3	11	1	1.57	1	1.67	1	1.53	1	1.48	1	1.6	1	1.8	1	1.74
2000	1	3	12	1	1.84	1	1.96	1	1.85	1	1.83	1	1.89	1	2.08	1	2.08
2000	1	3	13	1	2.04	1	2.04	1	1.96	1	1.92	1	1.97	1	2.15	1	2.19
2000	1	3	14	1	1.89	1	1.86	1	1.84	1	1.77	1	1.8	1	1.99	1	2.03
2000	1	3	15	1	1.5	1	1.49	1	1.46	1	1.35	1	1.45	1	1.56	1	1.62
2000	1	3	16	1	0.97	1	0.94	0.9	0.84	1	0.83	1	0.91	1	1	1	1.06
2000	1	3	17	0.6	0.32	0.8	0.31	0.5	0.36	0.6	0.28	0.5	0.3	0.9	0.37	1	0.43
2000	1	3	18	0	0.02	0	0	0	0.01	0	0.01	0	0.01	0	0.01	0	0.04
2000	1	3	19	0	0	0	0	0	0	0	0	0	0	0	0	0	0
2000	1	3	20	0	0	0	0	0	0	0	0	0	0	0	0	0	0
2000	1	3	21	0	0	0	0	0	0	0	0	0	0	0	0	0	0
2000	1	3	22	0	0	0	0	0	0	0	0	0	0	0	0	0	0
2000	1	3	23	0	0	0	0	0	0	0	0	0	0	0	0	0	0
2000	1	3	24	0	0	0	0	0	0	0	0	0	0	0	0	0	0
2000	1	4	1	0	0	0	0	0	0	0	0	0	0	0	0	0	0
2000	1	4	2	0	0	0	0	0	0	0	0	0	0	0	0	0	0
2000	1	4	3	0	0	0	0	0	0	0	0	0	0	0	0	0	0
2000	1	4	4	0	0	0	0	0	0	0	0	0	0	0	0	0	0
2000	1	4	5	0	0	0	0	0	0	0	0	0	0	0	0	0	0
2000	1	4	6	0	0	0	0	0	0	0	0	0	0	0	0	0	0
2000	1	4	7	0	0	0	0	0	0	0	0	0	0	0	0	0	0
2000	1	4	8	0	0.07	0.1	0.07	0	0.03	0	0.04	0	0.06	0.2	0.09	0.3	0.1
2000	1	4	9	0.9	0.47	1	0.52	0.4	0.36	1	0.45	1	0.5	1	0.6	1	0.65
2000	1	4	10	1	1.08	1	1.1	1	1.02	1	1.03	1	1.1	1	1.23	1	1.28
2000	1	4	11	1	1.59	1	1.58	1	1.51	1	1.57	1	1.59	1	1.74	1	1.82
2000	1	4	12	1	1.9	1	1.84	1	1.81	1	1.86	1	1.88	1	2	1	2.15
2000	1	4	13	1	2.01	1	1.98	1	1.91	1	1.91	1	1.94	1	2.07	1	2.24
2000	1	4	14	1	1.81	1	1.82	1	1.81	1	1.74	1	1.72	1	1.9	1	2.05
2000	1	4	15	1	1.44	1	1.43	1	1.51	1	1.35	1	1.39	1	1.54	1	1.66
2000	1	4	16	1	0.91	1	0.89	1	0.98	1	0.82	1	0.89	1	0.98	1	1.07
2000	1	4	17	0.6	0.33	0.7	0.27	0.9	0.38	0.6	0.26	0.7	0.33	0.9	0.36	1	0.43
2000	1	4	18	0	0.03	0	0.01	0	0.02	0	0.01	0	0.01	0	0.01	0	0.04
2000	1	4	19	0	0	0	0	0	0	0	0	0	0	0	0	0	0
2000	1	4	20	0	0	0	0	0	0	0	0	0	0	0	0	0	0
2000	1	4	21	0	0	0	0	0	0	0	0	0	0	0	0	0	0
2000	1	4	22	0	0	0	0	0	0	0	0	0	0	0	0	0	0
2000	1	4	23	0	0	0	0	0	0	0	0	0	0	0	0	0	0
2000	1	4	24	0	0	0	0	0	0	0	0	0	0	0	0	0	0
2000	1	5	1	0	0	0	0	0	0	0	0	0	0	0	0	0	0
2000	1	5	2	0	0	0	0	0	0	0	0	0	0	0	0	0	0
2000	1	5	3	0	0	0	0	0	0	0	0	0	0	0	0	0	0
2000	1	5	4	0	0	0	0	0	0	0	0	0	0	0	0	0	0
2000	1	5	5	0	0	0	0	0	0	0	0	0	0	0	0	0	0
2000	1	5	6	0	0	0	0	0	0	0	0	0	0	0	0	0	0
2000	1	5	7	0	0	0	0	0	0	0	0	0	0	0	0	0	0
2000	1	5	8	0	0.06	0.1	0.07	0	0.03	0	0.04	0	0.06	0	0.03	0	0.09
2000	1	5	9	0.8	0.39	1	0.53	0	0.18	0.4	0.29	0.6	0.45	0	0.21	0.5	0.45
2000	1	5	10	0.1	0.54	1	1.1	0.5	0.68	0.3	0.6	0.5	0.89	0.5	0.86	1	1.17
2000	1	5	11	0.3	0.78	1	1.53	0.5	1.06	0.4	0.99	0.2	0.88	0.5	1.05	0.3	1.03
2000	1	5	12	0.4	1.17	0.6	1.32	0	0.49	0.2	0.84	0	0.85	0	0.38	0	0.97
2000	1	5	13	0.8	1.65	0.5	0.98	0	0.37	0.2	0.79	0	0.76	0	0.53	0	0.47
2000	1	5	14	0.6	1.27	0.2	0.94	0	0.2	0	0.53	0	0.44	0	0.72	0	0.21
2000	1	5	15	0	0.61	0	0.47	0	0.33	0	0.24	0	0.32	0	0.19	0	0.07
2000	1	5	16	0	0.26	0	0.2	0	0.18	0	0.09	0	0.19	0	0.11	0	0.06
2000	1	5	17	0	0.06	0	0.03	0	0.04	0	0.03	0	0.05	0	0.01	0	0.04
2000	1	5	18	0	0.02	0	0	0	0	0	0	0	0	0	0	0	0.01
2000	1	5	19	0	0	0	0	0	0	0	0	0	0	0	0	0	0
2000	1	5	20	0	0	0	0	0	0	0	0	0	0	0	0	0	0
2000	1	5	21	0	0	0	0	0	0	0	0	0	0	0	0	0	0
2000	1	5	22	0	0	0	0	0	0	0	0	0	0	0	0	0	0
2000	1	5	23	0	0	0	0	0	0	0	0	0	0	0	0	0	0
2000	1	5	24	0	0	0	0	0	0	0	0	0	0	0	0	0	0
2000	1	6	1	0	0	0	0	0	0	0	0	0	0	0	0	0	0
2000	1	6	2	0	0	0	0	0	0	0	0	0	0	0	0	0	0
2000	1	6	3	0	0	0	0	0	0	0	0	0	0	0	0	0	0
2000	1	6	4	0	0	0	0	0	0	0	0	0	0	0	0	0	0
2000	1	6	5	0	0	0	0	0	0	0	0	0	0	0	0	0	0
2000	1	6	6	0	0	0	0	0	0	0	0	0	0	0	0	0	0
2000	1	6	7	0	0	0	0	0	0	0	0	0	0	0	0	0	0
2000	1	6	8	0.1	0.07	0	0.03	0	0.03	0	0.02	0	0.02	0	0.06	0	0.09
2000	1	6	9	1	0.47	0	0.17	0.4	0.34	0.7	0.38	0.4	0.36	0.9	0.55	0.6	0.49
2000	1	6	10	1	1.06	0	0.35	1	0.97	1	1.05	1	0.97	1	1.15	0.7	0.9
2000	1	6	11	0.1	0.92	0.1	1.02	0.8	1.37	0.6	1.35	1	1.49	0.7	1.48	1	1.59
2000	1	6	12	0.1	0.91	0.8	1.59	0.5	1.45	0	0.92	1	1.82	1	1.92	1	1.89
2000	1	6	13	0.3	1.06	0.5	1.52	0.2	0.91	0	0.84	0.4	1.46	1	1.99	1	2
2000	1	6	14	0	0.42	0.3	1.03	0	0.72	0	0.43	0	0.93	1	1.81	1	1.83
2000	1	6	15	0	0.29	0	0.37	0	0.56	0	0.19	0.3	1.01	1	1.45	0.8	1.26
2000	1	6	16	0	0.24	0	0.15	0	0.25	0	0.12	0.7	0.75	1	0.88	1	0.93
2000	1	6	17	0	0.09	0	0.04	0	0.12	0	0.04	0	0.17	0.7	0.32	0.9	0.38
2000	1	6	18	0	0.02	0	0	0	0.01	0	0.01	0	0	0	0.02	0	0.04
2000	1	6	19	0	0	0	0	0	0	0	0	0	0	0	0	0	0
2000	1	6	20	0	0	0	0	0	0	0	0	0	0	0	0	0	0
2000	1	6	21	0	0	0	0	0	0	0	0	0	0	0	0	0	0
2000	1	6	22	0	0	0	0	0	0	0	0	0	0	0	0	0	0
2000	1	6	23	0	0	0	0	0	0	0	0	0	0	0	0	0	0
2000	1	6	24	0	0	0	0	0	0	0	0	0	0	0	0	0	0
2000	1	7	1	0	0	0	0	0	0	0	0	0	0	0	0	0	0
2000	1	7	2	0	0	0	0	0	0	0	0	0	0	0	0	0	0
2000	1	7	3	0	0	0	0	0	0	0	0	0	0	0	0	0	0
2000	1	7	4	0	0	0	0	0	0	0	0	0	0	0	0	0	0
2000	1	7	5	0	0	0	0	0	0	0	0	0	0	0	0	0	0
2000	1	7	6	0	0	0	0	0	0	0	0	0	0	0	0	0	0
2000	1	7	7	0	0	0	0	0	0	0	0	0	0	0	0	0	0
2000	1	7	8	0	0.03	0	0.02	0	0.02	0	0.06	0	0.04	0	0.02	0	0.06
2000	1	7	9	0.7	0.54	0.2	0.28	0.4	0.41	0.1	0.21	0.5	0.47	0	0.17	0.7	0.5
2000	1	7	10	0.6	1.02	1	1.15	0.8	1.02	1	1.18	1	1.11	0	0.35	0.4	0.64
2000	1	7	11	0.7	1.41	1	0	0.7	1.59	1	1.78	1	1.74	0.5	0.94	1	1.68
2000	1	7	12	0.5	1.43	1	2.02	0.7	1.6	0.9	1.91	1	2.04	0.9	1.94	1	2.08
2000	1	7	13	0.3	1.38	1	2.1	0.5	1.46	0.1	0.69	0.9	2.09	1	2.2	1	2.2
2000	1	7	14	0.5	1.47	1	1.94	0.5	1.34	0.2	0.93	1	1.82	1	2.06	1	2.08
2000	1	7	15	0.2	0.68	1	1.54	0.8	1.5	0.1	0.6	1	1.59	1	1.67	1	1.72
2000	1	7	16	0.3	0.57	1	1	0.4	0.75	0.9	1.07	1	1.03	1	1.11	1	1.15
2000	1	7	17	0.5	0.44	0.9	0.4	0	0.16	0.8	0.36	1	0.41	1	0.43	1	0.49
2000	1	7	18	0	0.03	0	0.01	0	0.02	0	0.02	0	0.02	0.2	0.03	0.1	0.05
2000	1	7	19	0	0	0	0	0	0	0	0	0	0	0	0	0	0
2000	1	7	20	0	0	0	0	0	0	0	0	0	0	0	0	0	0
2000	1	7	21	0	0	0	0	0	0	0	0	0	0	0	0	0	0
2000	1	7	22	0	0	0	0	0	0	0	0	0	0	0	0	0	0
2000	1	7	23	0	0	0	0	0	0	0	0	0	0	0	0	0	0
2000	1	7	24	0	0	0	0	0	0	0	0	0	0	0	0	0	0
2000	1	8	1	0	0	0	0	0	0	0	0	0	0	0	0	0	0
2000	1	8	2	0	0	0	0	0	0	0	0	0	0	0	0	0	0
2000	1	8	3	0	0	0	0	0	0	0	0	0	0	0	0	0	0
2000	1	8	4	0	0	0	0	0	0	0	0	0	0	0	0	0	0
2000	1	8	5	0	0	0	0	0	0	0	0	0	0	0	0	0	0
2000	1	8	6	0	0	0	0	0	0	0	0	0	0	0	0	0	0
2000	1	8	7	0	0	0	0	0	0	0	0	0	0	0	0	0	0
2000	1	8	8	0	0.03	0	0.03	0	0	0	0.01	0	0.01	0	0.05	0	0.02
2000	1	8	9	0	0.12	0	0.09	0	0.11	0	0.09	0	0.14	0	0.28	0	0.19
2000	1	8	10	0	0.34	0	0.44	0	0.38	0	0.35	0	0.32	0	0.64	0	0.22
2000	1	8	11	0	0.45	0	0.71	0	0.98	0.3	1.09	0	0.61	0	0.26	0	0.34
2000	1	8	12	0.3	1.27	0	0.59	0.1	1.17	0.1	0.89	0	0.86	0	0.42	0	0.75
2000	1	8	13	0	0.67	0.7	1.57	0	0.79	0	0.78	0.5	1.6	0	0.9	0	0.58
2000	1	8	14	0	0.8	1	1.79	0	0.61	0.2	1.03	0.4	1.41	0.3	1.12	0	1.06
2000	1	8	15	0.6	1.19	0.7	1.11	0	0.37	0.3	0.84	0	0.42	0.3	1.05	0	0.82
2000	1	8	16	0	0.49	0.7	0.68	0	0.24	0.3	0.45	0	0.3	0.1	0.56	0	0.7
2000	1	8	17	0	0.13	0.4	0.25	0	0.13	0.4	0.29	0	0.17	0	0.2	0	0.27
2000	1	8	18	0	0.02	0	0	0	0.02	0	0.01	0	0.01	0	0.01	0	0.04
2000	1	8	19	0	0	0	0	0	0	0	0	0	0	0	0	0	0
2000	1	8	20	0	0	0	0	0	0	0	0	0	0	0	0	0	0
2000	1	8	21	0	0	0	0	0	0	0	0	0	0	0	0	0	0
2000	1	8	22	0	0	0	0	0	0	0	0	0	0	0	0	0	0
2000	1	8	23	0	0	0	0	0	0	0	0	0	0	0	0	0	0
2000	1	8	24	0	0	0	0	0	0	0	0	0	0	0	0	0	0
2000	1	9	1	0	0	0	0	0	0	0	0	0	0	0	0	0	0
2000	1	9	2	0	0	0	0	0	0	0	0	0	0	0	0	0	0
2000	1	9	3	0	0	0	0	0	0	0	0	0	0	0	0	0	0
2000	1	9	4	0	0	0	0	0	0	0	0	0	0	0	0	0	0
2000	1	9	5	0	0	0	0	0	0	0	0	0	0	0	0	0	0
2000	1	9	6	0	0	0	0	0	0	0	0	0	0	0	0	0	0
2000	1	9	7	0	0.01	0	0	0	0	0	0	0	0	0	0	0	0
2000	1	9	8	0	0.04	0	0.03	0	0	0	0.01	0	0	0	0	0	0.03
2000	1	9	9	0	0.18	0	0.13	0	0.04	0	0.1	0	0.04	0	0.03	0	0.11
2000	1	9	10	0	0.32	0	0.17	0	0.11	0	0.18	0	0.13	0	0.06	0	0.15
2000	1	9	11	0	0.42	0	0.2	0	0.1	0	0.22	0	0.16	0	0.07	0	0.12
2000	1	9	12	0	0.37	0	0.26	0	0.09	0	0.18	0	0.12	0	0.09	0	0.14
2000	1	9	13	0	0.28	0	0.17	0	0.11	0	0.18	0	0.18	0	0.12	0	0.27
2000	1	9	14	0	0.26	0	0.16	0	0.12	0	0.19	0	0.12	0	0.14	0	0.28
2000	1	9	15	0	0.18	0	0.13	0	0.1	0	0.11	0	0.11	0	0.12	0	0.22
2000	1	9	16	0	0.07	0	0.07	0	0.08	0	0.09	0	0.06	0	0.05	0	0.2
2000	1	9	17	0	0.11	0	0.01	0	0.05	0	0.06	0	0.05	0	0.02	0	0.14
2000	1	9	18	0	0.02	0	0	0	0	0	0.01	0	0	0	0	0	0.02
2000	1	9	19	0	0	0	0	0	0	0	0	0	0	0	0	0	0
2000	1	9	20	0	0	0	0	0	0	0	0	0	0	0	0	0	0
2000	1	9	21	0	0	0	0	0	0	0	0	0	0	0	0	0	0
2000	1	9	22	0	0	0	0	0	0	0	0	0	0	0	0	0	0
2000	1	9	23	0	0	0	0	0	0	0	0	0	0	0	0	0	0
2000	1	9	24	0	0	0	0	0	0	0	0	0	0	0	0	0	0
2000	1	10	1	0	0	0	0	0	0	0	0	0	0	0	0	0	0
2000	1	10	2	0	0	0	0	0	0	0	0	0	0	0	0	0	0
2000	1	10	3	0	0	0	0	0	0	0	0	0	0	0	0	0	0
2000	1	10	4	0	0	0	0	0	0	0	0	0	0	0	0	0	0
2000	1	10	5	0	0	0	0	0	0	0	0	0	0	0	0	0	0
2000	1	10	6	0	0	0	0	0	0	0	0	0	0	0	0	0	0
2000	1	10	7	0	0.01	0	0	0	0	0	0	0	0	0	0	0	0
2000	1	10	8	0	0.03	0	0.09	0	0.03	0	0.01	0.1	0.06	0	0.05	0.2	0.09
2000	1	10	9	0	0.16	0.1	0.33	0	0.15	0	0.12	0.6	0.42	0	0.31	1	0.7
2000	1	10	10	0.1	0.45	0	0.61	0.7	0.94	0.6	0.8	0.3	0.58	0.6	1.21	0.7	1.36
2000	1	10	11	0	0.5	0.7	1.51	0.8	1.42	0.5	1.09	0.6	1.16	0.2	1.24	0	1.12
2000	1	10	12	0.2	1.16	1	2.02	0.6	1.38	0.2	0.78	0.8	1.86	0.2	1.43	0.7	2
2000	1	10	13	0.3	1.16	1	2.04	0.9	1.63	0.5	1.44	0.5	1.22	1	2.31	0.7	2.07
2000	1	10	14	0.6	1.45	1	1.94	0.9	1.5	0.6	1.54	0.8	1.49	1	1.79	0.3	1.54
2000	1	10	15	0.3	1.12	1	1.64	1	1.62	0.8	1.55	0.8	1.35	0.8	1.64	1	1.54
2000	1	10	16	0.9	0.99	0.8	0.93	0.9	0.97	0.8	0.93	0.8	0.92	0.3	0.72	1	1.27
2000	1	10	17	0.7	0.39	0.8	0.29	0.9	0.45	0.7	0.31	0.7	0.35	0	0.21	0.7	0.55
2000	1	10	18	0	0.04	0	0.01	0.2	0.03	0.2	0.03	0	0.03	0	0.02	0.2	0.07
2000	1	10	19	0	0	0	0	0	0	0	0	0	0	0	0	0	0
2000	1	10	20	0	0	0	0	0	0	0	0	0	0	0	0	0	0
2000	1	10	21	0	0	0	0	0	0	0	0	0	0	0	0	0	0
2000	1	10	22	0	0	0	0	0	0	0	0	0	0	0	0	0	0
2000	1	10	23	0	0	0	0	0	0	0	0	0	0	0	0	0	0
2000	1	10	24	0	0	0	0	0	0	0	0	0	0	0	0	0	0
2000	1	11	1	0	0	0	0	0	0	0	0	0	0	0	0	0	0
2000	1	11	2	0	0	0	0	0	0	0	0	0	0	0	0	0	0
2000	1	11	3	0	0	0	0	0	0	0	0	0	0	0	0	0	0
2000	1	11	4	0	0	0	0	0	0	0	0	0	0	0	0	0	0
2000	1	11	5	0	0	0	0	0	0	0	0	0	0	0	0	0	0
2000	1	11	6	0	0	0	0	0	0	0	0	0	0	0	0	0	0
2000	1	11	7	0	0	0	0	0	0	0	0	0	0	0	0	0	0
2000	1	11	8	0.2	0.09	0	0.03	0	0.04	0.3	0.05	0.4	0.08	0.3	0.08	0	0.05
2000	1	11	9	1	0.62	0.5	0.44	0.4	0.38	1	0.53	1	0.58	1	0.61	0	0.3
2000	1	11	10	1	1.2	0.7	0.88	1	1.16	1	1.17	1	1.21	1	1.25	0	0.61
2000	1	11	11	1	1.68	0.5	1.05	1	1.67	1	1.68	1	1.71	0.9	1.61	0.1	1
2000	1	11	12	1	1.8	0.4	1.2	1	2	1	2.01	1	1.99	1	2.07	0.3	1.33
2000	1	11	13	1	2.11	0.8	1.79	1	2.11	1	2.14	1	2.11	1	2.16	0.8	1.86
2000	1	11	14	1	1.99	0.9	1.81	1	1.96	1	2.01	1	1.97	1	2.02	0.7	1.64
2000	1	11	15	1	1.62	0.9	1.58	1	1.65	1	1.64	1	1.62	1	1.64	1	1.53
2000	1	11	16	1	1.08	0.8	1	0.8	1.14	0.8	0.91	1	1.06	1	1.09	1	1.03
2000	1	11	17	0.3	0.27	0.7	0.34	0.6	0.4	0.1	0.22	0.8	0.39	0.9	0.42	0.5	0.4
2000	1	11	18	0	0.03	0	0.02	0	0.02	0	0.02	0	0.01	0	0.02	0	0.04
2000	1	11	19	0	0	0	0	0	0	0	0	0	0	0	0	0	0
2000	1	11	20	0	0	0	0	0	0	0	0	0	0	0	0	0	0
2000	1	11	21	0	0	0	0	0	0	0	0	0	0	0	0	0	0
2000	1	11	22	0	0	0	0	0	0	0	0	0	0	0	0	0	0
2000	1	11	23	0	0	0	0	0	0	0	0	0	0	0	0	0	0
2000	1	11	24	0	0	0	0	0	0	0	0	0	0	0	0	0	0
2000	1	12	1	0	0	0	0	0	0	0	0	0	0	0	0	0	0
2000	1	12	2	0	0	0	0	0	0	0	0	0	0	0	0	0	0
2000	1	12	3	0	0	0	0	0	0	0	0	0	0	0	0	0	0
2000	1	12	4	0	0	0	0	0	0	0	0	0	0	0	0	0	0
2000	1	12	5	0	0	0	0	0	0	0	0	0	0	0	0	0	0
2000	1	12	6	0	0	0	0	0	0	0	0	0	0	0	0	0	0
2000	1	12	7	0	0	0	0	0	0	0	0	0	0	0	0	0	0
2000	1	12	8	0	0.03	0	0	0	0	0	0.01	0	0.02	0	0	0	0.02
2000	1	12	9	0	0.05	0	0.01	0	0.05	0	0.13	0	0.12	0	0.05	0	0.05
2000	1	12	10	0	0.13	0	0.11	0	0.11	0	0.12	0	0.19	0	0.06	0	0.19
2000	1	12	11	0	0.19	0	0.21	0	0.2	0	0.17	0	0.24	0	0.09	0	0.18
2000	1	12	12	0	0.22	0	0.17	0	0.34	0	0.22	0	0.43	0	0.11	0	0.16
2000	1	12	13	0	0.3	0	0.18	0	0.38	0	0.19	0	0.69	0	0.12	0	0.19
2000	1	12	14	0	0.27	0	0.18	0	0.35	0	0.14	0	0.39	0	0.08	0	0.29
2000	1	12	15	0	0.31	0	0.12	0	0.16	0	0.18	0	0.25	0	0.15	0	0.15
2000	1	12	16	0	0.13	0	0.1	0	0.14	0	0.08	0	0.22	0	0.04	0	0.33
2000	1	12	17	0	0.07	0	0.04	0	0.02	0	0.03	0	0.08	0	0.03	0	0.08
2000	1	12	18	0	0.02	0	0	0	0	0	0	0	0.01	0	0	0	0.02
2000	1	12	19	0	0	0	0	0	0	0	0	0	0	0	0	0	0
2000	1	12	20	0	0	0	0	0	0	0	0	0	0	0	0	0	0
2000	1	12	21	0	0	0	0	0	0	0	0	0	0	0	0	0	0
2000	1	12	22	0	0	0	0	0	0	0	0	0	0	0	0	0	0
2000	1	12	23	0	0	0	0	0	0	0	0	0	0	0	0	0	0
2000	1	12	24	0	0	0	0	0	0	0	0	0	0	0	0	0	0
2000	1	13	1	0	0	0	0	0	0	0	0	0	0	0	0	0	0
2000	1	13	2	0	0	0	0	0	0	0	0	0	0	0	0	0	0
2000	1	13	3	0	0	0	0	0	0	0	0	0	0	0	0	0	0
2000	1	13	4	0	0	0	0	0	0	0	0	0	0	0	0	0	0
2000	1	13	5	0	0	0	0	0	0	0	0	0	0	0	0	0	0
2000	1	13	6	0	0	0	0	0	0	0	0	0	0	0	0	0	0
2000	1	13	7	0	0	0	0	0	0	0	0	0	0	0	0	0	0
2000	1	13	8	0	0.03	0	0.01	0	0.01	0	0	0	0	0	0.05	0	0.07
2000	1	13	9	0	0.07	0	0.03	0	0.21	0	0.04	0	0.04	0.2	0.39	0.5	0.59
2000	1	13	10	0	0.14	0	0.16	0	0.24	0	0.19	0	0.13	0.8	1.16	0.4	0.94
2000	1	13	11	0	0.47	0	0.44	0	0.42	0	0.37	0	0.17	0.3	0.89	0	0.21
2000	1	13	12	0	0.46	0	0.33	0	0.52	0	0.52	0	0.31	0.1	0.82	0	0.62
2000	1	13	13	0	0.27	0	0.7	0	0.4	0	0.27	0	0.29	0.2	1.17	0	1.05
2000	1	13	14	0	0.44	0	0.47	0	0.21	0	0.18	0	0.4	0.1	1.01	0	0.37
2000	1	13	15	0	0.21	0	0.47	0	0.35	0	0.09	0	0.33	0	0.16	0	0.24
2000	1	13	16	0	0.15	0	0.27	0	0.07	0	0.07	0	0.16	0	0.25	0	0.31
2000	1	13	17	0	0.07	0	0.06	0	0.05	0	0.02	0	0.06	0	0.08	0.1	0.21
2000	1	13	18	0	0.02	0	0.01	0	0.01	0	0.01	0	0	0	0	0	0.02
2000	1	13	19	0	0	0	0	0	0	0	0	0	0	0	0	0	0
2000	1	13	20	0	0	0	0	0	0	0	0	0	0	0	0	0	0
2000	1	13	21	0	0	0	0	0	0	0	0	0	0	0	0	0	0
2000	1	13	22	0	0	0	0	0	0	0	0	0	0	0	0	0	0
2000	1	13	23	0	0	0	0	0	0	0	0	0	0	0	0	0	0
2000	1	13	24	0	0	0	0	0	0	0	0	0	0	0	0	0	0
2000	1	14	1	0	0	0	0	0	0	0	0	0	0	0	0	0	0
2000	1	14	2	0	0	0	0	0	0	0	0	0	0	0	0	0	0
2000	1	14	3	0	0	0	0	0	0	0	0	0	0	0	0	0	0
2000	1	14	4	0	0	0	0	0	0	0	0	0	0	0	0	0	0
2000	1	14	5	0	0	0	0	0	0	0	0	0	0	0	0	0	0
2000	1	14	6	0	0	0	0	0	0	0	0	0	0	0	0	0	0
2000	1	14	7	0	0	0	0	0	0	0	0	0	0	0	0	0	0
2000	1	14	8	0	0.03	0	0	0	0	0	0	0	0.01	0	0.05	0	0.08
2000	1	14	9	0	0.1	0	0.08	0	0.12	0	0.1	0	0.16	0.5	0.52	0.4	0.46
2000	1	14	10	0	0.23	0	0.14	0.6	0.92	0	0.2	0	0.54	1	1.22	0.7	0.92
2000	1	14	11	0	0.31	0	0.23	1	1.55	0	0.52	0.7	1.42	1	1.75	0.8	1.51
2000	1	14	12	0	0.56	0	0.65	0.4	1.38	0	0.63	1	1.89	1	2.12	0.2	1.26
2000	1	14	13	0	0.52	0.1	1.27	0	0.72	0	0.36	0.6	1.7	0.7	1.84	0.5	1.77
2000	1	14	14	0	0.48	0.2	1.26	0	0.79	0.1	0.59	0	0.51	0.6	1.46	0.4	1.49
2000	1	14	15	0	0.76	0.1	0.73	0	0.68	0.3	0.93	0	0.62	0.3	1.17	0	0.37
2000	1	14	16	0	0.4	0.5	0.74	0	0.23	0	0.45	0.4	0.76	0	0.51	0.2	0.47
2000	1	14	17	0	0.19	0	0.21	0	0.09	0	0.2	0.6	0.34	0	0.19	0.5	0.51
2000	1	14	18	0	0.02	0	0.01	0	0.01	0	0.01	0	0.02	0	0.02	0	0.05
2000	1	14	19	0	0	0	0	0	0	0	0	0	0	0	0	0	0
2000	1	14	20	0	0	0	0	0	0	0	0	0	0	0	0	0	0
2000	1	14	21	0	0	0	0	0	0	0	0	0	0	0	0	0	0
2000	1	14	22	0	0	0	0	0	0	0	0	0	0	0	0	0	0
2000	1	14	23	0	0	0	0	0	0	0	0	0	0	0	0	0	0
2000	1	14	24	0	0	0	0	0	0	0	0	0	0	0	0	0	0
2000	1	15	1	0	0	0	0	0	0	0	0	0	0	0	0	0	0
2000	1	15	2	0	0	0	0	0	0	0	0	0	0	0	0	0	0
2000	1	15	3	0	0	0	0	0	0	0	0	0	0	0	0	0	0
2000	1	15	4	0	0	0	0	0	0	0	0	0	0	0	0	0	0
2000	1	15	5	0	0	0	0	0	0	0	0	0	0	0	0	0	0
2000	1	15	6	0	0	0	0	0	0	0	0	0	0	0	0	0	0
2000	1	15	7	0	0.01	0	0	0	0	0	0	0	0	0	0	0	0
2000	1	15	8	0	0.09	0.2	0.07	0	0.04	0.1	0.06	0.1	0.06	0.3	0.09	0	0.05
2000	1	15	9	0.4	0.44	1	0.65	0.4	0.41	0.9	0.54	1	0.55	1	0.63	0.8	0.45
2000	1	15	10	0.5	0.85	1	1.26	1	1.01	0.6	0.81	1	1.26	1	1.29	1	0.98
2000	1	15	11	0.9	1.51	0.9	1.49	0.6	1.33	1	1.39	1	1.64	1	1.78	0.9	1.19
2000	1	15	12	0.8	1.38	1	1.79	0.6	1.52	0.6	1.37	0.4	1.34	1	2.07	0	0.88
2000	1	15	13	0.3	1.24	0.7	1.53	0.2	1.3	0.5	1.17	0.2	1.43	0.6	1.54	0	0.72
2000	1	15	14	0.6	1.39	0.6	1.35	0.5	1.49	0.3	1.02	0.3	1.2	0.3	1.39	0.2	0.99
2000	1	15	15	0	0.79	0.5	1.26	0.2	0.99	0.3	1.04	0.2	0.91	0	0.64	0.1	0.97
2000	1	15	16	0	0.51	0.3	0.74	0	0.37	0	0.35	0	0.51	0	0.35	0	0.4
2000	1	15	17	0	0.17	0	0.21	0	0.09	0	0.12	0	0.14	0	0.1	0	0.21
2000	1	15	18	0	0.03	0	0.01	0	0.01	0	0	0	0	0	0.01	0	0.02
2000	1	15	19	0	0	0	0	0	0	0	0	0	0	0	0	0	0.01
2000	1	15	20	0	0	0	0	0	0	0	0	0	0	0	0	0	0
2000	1	15	21	0	0	0	0	0	0	0	0	0	0	0	0	0	0
2000	1	15	22	0	0	0	0	0	0	0	0	0	0	0	0	0	0
2000	1	15	23	0	0	0	0	0	0	0	0	0	0	0	0	0	0
2000	1	15	24	0	0	0	0	0	0	0	0	0	0	0	0	0	0
2000	1	16	1	0	0	0	0	0	0	0	0	0	0	0	0	0	0
2000	1	16	2	0	0	0	0	0	0	0	0	0	0	0	0	0	0
2000	1	16	3	0	0	0	0	0	0	0	0	0	0	0	0	0	0
2000	1	16	4	0	0	0	0	0	0	0	0	0	0	0	0	0	0
2000	1	16	5	0	0	0	0	0	0	0	0	0	0	0	0	0	0
2000	1	16	6	0	0	0	0	0	0	0	0	0	0	0	0	0	0
2000	1	16	7	0	0	0	0	0	0	0	0	0	0	0	0	0	0
2000	1	16	8	0	0.04	0	0	0	0	0	0.01	0	0	0	0.02	0	0.04
2000	1	16	9	0	0.11	0	0.14	0	0.1	0	0.12	0	0.07	0	0.18	0	0.16
2000	1	16	10	0	0.25	0	0.16	0	0.22	0	0.31	0	0.27	0	0.65	0	0.52
2000	1	16	11	0	0.52	0	0.21	0	0.47	0	0.34	0	0.3	0	0.53	0	0.37
2000	1	16	12	0	0.61	0	0.24	0	0.54	0	0.72	0	0.41	0	0.59	0	0.51
2000	1	16	13	0	0.74	0	0.2	0.7	1.78	0	0.59	0	0.27	0	0.61	0	0.37
2000	1	16	14	0	0.89	0	0.05	1	1.86	0.5	1.35	0	0.3	0.1	1.07	0	0.41
2000	1	16	15	0.1	0.86	0	0	0.2	0.95	0	0.89	0	0.29	0.1	0.69	0	0.92
2000	1	16	16	0.1	0.6	0	0.03	0	0.54	0.1	0.56	0	0.55	0	0.17	0	0.32
2000	1	16	17	0	0.26	0	0.03	0	0.26	0.2	0.28	0	0.21	0	0.07	0	0.2
2000	1	16	18	0	0.05	0	0	0	0.02	0	0.01	0	0.02	0	0.01	0	0.06
2000	1	16	19	0	0	0	0	0	0	0	0	0	0	0	0	0	0
2000	1	16	20	0	0	0	0	0	0	0	0	0	0	0	0	0	0
2000	1	16	21	0	0	0	0	0	0	0	0	0	0	0	0	0	0
2000	1	16	22	0	0	0	0	0	0	0	0	0	0	0	0	0	0
2000	1	16	23	0	0	0	0	0	0	0	0	0	0	0	0	0	0
2000	1	16	24	0	0	0	0	0	0	0	0	0	0	0	0	0	0
2000	1	17	1	0	0	0	0	0	0	0	0	0	0	0	0	0	0
2000	1	17	2	0	0	0	0	0	0	0	0	0	0	0	0	0	0
2000	1	17	3	0	0	0	0	0	0	0	0	0	0	0	0	0	0
2000	1	17	4	0	0	0	0	0	0	0	0	0	0	0	0	0	0
2000	1	17	5	0	0	0	0	0	0	0	0	0	0	0	0	0	0
2000	1	17	6	0	0	0	0	0	0	0	0	0	0	0	0	0	0
2000	1	17	7	0	0	0	0	0	0	0	0	0	0	0	0	0	0
2000	1	17	8	0	0.03	0	0.04	0	0.05	0	0.04	0.1	0.07	0	0.06	0.2	0.09
2000	1	17	9	0	0.15	0	0.23	0	0.22	0	0.11	1	0.54	0.1	0.41	1	0.63
2000	1	17	10	0	0.57	0.6	0.99	0.3	0.76	0	0.33	1	1.14	0.9	1.27	0.8	1.26
2000	1	17	11	0.8	1.52	1	1.74	0.6	1.16	0	0.85	0.6	1.46	1	1.7	1	1.72
2000	1	17	12	1	1.87	1	1.97	0.6	1.52	0.9	1.87	0.7	1.76	1	2.05	1	2.03
2000	1	17	13	1	1.78	1	1.99	0	1.07	1	1.75	0.9	1.88	0.6	1.6	0.8	1.68
2000	1	17	14	0.5	1.48	0.8	1.54	0	0.94	0.8	1.58	0.9	1.58	0.5	1.23	0.7	1.59
2000	1	17	15	0	0.74	0.6	1.16	0.2	0.92	0.4	1.03	0.5	1.09	0.7	1.37	0	0.41
2000	1	17	16	0	0.45	0.4	0.7	0.1	0.65	0.1	0.62	0.5	0.79	0.1	0.67	0	0.19
2000	1	17	17	0	0.28	0.3	0.28	0	0.19	0	0.25	0.1	0.3	0.1	0.31	0	0.16
2000	1	17	18	0	0.05	0	0.03	0	0.03	0	0.03	0	0.02	0	0.03	0	0.03
2000	1	17	19	0	0	0	0	0	0	0	0	0	0	0	0	0	0
2000	1	17	20	0	0	0	0	0	0	0	0	0	0	0	0	0	0
2000	1	17	21	0	0	0	0	0	0	0	0	0	0	0	0	0	0
2000	1	17	22	0	0	0	0	0	0	0	0	0	0	0	0	0	0
2000	1	17	23	0	0	0	0	0	0	0	0	0	0	0	0	0	0
2000	1	17	24	0	0	0	0	0	0	0	0	0	0	0	0	0	0
2000	1	18	1	0	0	0	0	0	0	0	0	0	0	0	0	0	0
2000	1	18	2	0	0	0	0	0	0	0	0	0	0	0	0	0	0
2000	1	18	3	0	0	0	0	0	0	0	0	0	0	0	0	0	0
2000	1	18	4	0	0	0	0	0	0	0	0	0	0	0	0	0	0
2000	1	18	5	0	0	0	0	0	0	0	0	0	0	0	0	0	0
2000	1	18	6	0	0	0	0	0	0	0	0	0	0	0	0	0	0
2000	1	18	7	0	0	0	0	0	0	0	0	0	0	0	0	0	0
2000	1	18	8	0	0.06	0	0	0	0.03	0	0.02	0.2	0.08	0	0.06	0	0.06
2000	1	18	9	0.1	0.37	0	0.05	0.4	0.39	0	0.27	1	0.56	0	0.29	0.1	0.43
2000	1	18	10	0.6	0.9	0	0.23	1	1.07	0.8	0.95	1	1.15	0.4	1.13	0.3	0.98
2000	1	18	11	0.8	1.34	0	0.52	1	1.54	0.8	1.36	0.9	1.54	0.4	1.39	1	1.75
2000	1	18	12	0.5	1.35	0.1	0.85	0.5	1.5	1	2.03	0.7	1.72	0.2	1.52	1	2.1
2000	1	18	13	0.2	1	0	0.51	0.7	1.78	0.7	1.87	1	2.21	0	1.24	0.6	1.71
2000	1	18	14	0.4	1.32	0	0.39	0.1	0.66	0	0.15	0.9	2.05	0.3	1.44	0.3	1.32
2000	1	18	15	0.6	1.16	0.2	0.87	0.2	0.82	0	0.29	0.3	1.12	1	1.65	0.6	1.39
2000	1	18	16	0.4	0.87	0.6	0.86	0.2	0.66	0	0.31	0.2	0.43	0.8	0.99	0.3	0.61
2000	1	18	17	0.4	0.4	0.4	0.3	0	0.17	0	0.17	0.7	0.51	0.9	0.47	0.6	0.36
2000	1	18	18	0	0.04	0	0.02	0	0.03	0	0.03	0	0.04	0	0.03	0	0.09
2000	1	18	19	0	0	0	0	0	0	0	0	0	0	0	0	0	0
2000	1	18	20	0	0	0	0	0	0	0	0	0	0	0	0	0	0
2000	1	18	21	0	0	0	0	0	0	0	0	0	0	0	0	0	0
2000	1	18	22	0	0	0	0	0	0	0	0	0	0	0	0	0	0
2000	1	18	23	0	0	0	0	0	0	0	0	0	0	0	0	0	0
2000	1	18	24	0	0	0	0	0	0	0	0	0	0	0	0	0	0
2000	1	19	1	0	0	0	0	0	0	0	0	0	0	0	0	0	0
2000	1	19	2	0	0	0	0	0	0	0	0	0	0	0	0	0	0
2000	1	19	3	0	0	0	0	0	0	0	0	0	0	0	0	0	0
2000	1	19	4	0	0	0	0	0	0	0	0	0	0	0	0	0	0
2000	1	19	5	0	0	0	0	0	0	0	0	0	0	0	0	0	0
2000	1	19	6	0	0	0	0	0	0	0	0	0	0	0	0	0	0
2000	1	19	7	0	0	0	0	0	0	0	0	0	0	0	0	0	0
2000	1	19	8	0	0.02	0.1	0.07	0	0.02	0	0.02	0	0.01	0	0.06	0	0.02
2000	1	19	9	0	0.06	0.4	0.4	0	0.09	0	0.18	0	0.06	0.8	0.62	0	0.11
2000	1	19	10	0.2	0.61	0.9	1.16	0	0.38	0.2	0.67	0	0.42	1	1.3	0	0.24
2000	1	19	11	1	1.77	0.1	0.72	0.7	1.43	1	1.72	0	0.55	1	1.85	0	0.57
2000	1	19	12	0.8	1.64	0	0.57	0.2	0.83	0.9	2.02	0	0.88	1	2.27	0	0.77
2000	1	19	13	0	0.54	0.2	0.91	0.2	1.02	0.2	0.93	0.9	1.94	1	2.41	0.5	1.58
2000	1	19	14	0	0.18	0.7	1.75	0	0.32	0.1	0.79	0.7	1.58	1	2.14	0.7	1.8
2000	1	19	15	0	0.12	0.2	0.85	0	0.45	0	0.41	0	0.58	1	1.77	0.4	1.06
2000	1	19	16	0	0.15	0.3	0.56	0.1	0.21	0.4	0.66	0.1	0.54	0.8	1.09	0.1	0.53
2000	1	19	17	0	0.06	0	0.2	0.1	0.28	0.3	0.33	0	0.18	0.8	0.42	0.1	0.21
2000	1	19	18	0	0.01	0	0.02	0	0.02	0	0.04	0	0	0	0.03	0	0.02
2000	1	19	19	0	0.01	0	0	0	0	0	0	0	0	0	0	0	0.01
2000	1	19	20	0	0	0	0	0	0	0	0	0	0	0	0	0	0
2000	1	19	21	0	0	0	0	0	0	0	0	0	0	0	0	0	0
2000	1	19	22	0	0	0	0	0	0	0	0	0	0	0	0	0	0
2000	1	19	23	0	0	0	0	0	0	0	0	0	0	0	0	0	0
2000	1	19	24	0	0	0	0	0	0	0	0	0	0	0	0	0	0
2000	1	20	1	0	0	0	0	0	0	0	0	0	0	0	0	0	0
2000	1	20	2	0	0	0	0	0	0	0	0	0	0	0	0	0	0
2000	1	20	3	0	0	0	0	0	0	0	0	0	0	0	0	0	0
2000	1	20	4	0	0	0	0	0	0	0	0	0	0	0	0	0	0
2000	1	20	5	0	0	0	0	0	0	0	0	0	0	0	0	0	0
2000	1	20	6	0	0	0	0	0	0	0	0	0	0	0	0	0	0
2000	1	20	7	0	0	0	0	0	0	0	0	0	0	0	0	0	0
2000	1	20	8	0	0.04	0	0.05	0	0.02	0	0.04	0	0.05	0.4	0.13	0	0.08
2000	1	20	9	0.4	0.49	0.5	0.38	0	0.31	0.1	0.35	0.6	0.6	1	0.76	1	0.76
2000	1	20	10	0.4	0.94	0.6	0.93	0.3	0.74	0.7	1.02	0.3	0.65	1	1.44	1	1.38
2000	1	20	11	0.4	1.13	0.8	1.53	0.1	0.67	0.2	0.89	0.5	1.23	1	1.98	0.6	1.46
2000	1	20	12	0	0.95	0.3	1.09	0.1	0.79	0.4	1.25	0.5	1.58	1	2.3	0.6	1.65
2000	1	20	13	0	0.86	0	0.65	0.1	0.87	0.5	1.29	0.7	1.9	1	2.39	0.4	1.56
2000	1	20	14	0.5	1.58	0.1	0.82	0.4	1.35	0.4	1.24	0.9	2.09	0.9	2.15	0.6	1.78
2000	1	20	15	0.3	1.11	0.4	1.01	0.1	0.66	0.5	1.09	0.9	1.71	1	1.82	0.1	0.95
2000	1	20	16	0.3	0.78	0	0.39	0	0.35	0.1	0.57	0.3	0.74	1	1.33	0.3	0.84
2000	1	20	17	0	0.12	0	0.18	0	0.16	0.2	0.27	0.2	0.36	1	0.65	0.1	0.35
2000	1	20	18	0	0.03	0	0.01	0	0.01	0	0.02	0	0.02	0.4	0.07	0	0.05
2000	1	20	19	0	0	0	0	0	0	0	0	0	0	0	0	0	0
2000	1	20	20	0	0	0	0	0	0	0	0	0	0	0	0	0	0
2000	1	20	21	0	0	0	0	0	0	0	0	0	0	0	0	0	0
2000	1	20	22	0	0	0	0	0	0	0	0	0	0	0	0	0	0
2000	1	20	23	0	0	0	0	0	0	0	0	0	0	0	0	0	0
2000	1	20	24	0	0	0	0	0	0	0	0	0	0	0	0	0	0
2000	1	21	1	0	0	0	0	0	0	0	0	0	0	0	0	0	0
2000	1	21	2	0	0	0	0	0	0	0	0	0	0	0	0	0	0
2000	1	21	3	0	0	0	0	0	0	0	0	0	0	0	0	0	0
2000	1	21	4	0	0	0	0	0	0	0	0	0	0	0	0	0	0
2000	1	21	5	0	0	0	0	0	0	0	0	0	0	0	0	0	0
2000	1	21	6	0	0	0	0	0	0	0	0	0	0	0	0	0	0
2000	1	21	7	0	0	0	0	0	0	0	0	0	0	0	0	0	0
2000	1	21	8	0.2	0.1	0	0.08	0	0.03	0	0.02	0.3	0.08	0.5	0.13	0.3	0.12
2000	1	21	9	0.7	0.58	0.8	0.66	0.3	0.42	0.3	0.42	1	0.67	1	0.77	1	0.73
2000	1	21	10	0.7	1.08	1	1.42	0.7	1.13	0.6	0.85	1	1.37	1	1.46	1	1.42
2000	1	21	11	0.2	0.95	0.9	1.77	0.8	1.51	0.4	1.1	0.6	1.34	1	1.99	1	1.98
2000	1	21	12	0.2	1.1	0.2	1.07	1	2.16	0.6	1.48	0.6	1.83	1	2.31	1	2.35
2000	1	21	13	0.3	1.28	0.5	1.65	1	2.32	0.5	1.58	0.6	1.7	1	2.4	1	2.47
2000	1	21	14	0.1	0.82	0.6	1.5	1	2.26	0.3	1.11	0.9	2.44	1	2.25	1	2.35
2000	1	21	15	0.1	0.65	0.6	1.36	1	1.9	0	0.59	0.9	1.9	1	1.88	1	1.97
2000	1	21	16	0	0.33	0.6	1.06	1	1.35	0.8	1.16	1	1.34	1	1.31	1	1.41
2000	1	21	17	0	0.2	1	0.68	1	0.68	0.6	0.48	1	0.61	1	0.62	1	0.7
2000	1	21	18	0	0.06	0.2	0.07	0.3	0.08	0.3	0.07	0.3	0.07	0.4	0.07	0.5	0.11
2000	1	21	19	0	0	0	0	0	0	0	0	0	0	0	0	0	0
2000	1	21	20	0	0	0	0	0	0	0	0	0	0	0	0	0	0
2000	1	21	21	0	0	0	0	0	0	0	0	0	0	0	0	0	0
2000	1	21	22	0	0	0	0	0	0	0	0	0	0	0	0	0	0
2000	1	21	23	0	0	0	0	0	0	0	0	0	0	0	0	0	0
2000	1	21	24	0	0	0	0	0	0	0	0	0	0	0	0	0	0
2000	1	22	1	0	0	0	0	0	0	0	0	0	0	0	0	0	0
2000	1	22	2	0	0	0	0	0	0	0	0	0	0	0	0	0	0
2000	1	22	3	0	0	0	0	0	0	0	0	0	0	0	0	0	0
2000	1	22	4	0	0	0	0	0	0	0	0	0	0	0	0	0	0
2000	1	22	5	0	0	0	0	0	0	0	0	0	0	0	0	0	0
2000	1	22	6	0	0	0	0	0	0	0	0	0	0	0	0	0	0
2000	1	22	7	0	0	0	0	0	0	0	0	0	0	0	0	0	0
2000	1	22	8	0.1	0.08	0	0.01	0	0.04	0	0.04	0	0.05	0.4	0.14	0.3	0.13
2000	1	22	9	0.2	0.43	0	0.16	0.1	0.35	0	0.28	0.2	0.48	1	0.72	0.5	0.55
2000	1	22	10	0.1	0.68	0.1	0.63	0.1	0.69	0	0.48	0.3	0.93	1	1.39	1	1.34
2000	1	22	11	0.3	1.17	0.1	0.85	0.1	0.93	0.1	0.92	0	0.88	0.8	1.73	1	1.94
2000	1	22	12	0	1.01	0	0.56	0.1	0.98	0.1	1.15	0.1	1.18	0.8	1.95	0.8	1.82
2000	1	22	13	0	0.61	0	0.82	0.1	0.99	0	0.78	0	1.07	0.7	2.19	0.2	1.38
2000	1	22	14	0	0.79	0	0.9	0.3	1.32	0	0.74	0.2	1.44	0.7	1.92	0	0.71
2000	1	22	15	0	0.37	0.1	0.84	0	0.67	0	0.33	0	1.03	0	1.05	0	0.8
2000	1	22	16	0	0.22	0.1	0.31	0	0.23	0	0.16	0	0.4	0	0.38	0	0.45
2000	1	22	17	0	0.11	0.1	0.15	0	0.06	0	0.08	0	0.12	0	0.18	0	0.23
2000	1	22	18	0	0.03	0	0.02	0	0	0	0	0	0	0	0.03	0	0.04
2000	1	22	19	0	0	0	0	0	0	0	0	0	0	0	0	0	0
2000	1	22	20	0	0	0	0	0	0	0	0	0	0	0	0	0	0
2000	1	22	21	0	0	0	0	0	0	0	0	0	0	0	0	0	0
2000	1	22	22	0	0	0	0	0	0	0	0	0	0	0	0	0	0
2000	1	22	23	0	0	0	0	0	0	0	0	0	0	0	0	0	0
2000	1	22	24	0	0	0	0	0	0	0	0	0	0	0	0	0	0
2000	1	23	1	0	0	0	0	0	0	0	0	0	0	0	0	0	0
2000	1	23	2	0	0	0	0	0	0	0	0	0	0	0	0	0	0
2000	1	23	3	0	0	0	0	0	0	0	0	0	0	0	0	0	0
2000	1	23	4	0	0	0	0	0	0	0	0	0	0	0	0	0	0
2000	1	23	5	0	0	0	0	0	0	0	0	0	0	0	0	0	0
2000	1	23	6	0	0	0	0	0	0	0	0	0	0	0	0	0	0
2000	1	23	7	0	0	0	0	0	0	0	0	0	0	0	0	0	0
2000	1	23	8	0	0.03	0	0.04	0	0	0	0.01	0	0.01	0	0.01	0	0.03
2000	1	23	9	0	0.06	0	0.13	0	0.06	0	0.03	0	0.04	0	0.22	0	0.08
2000	1	23	10	0	0.13	0	0.39	0	0.37	0	0.26	0	0.09	0.1	0.72	0	0.15
2000	1	23	11	0	0.19	0	0.39	0	0.35	0	0.18	0	0.15	0.1	0.8	0	0.26
2000	1	23	12	0	0.11	0	0.46	0	0.59	0	0.42	0	0.12	0	0.36	0	0.4
2000	1	23	13	0	0.15	0.1	0.95	0	0.56	0	0.4	0	0.52	0.1	0.96	0	0.38
2000	1	23	14	0	0.12	0	0.44	0	0.23	0	0.28	0	0.09	0	0.73	0	0.21
2000	1	23	15	0	0.11	0	0.33	0	0.52	0	0.34	0	0.09	0	0.32	0	0.28
2000	1	23	16	0	0.11	0	0.41	0	0.31	0	0.16	0	0.12	0	0.48	0	0.27
2000	1	23	17	0	0.09	0	0.08	0	0.16	0	0.06	0	0.03	0	0.15	0	0.13
2000	1	23	18	0	0.02	0	0.01	0	0	0	0	0	0	0	0.04	0	0.03
2000	1	23	19	0	0	0	0	0	0	0	0	0	0	0	0	0	0.01
2000	1	23	20	0	0	0	0	0	0	0	0	0	0	0	0	0	0
2000	1	23	21	0	0	0	0	0	0	0	0	0	0	0	0	0	0
2000	1	23	22	0	0	0	0	0	0	0	0	0	0	0	0	0	0
2000	1	23	23	0	0	0	0	0	0	0	0	0	0	0	0	0	0
2000	1	23	24	0	0	0	0	0	0	0	0	0	0	0	0	0	0
2000	1	24	1	0	0	0	0	0	0	0	0	0	0	0	0	0	0
2000	1	24	2	0	0	0	0	0	0	0	0	0	0	0	0	0	0
2000	1	24	3	0	0	0	0	0	0	0	0	0	0	0	0	0	0
2000	1	24	4	0	0	0	0	0	0	0	0	0	0	0	0	0	0
2000	1	24	5	0	0	0	0	0	0	0	0	0	0	0	0	0	0
2000	1	24	6	0	0	0	0	0	0	0	0	0	0	0	0	0	0
2000	1	24	7	0	0.01	0	0	0	0	0	0	0	0	0	0	0	0
2000	1	24	8	0	0.02	0	0.01	0	0.01	0	0	0	0.01	0	0.01	0	0.03
2000	1	24	9	0	0.06	0	0.08	0	0.13	0	0.05	0	0.09	0	0.08	0	0.18
2000	1	24	10	0	0.07	0	0.14	0	0.21	0	0.13	0	0.18	0	0.15	0	0.19
2000	1	24	11	0	0.09	0	0.26	0	0.46	0	0.22	0	0.24	0	0.13	0	0.18
2000	1	24	12	0	0.16	0	0.63	0	0.79	0	0.23	0	0.61	0	0.43	0	0.29
2000	1	24	13	0	0.23	0	0.92	0	0.48	0	0.22	0	0.81	0	0.75	0	0.45
2000	1	24	14	0	0.31	0	0.25	0	0.35	0	0.6	0.3	1.34	0	0.53	0	0.66
2000	1	24	15	0	0.21	0	0.5	0	0.52	0	0.13	0.1	0.8	0	0.67	0	0.81
2000	1	24	16	0	0.1	0	0.26	0	0.67	0	0.15	0	0.22	0	0.49	0	0.41
2000	1	24	17	0	0.06	0	0.2	0.5	0.45	0	0.07	0	0.27	0	0.22	0	0.24
2000	1	24	18	0	0.03	0	0.01	0	0.04	0	0.01	0	0.06	0	0.01	0	0.05
2000	1	24	19	0	0	0	0	0	0	0	0	0	0	0	0	0	0
2000	1	24	20	0	0	0	0	0	0	0	0	0	0	0	0	0	0
2000	1	24	21	0	0	0	0	0	0	0	0	0	0	0	0	0	0
2000	1	24	22	0	0	0	0	0	0	0	0	0	0	0	0	0	0
2000	1	24	23	0	0	0	0	0	0	0	0	0	0	0	0	0	0
2000	1	24	24	0	0	0	0	0	0	0	0	0	0	0	0	0	0
2000	1	25	1	0	0	0	0	0	0	0	0	0	0	0	0	0	0
2000	1	25	2	0	0	0	0	0	0	0	0	0	0	0	0	0	0
2000	1	25	3	0	0	0	0	0	0	0	0	0	0	0	0	0	0
2000	1	25	4	0	0	0	0	0	0	0	0	0	0	0	0	0	0
2000	1	25	5	0	0	0	0	0	0	0	0	0	0	0	0	0	0
2000	1	25	6	0	0	0	0	0	0	0	0	0	0	0	0	0	0
2000	1	25	7	0	0	0	0	0	0	0	0	0	0	0	0	0	0
2000	1	25	8	0	0.02	0	0	0	0	0	0	0	0	0	0.05	0	0.02
2000	1	25	9	0	0.06	0	0.06	0	0.01	0	0.02	0	0.09	0	0.34	0	0.06
2000	1	25	10	0	0.16	0	0.1	0	0.04	0	0.07	0	0.11	0	0.63	0	0.51
2000	1	25	11	0	0.45	0	0.23	0	0.05	0	0.41	0	0.14	0	0.94	0.1	0.86
2000	1	25	12	0.3	1.46	0	0.63	0	0.37	0.2	1.12	0	0.56	0	1.06	0	0.18
2000	1	25	13	0.4	1.32	0.1	0.92	0	0.39	0.9	2.08	0	0.84	0.1	1.21	0	0.17
2000	1	25	14	0.2	1.04	0.1	0.88	0.4	1.16	1	2.29	0	0.64	0.6	1.75	0	0.56
2000	1	25	15	0.7	1.41	0	0.38	1	1.89	1	1.87	0.2	0.89	0.6	1.35	0	0.17
2000	1	25	16	1	1.35	0.5	0.7	0.9	1.28	1	1.34	0.5	0.83	0.6	0.86	0	0.26
2000	1	25	17	0.7	0.64	1	0.56	0.5	0.42	1	0.67	1	0.64	1	0.62	0	0.29
2000	1	25	18	0	0.01	0.3	0.06	0.2	0.06	0.5	0.09	0.4	0.08	0.2	0.07	0	0.05
2000	1	25	19	0	0.01	0	0	0	0	0	0	0	0	0	0	0	0
2000	1	25	20	0	0	0	0	0	0	0	0	0	0	0	0	0	0
2000	1	25	21	0	0	0	0	0	0	0	0	0	0	0	0	0	0
2000	1	25	22	0	0	0	0	0	0	0	0	0	0	0	0	0	0
2000	1	25	23	0	0	0	0	0	0	0	0	0	0	0	0	0	0
2000	1	25	24	0	0	0	0	0	0	0	0	0	0	0	0	0	0
2000	1	26	1	0	0	0	0	0	0	0	0	0	0	0	0	0	0
2000	1	26	2	0	0	0	0	0	0	0	0	0	0	0	0	0	0
2000	1	26	3	0	0	0	0	0	0	0	0	0	0	0	0	0	0
2000	1	26	4	0	0	0	0	0	0	0	0	0	0	0	0	0	0
2000	1	26	5	0	0	0	0	0	0	0	0	0	0	0	0	0	0
2000	1	26	6	0	0	0	0	0	0	0	0	0	0	0	0	0	0
2000	1	26	7	0	0	0	0	0	0	0	0	0	0	0	0	0	0.01
2000	1	26	8	0	0.04	0.3	0.14	0	0.01	0	0.05	0	0.03	0.4	0.12	0	0.03
2000	1	26	9	0	0.38	1	0.72	0	0.2	0.8	0.55	0.3	0.43	1	0.76	0	0.18
2000	1	26	10	0.3	0.76	0.7	1.07	0	0.36	0.7	1.18	0.9	1.25	1	1.48	0.3	0.87
2000	1	26	11	1	1.87	0.4	1.03	0	0.64	0.5	1.17	0.8	1.81	1	2.03	0.2	1.16
2000	1	26	12	1	2.45	0.3	0.98	0.4	1.33	1	2.42	0.7	1.88	1	2.36	0.1	0.95
2000	1	26	13	0.9	2.48	0.2	0.88	0.4	1.49	0.9	2.43	0.6	1.88	1	2.47	0	0.7
2000	1	26	14	0.2	0.99	0	0.73	0.5	1.44	0.8	2.16	0.5	1.67	1	2.33	0.1	1.01
2000	1	26	15	0.5	1.31	0.5	1.1	0.1	0.76	0.3	0.99	0.5	1.48	1	1.98	0.2	0.88
2000	1	26	16	0.1	0.71	0.7	1.12	0	0.33	0.2	0.52	0.7	1.13	1	1.42	0.9	1.34
2000	1	26	17	0	0.28	0.6	0.47	0	0.13	0.2	0.26	0.4	0.59	1	0.71	0.3	0.4
2000	1	26	18	0	0.03	0	0.04	0	0.02	0.1	0.04	0	0.02	0.5	0.1	0	0.07
2000	1	26	19	0	0	0	0	0	0	0	0	0	0	0	0	0	0
2000	1	26	20	0	0	0	0	0	0	0	0	0	0	0	0	0	0
2000	1	26	21	0	0	0	0	0	0	0	0	0	0	0	0	0	0
2000	1	26	22	0	0	0	0	0	0	0	0	0	0	0	0	0	0
2000	1	26	23	0	0	0	0	0	0	0	0	0	0	0	0	0	0
2000	1	26	24	0	0	0	0	0	0	0	0	0	0	0	0	0	0
2000	1	27	1	0	0	0	0	0	0	0	0	0	0	0	0	0	0
2000	1	27	2	0	0	0	0	0	0	0	0	0	0	0	0	0	0
2000	1	27	3	0	0	0	0	0	0	0	0	0	0	0	0	0	0
2000	1	27	4	0	0	0	0	0	0	0	0	0	0	0	0	0	0
2000	1	27	5	0	0	0	0	0	0	0	0	0	0	0	0	0	0
2000	1	27	6	0	0	0	0	0	0	0	0	0	0	0	0	0	0
2000	1	27	7	0	0	0	0	0	0	0	0	0	0	0	0	0	0
2000	1	27	8	0	0.07	0	0	0	0.09	0.4	0.08	0.3	0.09	0.6	0.16	0.4	0.17
2000	1	27	9	0	0.13	0	0.09	0.5	0.58	0.9	0.58	1	0.66	1	0.8	0.2	0.47
2000	1	27	10	0	0.31	0	0.6	0.8	1.11	1	1.29	1	1.32	1	1.51	0.2	0.8
2000	1	27	11	0	0.26	0.4	1.24	0.3	1.09	0.1	0.48	0.9	1.72	1	2.03	0.7	1.69
2000	1	27	12	0.5	1.43	0.2	1.2	0.7	1.62	0	0.23	0.4	1.38	1	2.38	0.7	2.05
2000	1	27	13	0.4	1.48	0.9	2.29	0.6	1.56	0	0.34	0	0.51	1	2.46	0.4	1.56
2000	1	27	14	0.4	1.15	0.9	2.1	0.6	1.72	0.4	1.58	0	0.74	1	2.38	0.7	2.14
2000	1	27	15	0.5	1.31	0.6	1.69	0	0.5	1	1.89	0.1	0.53	0.4	0.97	0.8	1.65
2000	1	27	16	0.8	1.19	0.8	1.22	0.4	0.83	1	1.32	0.8	1.16	0	0.44	0.7	1.15
2000	1	27	17	0.9	0.71	0.4	0.44	0.7	0.62	0.5	0.46	1	0.72	0.3	0.32	0.8	0.53
2000	1	27	18	0.4	0.11	0.3	0.07	0.5	0.12	0.5	0.13	0.4	0.08	0.3	0.07	0.3	0.11
2000	1	27	19	0	0	0	0	0	0	0	0	0	0	0	0	0	0
2000	1	27	20	0	0	0	0	0	0	0	0	0	0	0	0	0	0
2000	1	27	21	0	0	0	0	0	0	0	0	0	0	0	0	0	0
2000	1	27	22	0	0	0	0	0	0	0	0	0	0	0	0	0	0
2000	1	27	23	0	0	0	0	0	0	0	0	0	0	0	0	0	0
2000	1	27	24	0	0	0	0	0	0	0	0	0	0	0	0	0	0
2000	1	28	1	0	0	0	0	0	0	0	0	0	0	0	0	0	0
2000	1	28	2	0	0	0	0	0	0	0	0	0	0	0	0	0	0
2000	1	28	3	0	0	0	0	0	0	0	0	0	0	0	0	0	0
2000	1	28	4	0	0	0	0	0	0	0	0	0	0	0	0	0	0
2000	1	28	5	0	0	0	0	0	0	0	0	0	0	0	0	0	0
2000	1	28	6	0	0	0	0	0	0	0	0	0	0	0	0	0	0
2000	1	28	7	0	0	0	0	0	0	0	0	0	0	0	0	0	0.01
2000	1	28	8	0	0.06	0.3	0.09	0	0.03	0.1	0.06	0.5	0.12	0.4	0.13	0	0.07
2000	1	28	9	0.2	0.34	1	0.72	0.5	0.45	0.9	0.63	1	0.7	1	0.81	0.9	0.68
2000	1	28	10	1	1.4	0.7	1.38	1	1.31	1	1.32	1	1.38	1	1.5	1	1.48
2000	1	28	11	1	1.93	1	2	1	1.9	1	1.86	1	1.91	1	2.06	1	2.07
2000	1	28	12	1	2.27	1	2.36	1	2.22	1	2.22	1	2.27	1	2.38	1	2.41
2000	1	28	13	1	2.45	0.7	1.95	1	2.4	0.7	1.96	1	2.38	1	2.48	1	2.52
2000	1	28	14	0.8	1.91	1	2.36	1	2.22	0.2	1.12	0.7	1.82	1	2.34	1	2.43
2000	1	28	15	0.8	1.59	1	1.94	0.8	1.63	0.5	1.28	0.7	1.49	1	1.98	1	2.03
2000	1	28	16	0.9	1.19	1	1.35	1	1.38	0.6	1.11	1	1.3	1	1.39	1	1.44
2000	1	28	17	1	0.69	1	0.65	1	0.71	1	0.67	1	0.66	1	0.7	1	0.74
2000	1	28	18	0.5	0.12	0.4	0.07	0.3	0.09	0.5	0.09	0.5	0.1	0.5	0.09	0.6	0.15
2000	1	28	19	0	0	0	0	0	0	0	0	0	0	0	0	0	0
2000	1	28	20	0	0	0	0	0	0	0	0	0	0	0	0	0	0
2000	1	28	21	0	0	0	0	0	0	0	0	0	0	0	0	0	0
2000	1	28	22	0	0	0	0	0	0	0	0	0	0	0	0	0	0
2000	1	28	23	0	0	0	0	0	0	0	0	0	0	0	0	0	0
2000	1	28	24	0	0	0	0	0	0	0	0	0	0	0	0	0	0
2000	1	29	1	0	0	0	0	0	0	0	0	0	0	0	0	0	0
2000	1	29	2	0	0	0	0	0	0	0	0	0	0	0	0	0	0
2000	1	29	3	0	0	0	0	0	0	0	0	0	0	0	0	0	0
2000	1	29	4	0	0	0	0	0	0	0	0	0	0	0	0	0	0
2000	1	29	5	0	0	0	0	0	0	0	0	0	0	0	0	0	0
2000	1	29	6	0	0	0	0	0	0	0	0	0	0	0	0	0	0
2000	1	29	7	0	0.01	0	0	0	0	0	0	0	0	0	0	0	0
2000	1	29	8	0.3	0.1	0.5	0.13	0	0.05	0.3	0.08	0.4	0.1	0.6	0.15	0.5	0.14
2000	1	29	9	1	0.66	1	0.72	0.4	0.46	1	0.6	1	0.65	1	0.75	1	0.71
2000	1	29	10	1	1.3	1	1.4	0.9	1.18	1	1.25	1	1.29	1	1.43	1	1.37
2000	1	29	11	1	1.85	1	1.92	0.8	1.55	1	1.77	1	1.78	1	1.95	1	1.93
2000	1	29	12	1	2.11	1	2.2	0.8	1.9	1	2.07	1	2.08	1	2.26	1	2.26
2000	1	29	13	0.9	1.82	1	2	1	2.1	0.8	1.84	0.9	2.21	1	2.32	0.8	2.13
2000	1	29	14	0.5	1.39	0.8	1.55	0.9	1.92	0.9	1.67	0.2	1.21	0.1	0.94	0.3	1.4
2000	1	29	15	0.7	1.33	0.1	1.02	0.6	1.34	0.6	1.14	0.3	1.21	0.5	1.28	0.3	1.27
2000	1	29	16	0.2	0.64	0.2	0.75	0.1	0.71	0.2	0.6	0.3	0.77	0.5	0.94	0	0.41
2000	1	29	17	0	0.14	0	0.18	0.2	0.46	0	0.21	0.7	0.52	0	0.31	0	0.26
2000	1	29	18	0.1	0.09	0	0.02	0	0.05	0	0.03	0.1	0.07	0	0.03	0	0.06
2000	1	29	19	0	0	0	0	0	0	0	0	0	0	0	0	0	0
2000	1	29	20	0	0	0	0	0	0	0	0	0	0	0	0	0	0
2000	1	29	21	0	0	0	0	0	0	0	0	0	0	0	0	0	0
2000	1	29	22	0	0	0	0	0	0	0	0	0	0	0	0	0	0
2000	1	29	23	0	0	0	0	0	0	0	0	0	0	0	0	0	0
2000	1	29	24	0	0	0	0	0	0	0	0	0	0	0	0	0	0
2000	1	30	1	0	0	0	0	0	0	0	0	0	0	0	0	0	0
2000	1	30	2	0	0	0	0	0	0	0	0	0	0	0	0	0	0
2000	1	30	3	0	0	0	0	0	0	0	0	0	0	0	0	0	0
2000	1	30	4	0	0	0	0	0	0	0	0	0	0	0	0	0	0
2000	1	30	5	0	0	0	0	0	0	0	0	0	0	0	0	0	0
2000	1	30	6	0	0	0	0	0	0	0	0	0	0	0	0	0	0
2000	1	30	7	0	0	0	0	0	0	0	0	0	0	0	0	0	0
2000	1	30	8	0	0.02	0	0.01	0	0.01	0	0	0	0.01	0	0.01	0	0.03
2000	1	30	9	0	0.08	0	0.05	0	0.11	0	0.06	0	0.1	0	0.09	0	0.07
2000	1	30	10	0	0.17	0	0.14	0	0.25	0	0.15	0	0.24	0	0.25	0	0.33
2000	1	30	11	0	0.26	0	0.53	0	0.29	0	0.28	0	0.41	0	0.35	0	0.63
2000	1	30	12	0	0.16	0	0.63	0	0.14	0	0.29	0	0.52	0	0.32	0.2	1.64
2000	1	30	13	0	0.13	0.1	1.03	0	0.07	0	0.14	0	0.61	0	0.88	0.6	2
2000	1	30	14	0	0.17	0	0.64	0	0.07	0	0.1	0	0.24	0.7	1.93	0	0.53
2000	1	30	15	0	0.41	0	0.37	0	0.06	0	0.3	0	0.12	0.9	1.73	0	0.21
2000	1	30	16	0	0.36	0.1	0.53	0	0.13	0.3	0.74	0	0.18	0.2	0.63	0	0.13
2000	1	30	17	0.2	0.24	0.3	0.24	0	0.27	0	0.34	0	0.15	0	0.25	0	0.07
2000	1	30	18	0	0.09	0	0.06	0	0.03	0	0.09	0	0.04	0	0.04	0	0.02
2000	1	30	19	0	0	0	0	0	0	0	0	0	0	0	0	0	0.01
2000	1	30	20	0	0	0	0	0	0	0	0	0	0	0	0	0	0
2000	1	30	21	0	0	0	0	0	0	0	0	0	0	0	0	0	0
2000	1	30	22	0	0	0	0	0	0	0	0	0	0	0	0	0	0
2000	1	30	23	0	0	0	0	0	0	0	0	0	0	0	0	0	0
2000	1	30	24	0	0	0	0	0	0	0	0	0	0	0	0	0	0
2000	1	31	1	0	0	0	0	0	0	0	0	0	0	0	0	0	0
2000	1	31	2	0	0	0	0	0	0	0	0	0	0	0	0	0	0
2000	1	31	3	0	0	0	0	0	0	0	0	0	0	0	0	0	0
2000	1	31	4	0	0	0	0	0	0	0	0	0	0	0	0	0	0
2000	1	31	5	0	0	0	0	0	0	0	0	0	0	0	0	0	0
2000	1	31	6	0	0	0	0	0	0	0	0	0	0	0	0	0	0
2000	1	31	7	0	0.01	0	0	0	0	0	0	0	0	0	0	0	0
2000	1	31	8	0	0.04	0	0.04	0	0.04	0	0.04	0	0.04	0.6	0.16	0	0.1
2000	1	31	9	0	0.15	0.1	0.29	0.2	0.4	0	0.14	0.3	0.48	1	0.81	1	0.83
2000	1	31	10	0.1	0.58	0.9	1.44	0.7	1.18	0.1	0.49	0.9	1.54	1	1.5	1	1.5
2000	1	31	11	0	0.47	0.9	1.96	0.7	1.6	0.6	1.47	0.5	1.37	1	2.05	1	2.07
2000	1	31	12	0	0.62	1	2.3	0	0.82	0.3	1.17	0.3	1.49	1	2.37	1	2.45
2000	1	31	13	0	0.56	1	2.49	0.2	1.08	0.7	1.94	0.5	1.76	1	2.48	1	2.51
2000	1	31	14	0	0.68	0.9	2.19	0.2	1.36	0.9	2.19	0.8	2	1	2.34	1	2.41
2000	1	31	15	0	0.53	0.6	1.16	0.3	1.11	0.9	1.76	0.8	1.64	1	1.96	1	2.02
2000	1	31	16	0	0.38	0.2	0.48	0.3	0.79	0.8	1.13	0.8	1.31	1	1.4	1	1.47
2000	1	31	17	0.1	0.27	0.6	0.4	0.5	0.6	0.5	0.52	0.6	0.69	1	0.69	0.9	0.7
2000	1	31	18	0	0.08	0.2	0.08	0	0.07	0.2	0.06	0.3	0.09	0.5	0.12	0.4	0.14
2000	1	31	19	0	0.01	0	0	0	0	0	0	0	0	0	0	0	0.01
2000	1	31	20	0	0	0	0	0	0	0	0	0	0	0	0	0	0
2000	1	31	21	0	0	0	0	0	0	0	0	0	0	0	0	0	0
2000	1	31	22	0	0	0	0	0	0	0	0	0	0	0	0	0	0
2000	1	31	23	0	0	0	0	0	0	0	0	0	0	0	0	0	0
2000	1	31	24	0	0	0	0	0	0	0	0	0	0	0	0	0	0
2000	2	1	1	0	0	0	0	0	0	0	0	0	0	0	0	0	0
2000	2	1	2	0	0	0	0	0	0	0	0	0	0	0	0	0	0
2000	2	1	3	0	0	0	0	0	0	0	0	0	0	0	0	0	0
2000	2	1	4	0	0	0	0	0	0	0	0	0	0	0	0	0	0
2000	2	1	5	0	0	0	0	0	0	0	0	0	0	0	0	0	0
2000	2	1	6	0	0	0	0	0	0	0	0	0	0	0	0	0	0
2000	2	1	7	0	0	0	0	0	0	0	0	0	0	0	0	0	0
2000	2	1	8	0	0.03	0.3	0.14	0	0.06	0	0.03	0	0.06	0	0.02	0	0.05
2000	2	1	9	0	0.19	0.3	0.59	0.5	0.5	0.1	0.33	0.3	0.54	0	0.16	0	0.21
2000	2	1	10	0	0.56	0.7	0.92	0.9	1.21	0.8	1.38	0.2	0.49	0	0.35	0	0.41
2000	2	1	11	0	0.62	1	2	0.6	1.54	0.5	1.35	0	0.88	0	0.59	0	0.55
2000	2	1	12	0.2	1.2	0.9	2.12	0.2	1.47	0.6	1.75	0.4	1.69	0	0.98	0	0.84
2000	2	1	13	0	0.78	0.9	2.32	0.5	1.79	0.8	2.04	0.8	2.23	0	0.68	0	0.98
2000	2	1	14	0	0.78	0.7	2.01	0.3	1.66	0.4	1.55	0.3	1.42	0	0.56	0	1.15
2000	2	1	15	0	0.54	0.1	1.05	0	1.06	0	0.82	0	0.61	0	0.84	0	0.31
2000	2	1	16	0	0.18	0	0.48	0	0.47	0	0.46	0	0.54	0	0.27	0	0.16
2000	2	1	17	0	0.09	0	0.07	0	0.07	0.1	0.26	0	0.22	0	0.19	0	0.11
2000	2	1	18	0	0.03	0	0.02	0	0.01	0	0.05	0	0.04	0	0.02	0	0.03
2000	2	1	19	0	0.01	0	0	0	0	0	0	0	0	0	0	0	0.01
2000	2	1	20	0	0	0	0	0	0	0	0	0	0	0	0	0	0
2000	2	1	21	0	0	0	0	0	0	0	0	0	0	0	0	0	0
2000	2	1	22	0	0	0	0	0	0	0	0	0	0	0	0	0	0
2000	2	1	23	0	0	0	0	0	0	0	0	0	0	0	0	0	0
2000	2	1	24	0	0	0	0	0	0	0	0	0	0	0	0	0	0
2000	2	2	1	0	0	0	0	0	0	0	0	0	0	0	0	0	0
2000	2	2	2	0	0	0	0	0	0	0	0	0	0	0	0	0	0
2000	2	2	3	0	0	0	0	0	0	0	0	0	0	0	0	0	0
2000	2	2	4	0	0	0	0	0	0	0	0	0	0	0	0	0	0
2000	2	2	5	0	0	0	0	0	0	0	0	0	0	0	0	0	0
2000	2	2	6	0	0	0	0	0	0	0	0	0	0	0	0	0	0
2000	2	2	7	0	0	0	0	0	0	0	0	0	0	0	0	0	0
2000	2	2	8	0.2	0.11	0.5	0.12	0	0.03	0	0.05	0	0.05	0.5	0.14	0	0.06
2000	2	2	9	1	0.64	1	0.72	0	0.19	0.4	0.42	0.9	0.67	1	0.79	0.3	0.62
2000	2	2	10	1	1.33	1	1.39	0.4	0.95	0.2	0.79	1	1.48	1	1.48	0.6	1.22
2000	2	2	11	0.8	1.7	1	1.93	0.1	0.98	0.7	1.55	0.3	1.28	1	2.04	0.7	1.73
2000	2	2	12	0.8	2.35	1	2.23	0.1	1.01	0.4	1.42	0.5	1.83	1	2.37	1	2.42
2000	2	2	13	1	2.41	1	2.36	0	0.53	0.3	1.45	0.9	2.41	1	2.48	0.9	2.37
2000	2	2	14	1	2.26	1	2.24	0	0.46	0.4	1.59	1	2.26	1	2.33	1	2.45
2000	2	2	15	1	1.77	1	1.86	0	0.47	0.9	1.83	1	1.93	1	1.95	1	2.19
2000	2	2	16	0.8	1.14	1	1.22	0	0.2	1	1.36	1	1.35	1	1.39	0.9	1.42
2000	2	2	17	0	0.42	1	0.59	0	0.1	0.6	0.58	1	0.64	1	0.7	0.2	0.33
2000	2	2	18	0	0.11	0.2	0.08	0	0.02	0	0.07	0.2	0.1	0.4	0.12	0	0.09
2000	2	2	19	0	0.01	0	0	0	0	0	0	0	0	0	0	0	0
2000	2	2	20	0	0	0	0	0	0	0	0	0	0	0	0	0	0
2000	2	2	21	0	0	0	0	0	0	0	0	0	0	0	0	0	0
2000	2	2	22	0	0	0	0	0	0	0	0	0	0	0	0	0	0
2000	2	2	23	0	0	0	0	0	0	0	0	0	0	0	0	0	0
2000	2	2	24	0	0	0	0	0	0	0	0	0	0	0	0	0	0
2000	2	3	1	0	0	0	0	0	0	0	0	0	0	0	0	0	0
2000	2	3	2	0	0	0	0	0	0	0	0	0	0	0	0	0	0
2000	2	3	3	0	0	0	0	0	0	0	0	0	0	0	0	0	0
2000	2	3	4	0	0	0	0	0	0	0	0	0	0	0	0	0	0
2000	2	3	5	0	0	0	0	0	0	0	0	0	0	0	0	0	0
2000	2	3	6	0	0	0	0	0	0	0	0	0	0	0	0	0	0
2000	2	3	7	0	0	0	0	0	0	0	0	0	0	0	0	0	0
2000	2	3	8	0	0.06	0	0.06	0	0.01	0	0.05	0	0.04	0.4	0.13	0	0.07
2000	2	3	9	0	0.35	0.2	0.43	0	0.09	0	0.17	0	0.22	1	0.7	0.6	0.56
2000	2	3	10	0.2	0.72	0.1	0.92	0	0.26	0	0.54	0	0.63	1	1.36	0	0.67
2000	2	3	11	0.2	0.96	0.5	1.37	0	0.49	0.3	0.81	0.3	1.33	0.5	1.56	0	0.79
2000	2	3	12	0	0.35	0.1	1.08	0	0.23	0	0.49	0.1	1.1	0.2	1.42	0	0.88
2000	2	3	13	0	0.33	0.1	0.99	0	0.21	0	0.72	0	0.79	0	1.11	0	0.65
2000	2	3	14	0	0.29	0	0.65	0	0.1	0	0.41	0	0.68	0.5	1.79	0	0.37
2000	2	3	15	0	0.23	0	0.27	0	0.05	0	0.34	0	0.38	0.4	1.51	0	0.64
2000	2	3	16	0	0.12	0	0.23	0	0.05	0	0.18	0	0.18	0.6	1.03	0	0.26
2000	2	3	17	0	0.1	0	0.07	0	0.08	0	0.16	0	0.04	0.4	0.53	0	0.14
2000	2	3	18	0	0.08	0	0.02	0	0.01	0	0.01	0	0	0	0.06	0	0.04
2000	2	3	19	0	0	0	0	0	0	0	0	0	0	0	0	0	0
2000	2	3	20	0	0	0	0	0	0	0	0	0	0	0	0	0	0
2000	2	3	21	0	0	0	0	0	0	0	0	0	0	0	0	0	0
2000	2	3	22	0	0	0	0	0	0	0	0	0	0	0	0	0	0
2000	2	3	23	0	0	0	0	0	0	0	0	0	0	0	0	0	0
2000	2	3	24	0	0	0	0	0	0	0	0	0	0	0	0	0	0
2000	2	4	1	0	0	0	0	0	0	0	0	0	0	0	0	0	0
2000	2	4	2	0	0	0	0	0	0	0	0	0	0	0	0	0	0
2000	2	4	3	0	0	0	0	0	0	0	0	0	0	0	0	0	0
2000	2	4	4	0	0	0	0	0	0	0	0	0	0	0	0	0	0
2000	2	4	5	0	0	0	0	0	0	0	0	0	0	0	0	0	0
2000	2	4	6	0	0	0	0	0	0	0	0	0	0	0	0	0	0
2000	2	4	7	0	0.01	0	0	0	0	0	0	0	0	0	0	0	0.01
2000	2	4	8	0.1	0.08	0.1	0.12	0	0.06	0	0.06	0.3	0.11	0.6	0.17	0.2	0.14
2000	2	4	9	0.3	0.44	0	0.36	0.4	0.48	0.9	0.66	1	0.67	1	0.82	1	0.8
2000	2	4	10	0.1	0.65	0.1	0.69	1	1.25	0.7	1.12	1	1.34	1	1.52	1	1.49
2000	2	4	11	0.9	1.9	0.4	1.31	1	1.84	1	1.86	1	1.9	1	2.06	1	2.1
2000	2	4	12	1	2.25	1	2.28	1	2.18	1	2.18	1	2.36	1	2.48	1	2.45
2000	2	4	13	1	2.41	1	2.42	1	2.32	1	2.35	1	2.65	1	2.52	1	2.59
2000	2	4	14	1	2.32	1	2.26	1	2.08	1	2.19	1	2.53	1	2.37	1	2.47
2000	2	4	15	1	1.93	1	1.78	1	1.59	1	1.75	1	1.9	1	1.99	1	2.09
2000	2	4	16	1	1.27	1	1.22	1	1.19	1	1.25	1	1.41	1	1.4	1	1.43
2000	2	4	17	0.7	0.51	0.4	0.36	1	0.73	0.2	0.48	1	0.74	1	0.68	1	0.78
2000	2	4	18	0	0.1	0.3	0.1	0.5	0.13	0.2	0.12	0.3	0.11	0.2	0.1	0.5	0.22
2000	2	4	19	0	0	0	0	0	0	0	0	0	0	0	0	0	0
2000	2	4	20	0	0	0	0	0	0	0	0	0	0	0	0	0	0
2000	2	4	21	0	0	0	0	0	0	0	0	0	0	0	0	0	0
2000	2	4	22	0	0	0	0	0	0	0	0	0	0	0	0	0	0
2000	2	4	23	0	0	0	0	0	0	0	0	0	0	0	0	0	0
2000	2	4	24	0	0	0	0	0	0	0	0	0	0	0	0	0	0
2000	2	5	1	0	0	0	0	0	0	0	0	0	0	0	0	0	0
2000	2	5	2	0	0	0	0	0	0	0	0	0	0	0	0	0	0
2000	2	5	3	0	0	0	0	0	0	0	0	0	0	0	0	0	0
2000	2	5	4	0	0	0	0	0	0	0	0	0	0	0	0	0	0
2000	2	5	5	0	0	0	0	0	0	0	0	0	0	0	0	0	0
2000	2	5	6	0	0	0	0	0	0	0	0	0	0	0	0	0	0
2000	2	5	7	0	0.01	0	0	0	0	0	0	0	0	0	0	0	0
2000	2	5	8	0.3	0.12	0.2	0.12	0	0.05	0.4	0.1	0.4	0.12	0.4	0.14	0.3	0.14
2000	2	5	9	1	0.68	1	0.78	0.4	0.45	1	0.64	1	0.67	1	0.7	1	0.69
2000	2	5	10	1	1.35	1	1.39	0.7	1.09	1	1.3	1	1.31	1	1.35	1	1.34
2000	2	5	11	1	1.88	1	1.93	0	0.68	1	1.82	1	1.83	1	1.87	1	1.9
2000	2	5	12	0.7	1.84	1	2.28	0	1.03	0.3	1.23	0.2	1.5	1	2.15	0.9	2.13
2000	2	5	13	0.2	1.54	0.6	1.62	0	0.84	0	1	0.2	1.53	1	2.28	0.6	2.08
2000	2	5	14	0.2	1.15	0.2	0.99	0	0.45	0	0.61	0	0.76	1	2.18	0	0.94
2000	2	5	15	0	0.71	0	0.58	0	0.39	0	0.47	0	0.44	0.9	1.77	0	1
2000	2	5	16	0	0.22	0.7	1.03	0	0.13	0	0.12	0	0.27	0.7	1.14	0	0.56
2000	2	5	17	0	0.1	0	0.37	0	0.06	0	0.08	0	0.16	0.1	0.39	0	0.12
2000	2	5	18	0	0.03	0	0.07	0	0.01	0	0.01	0	0.01	0	0.06	0	0.03
2000	2	5	19	0	0	0	0	0	0	0	0	0	0	0	0	0	0
2000	2	5	20	0	0	0	0	0	0	0	0	0	0	0	0	0	0
2000	2	5	21	0	0	0	0	0	0	0	0	0	0	0	0	0	0
2000	2	5	22	0	0	0	0	0	0	0	0	0	0	0	0	0	0
2000	2	5	23	0	0	0	0	0	0	0	0	0	0	0	0	0	0
2000	2	5	24	0	0	0	0	0	0	0	0	0	0	0	0	0	0
2000	2	6	1	0	0	0	0	0	0	0	0	0	0	0	0	0	0
2000	2	6	2	0	0	0	0	0	0	0	0	0	0	0	0	0	0
2000	2	6	3	0	0	0	0	0	0	0	0	0	0	0	0	0	0
2000	2	6	4	0	0	0	0	0	0	0	0	0	0	0	0	0	0
2000	2	6	5	0	0	0	0	0	0	0	0	0	0	0	0	0	0
2000	2	6	6	0	0	0	0	0	0	0	0	0	0	0	0	0	0
2000	2	6	7	0	0.01	0	0	0	0	0	0	0	0	0	0	0	0.01
2000	2	6	8	0	0.02	0	0.02	0	0	0	0	0	0.01	0	0.01	0	0.06
2000	2	6	9	0	0.06	0	0.11	0	0.05	0	0.03	0	0.05	0	0.15	0	0.09
2000	2	6	10	0	0.1	0	0.16	0	0.2	0	0.12	0	0.14	0	0.12	0	0.13
2000	2	6	11	0	0.39	0	0.49	0	0.22	0	0.24	0	0.16	0	0.2	0	0.27
2000	2	6	12	0	0.33	0	0.4	0	0.4	0	0.23	0	0.17	0	0.45	0	0.77
2000	2	6	13	0	0.21	0	0.22	0	0.64	0	0.3	0	0.2	0.8	2.26	0	0.58
2000	2	6	14	0	0.64	0.3	1.26	0	0.6	0.1	0.6	0	0.5	0.3	1.56	0	0.46
2000	2	6	15	0	0.54	0	0.59	0	0.73	0.2	0.97	0	0.92	0	0.74	0	0.34
2000	2	6	16	0	0.19	0	0.33	0.2	0.69	0.4	0.86	0.1	0.61	0.4	0.95	0	0.46
2000	2	6	17	0	0.13	0.3	0.31	0.7	0.65	0.2	0.46	1	0.77	0.8	0.74	0	0.3
2000	2	6	18	0	0.09	0	0.04	0	0.1	0	0.06	0.2	0.14	0.6	0.16	0	0.08
2000	2	6	19	0	0.01	0	0	0	0	0	0	0	0	0	0	0	0
2000	2	6	20	0	0	0	0	0	0	0	0	0	0	0	0	0	0
2000	2	6	21	0	0	0	0	0	0	0	0	0	0	0	0	0	0
2000	2	6	22	0	0	0	0	0	0	0	0	0	0	0	0	0	0
2000	2	6	23	0	0	0	0	0	0	0	0	0	0	0	0	0	0
2000	2	6	24	0	0	0	0	0	0	0	0	0	0	0	0	0	0
2000	2	7	1	0	0	0	0	0	0	0	0	0	0	0	0	0	0
2000	2	7	2	0	0	0	0	0	0	0	0	0	0	0	0	0	0
2000	2	7	3	0	0	0	0	0	0	0	0	0	0	0	0	0	0
2000	2	7	4	0	0	0	0	0	0	0	0	0	0	0	0	0	0
2000	2	7	5	0	0	0	0	0	0	0	0	0	0	0	0	0	0
2000	2	7	6	0	0	0	0	0	0	0	0	0	0	0	0	0	0
2000	2	7	7	0	0	0	0	0	0	0	0	0	0	0	0	0	0.01
2000	2	7	8	0	0.07	0	0.07	0	0.07	0	0.04	0.4	0.13	0.6	0.19	0.4	0.17
2000	2	7	9	0	0.28	0.1	0.38	0.4	0.64	0	0.26	1	0.69	1	0.85	1	0.84
2000	2	7	10	0	0.61	0.7	1.17	0.9	1.35	0.3	0.83	1	1.36	1	1.57	1	1.54
2000	2	7	11	0.1	0.97	0.9	1.81	0.1	1.12	1	1.86	1	1.83	1	2.11	1	2.07
2000	2	7	12	0	1	1	2.27	0	0.99	0.5	1.58	0.4	1.68	1	2.41	1	2.44
2000	2	7	13	0.1	1.47	1	2.52	0	1.12	0.2	1.45	0.2	1.49	1	2.5	1	2.54
2000	2	7	14	0.1	1.42	0.7	2.17	0.1	1.3	0.2	1.42	0.1	1.29	1	2.39	1	2.44
2000	2	7	15	0	0.81	1	1.76	0	0.55	0	0.77	0	0.99	1	1.99	1	2.06
2000	2	7	16	0	0.35	1	1.08	0	0.29	0	0.78	0	0.8	1	1.24	1	1.44
2000	2	7	17	0	0.3	0.4	0.45	0	0.15	0.1	0.3	0	0.43	0.5	0.56	0.3	0.6
2000	2	7	18	0	0.09	0	0.06	0	0.04	0	0.05	0	0.16	0	0.07	0	0.1
2000	2	7	19	0	0.01	0	0	0	0	0	0	0	0	0	0	0	0.01
2000	2	7	20	0	0	0	0	0	0	0	0	0	0	0	0	0	0
2000	2	7	21	0	0	0	0	0	0	0	0	0	0	0	0	0	0
2000	2	7	22	0	0	0	0	0	0	0	0	0	0	0	0	0	0
2000	2	7	23	0	0	0	0	0	0	0	0	0	0	0	0	0	0
2000	2	7	24	0	0	0	0	0	0	0	0	0	0	0	0	0	0
2000	2	8	1	0	0	0	0	0	0	0	0	0	0	0	0	0	0
2000	2	8	2	0	0	0	0	0	0	0	0	0	0	0	0	0	0
2000	2	8	3	0	0	0	0	0	0	0	0	0	0	0	0	0	0
2000	2	8	4	0	0	0	0	0	0	0	0	0	0	0	0	0	0
2000	2	8	5	0	0	0	0	0	0	0	0	0	0	0	0	0	0
2000	2	8	6	0	0	0	0	0	0	0	0	0	0	0	0	0	0
2000	2	8	7	0	0	0	0	0	0	0	0	0	0	0	0	0	0
2000	2	8	8	0	0.07	0.1	0.09	0	0.03	0	0.03	0	0.04	0.1	0.09	0	0.04
2000	2	8	9	0	0.26	0.5	0.57	0	0.14	0.2	0.54	0.1	0.42	1	0.97	0	0.11
2000	2	8	10	0.1	0.54	0.3	0.9	0.1	0.67	0.8	1.34	0.8	1.45	1	1.7	0.1	0.67
2000	2	8	11	0.2	1.09	0.2	0.81	0	0.55	0.4	1.22	0.2	1.34	1	2.31	0.4	1.33
2000	2	8	12	0.2	0.68	0.4	1.48	0.1	0.9	0.2	1.07	0.2	1.19	1	2.57	0.2	1.27
2000	2	8	13	0.3	1.22	0.8	2.42	0	0.51	0.3	1.15	0.2	1.23	0.9	2.54	0	1.02
2000	2	8	14	0.1	0.7	0.4	1.4	0	0.29	0.1	0.71	0	1.02	0.6	1.78	0.1	0.79
2000	2	8	15	0	0.24	0.2	1.01	0.1	0.48	0.1	0.73	0	0.66	1	2.24	0.1	0.59
2000	2	8	16	0.3	0.57	0	0.37	0	0.19	0	0.36	0.3	0.72	0.9	1.49	0	0.25
2000	2	8	17	0.2	0.41	0	0.29	0.1	0.31	0.1	0.27	0.1	0.33	0.5	0.61	0	0.18
2000	2	8	18	0	0.09	0.1	0.13	0.1	0.11	0	0.04	0	0.06	0	0.13	0	0.04
2000	2	8	19	0	0	0	0	0	0	0	0	0	0	0	0	0	0.01
2000	2	8	20	0	0	0	0	0	0	0	0	0	0	0	0	0	0
2000	2	8	21	0	0	0	0	0	0	0	0	0	0	0	0	0	0
2000	2	8	22	0	0	0	0	0	0	0	0	0	0	0	0	0	0
2000	2	8	23	0	0	0	0	0	0	0	0	0	0	0	0	0	0
2000	2	8	24	0	0	0	0	0	0	0	0	0	0	0	0	0	0
2000	2	9	1	0	0	0	0	0	0	0	0	0	0	0	0	0	0
2000	2	9	2	0	0	0	0	0	0	0	0	0	0	0	0	0	0
2000	2	9	3	0	0	0	0	0	0	0	0	0	0	0	0	0	0
2000	2	9	4	0	0	0	0	0	0	0	0	0	0	0	0	0	0
2000	2	9	5	0	0	0	0	0	0	0	0	0	0	0	0	0	0
2000	2	9	6	0	0	0	0	0	0	0	0	0	0	0	0	0	0
2000	2	9	7	0	0.01	0	0	0	0	0	0	0	0	0	0	0	0
2000	2	9	8	0	0.05	0.2	0.18	0	0.02	0	0.02	0	0.09	0.6	0.18	0.2	0.17
2000	2	9	9	0.7	0.73	1	0.94	0	0.19	0	0.16	0.1	0.48	1	0.84	0.2	0.55
2000	2	9	10	0.8	1.45	1	1.68	0.1	0.7	0.6	1.11	0.9	1.41	1	1.58	0.2	1
2000	2	9	11	0.7	1.86	1	2.1	0.1	0.89	1	1.99	0.3	1.28	1	2.16	0.8	2.15
2000	2	9	12	1	2.54	1	2.5	0.4	1.75	1	2.41	0.3	1.36	1	2.51	0.3	1.7
2000	2	9	13	0.8	2.55	1	2.65	0.2	1.26	1	2.53	0.2	1.17	1	2.62	0.6	2.36
2000	2	9	14	1	2.49	1	2.53	0	0.73	1	2.37	0.5	1.63	1	2.48	0.7	2.32
2000	2	9	15	1	2.17	0.7	1.69	0.1	0.71	1	2.09	0.6	1.62	1	2.15	0.5	1.64
2000	2	9	16	1	1.49	1	1.58	0.9	1.51	1	1.57	0.9	1.58	1	1.57	0.6	1.21
2000	2	9	17	0.9	0.78	1	0.79	1	0.9	1	0.87	1	0.86	1	0.85	0.8	0.74
2000	2	9	18	0.4	0.18	0.6	0.14	0.4	0.17	0.8	0.2	0.7	0.19	0.7	0.19	0.3	0.19
2000	2	9	19	0	0.01	0	0	0	0	0	0	0	0	0	0	0	0.01
2000	2	9	20	0	0	0	0	0	0	0	0	0	0	0	0	0	0
2000	2	9	21	0	0	0	0	0	0	0	0	0	0	0	0	0	0
2000	2	9	22	0	0	0	0	0	0	0	0	0	0	0	0	0	0
2000	2	9	23	0	0	0	0	0	0	0	0	0	0	0	0	0	0
2000	2	9	24	0	0	0	0	0	0	0	0	0	0	0	0	0	0
2000	2	10	1	0	0	0	0	0	0	0	0	0	0	0	0	0	0
2000	2	10	2	0	0	0	0	0	0	0	0	0	0	0	0	0	0
2000	2	10	3	0	0	0	0	0	0	0	0	0	0	0	0	0	0
2000	2	10	4	0	0	0	0	0	0	0	0	0	0	0	0	0	0
2000	2	10	5	0	0	0	0	0	0	0	0	0	0	0	0	0	0
2000	2	10	6	0	0	0	0	0	0	0	0	0	0	0	0	0	0
2000	2	10	7	0	0.01	0	0	0	0	0	0	0	0	0	0	0	0
2000	2	10	8	0.2	0.14	0.6	0.19	0	0.04	0.3	0.09	0.1	0.14	0.8	0.23	0.1	0.15
2000	2	10	9	1	0.81	1	0.85	0	0.35	0.8	0.68	0.9	0.77	1	0.92	0.2	0.5
2000	2	10	10	0.6	1.13	1	1.57	0.2	0.9	1	1.46	0.4	1.01	1	1.63	1	1.59
2000	2	10	11	0.1	1.17	1	0	0.2	0.98	1	2.02	0.8	1.84	1	2.18	1	2.16
2000	2	10	12	0.7	1.97	1	2.41	0.4	1.58	1	2.06	1	2.3	1	2.51	0.9	2.21
2000	2	10	13	1	2.37	1	2.48	0.7	1.85	1	2.09	1	2.37	1	2.61	0.7	2.18
2000	2	10	14	1	2.14	1	2.03	1	2.32	1	2.16	1	2.37	1	2.46	1	2.63
2000	2	10	15	1	2.06	1	1.94	1	2.05	1	1.94	1	2.05	1	2.09	0.9	2.11
2000	2	10	16	1	1.51	1	1.45	1	1.51	1	1.48	1	1.59	1	1.41	1	1.63
2000	2	10	17	1	0.84	1	0.72	1	0.86	1	0.8	1	0.81	1	0.81	1	0.92
2000	2	10	18	0.4	0.21	0.5	0.14	0.6	0.19	0.6	0.18	0.6	0.16	0.6	0.17	0.5	0.21
2000	2	10	19	0	0.01	0	0	0	0	0	0	0	0	0	0	0	0.01
2000	2	10	20	0	0	0	0	0	0	0	0	0	0	0	0	0	0
2000	2	10	21	0	0	0	0	0	0	0	0	0	0	0	0	0	0
2000	2	10	22	0	0	0	0	0	0	0	0	0	0	0	0	0	0
2000	2	10	23	0	0	0	0	0	0	0	0	0	0	0	0	0	0
2000	2	10	24	0	0	0	0	0	0	0	0	0	0	0	0	0	0
2000	2	11	1	0	0	0	0	0	0	0	0	0	0	0	0	0	0
2000	2	11	2	0	0	0	0	0	0	0	0	0	0	0	0	0	0
2000	2	11	3	0	0	0	0	0	0	0	0	0	0	0	0	0	0
2000	2	11	4	0	0	0	0	0	0	0	0	0	0	0	0	0	0
2000	2	11	5	0	0	0	0	0	0	0	0	0	0	0	0	0	0
2000	2	11	6	0	0	0	0	0	0	0	0	0	0	0	0	0	0
2000	2	11	7	0	0.01	0	0	0	0	0	0	0	0	0	0	0	0.01
2000	2	11	8	0	0.08	0	0.06	0	0	0	0.03	0	0.01	0	0.07	0	0.1
2000	2	11	9	0.4	0.58	0.1	0.49	0	0.22	0	0.34	0	0.08	0.1	0.44	0	0.33
2000	2	11	10	0.4	0.89	0.1	0.49	0.1	0.66	0.8	1.1	0	0.16	0.8	1.41	0	0.82
2000	2	11	11	0.6	1.51	0.6	1.44	0.5	1.39	1	1.91	0.2	0.94	1	2.19	0.3	1.18
2000	2	11	12	0.3	1.38	1	2.37	0	0.84	1	2.35	1	2.27	0.8	2.17	0.3	1.51
2000	2	11	13	0.9	2.82	1	2.52	0	0.51	0.6	1.73	0.8	2.29	0.9	2.42	0	0.89
2000	2	11	14	1	2.49	1	2.4	0.3	1.27	0.7	1.84	0.3	1.41	0	0.97	0.1	0.97
2000	2	11	15	1	2.09	0.9	1.72	0.1	0.95	1	1.93	0.4	1.26	0.7	1.52	0.2	1.12
2000	2	11	16	1	1.55	1	1.42	0.7	1.28	1	1.49	0.4	0.89	1	1.41	0.5	1.06
2000	2	11	17	1	0.87	1	0.77	0.9	0.78	1	0.85	1	0.78	1	0.76	0.5	0.62
2000	2	11	18	0.5	0.21	0.5	0.14	0.1	0.11	0.7	0.18	0.4	0.15	0.4	0.16	0	0.12
2000	2	11	19	0	0	0	0	0	0	0	0	0	0	0	0	0	0.01
2000	2	11	20	0	0	0	0	0	0	0	0	0	0	0	0	0	0
2000	2	11	21	0	0	0	0	0	0	0	0	0	0	0	0	0	0
2000	2	11	22	0	0	0	0	0	0	0	0	0	0	0	0	0	0
2000	2	11	23	0	0	0	0	0	0	0	0	0	0	0	0	0	0
2000	2	11	24	0	0	0	0	0	0	0	0	0	0	0	0	0	0
2000	2	12	1	0	0	0	0	0	0	0	0	0	0	0	0	0	0
2000	2	12	2	0	0	0	0	0	0	0	0	0	0	0	0	0	0
2000	2	12	3	0	0	0	0	0	0	0	0	0	0	0	0	0	0
2000	2	12	4	0	0	0	0	0	0	0	0	0	0	0	0	0	0
2000	2	12	5	0	0	0	0	0	0	0	0	0	0	0	0	0	0
2000	2	12	6	0	0	0	0	0	0	0	0	0	0	0	0	0	0
2000	2	12	7	0	0.01	0	0	0	0	0	0	0	0	0	0	0	0.01
2000	2	12	8	0.1	0.13	0.6	0.19	0	0.06	0	0.1	0.4	0.16	0.6	0.2	0.5	0.2
2000	2	12	9	0.8	0.72	1	0.84	0.5	0.53	1	0.72	1	0.78	1	0.83	1	0.9
2000	2	12	10	0.9	1.36	1	1.57	0.9	1.24	1	1.4	1	1.44	1	1.66	1	1.59
2000	2	12	11	1	1.95	1	2.12	1	1.86	1	2	1	1.94	1	2.23	1	2.17
2000	2	12	12	1	2.46	1	2.43	1	2.38	1	2.39	1	2.34	1	2.58	1	2.56
2000	2	12	13	1	2.58	1	2.54	1	2.55	1	2.49	1	2.49	1	2.43	1	2.6
2000	2	12	14	1	2.44	1	2.39	1	2.48	1	2.39	1	2.4	1	2.38	1	2.42
2000	2	12	15	1	2.11	1	2.01	1	2.12	1	2.03	1	2.05	1	2.09	1	2.2
2000	2	12	16	1	1.56	1	1.43	1	1.54	1	1.48	1	1.52	1	1.57	1	1.64
2000	2	12	17	1	0.84	1	0.74	1	0.85	1	0.79	1	0.84	1	0.84	1	0.92
2000	2	12	18	0.5	0.22	0.5	0.13	0.4	0.16	0.5	0.16	0.4	0.16	0.6	0.19	0.7	0.25
2000	2	12	19	0	0.01	0	0	0	0	0	0	0	0	0	0	0	0
2000	2	12	20	0	0	0	0	0	0	0	0	0	0	0	0	0	0
2000	2	12	21	0	0	0	0	0	0	0	0	0	0	0	0	0	0
2000	2	12	22	0	0	0	0	0	0	0	0	0	0	0	0	0	0
2000	2	12	23	0	0	0	0	0	0	0	0	0	0	0	0	0	0
2000	2	12	24	0	0	0	0	0	0	0	0	0	0	0	0	0	0
2000	2	13	1	0	0	0	0	0	0	0	0	0	0	0	0	0	0
2000	2	13	2	0	0	0	0	0	0	0	0	0	0	0	0	0	0
2000	2	13	3	0	0	0	0	0	0	0	0	0	0	0	0	0	0
2000	2	13	4	0	0	0	0	0	0	0	0	0	0	0	0	0	0
2000	2	13	5	0	0	0	0	0	0	0	0	0	0	0	0	0	0
2000	2	13	6	0	0	0	0	0	0	0	0	0	0	0	0	0	0
2000	2	13	7	0	0	0	0	0	0	0	0	0	0	0	0	0	0.01
2000	2	13	8	0.1	0.16	0.6	0.19	0	0.08	0.3	0.13	0.4	0.16	0.7	0.24	0.5	0.2
2000	2	13	9	1	0.7	1	0.84	0.6	0.55	1	0.69	1	0.77	1	0.94	1	0.85
2000	2	13	10	1	1.36	1	1.52	1	1.29	1	1.37	1	1.46	1	1.63	1	1.6
2000	2	13	11	1	1.96	1	2.06	1	1.9	1	1.96	1	2.05	1	2.15	1	2.22
2000	2	13	12	1	2.35	1	2.41	1	2.32	1	2.32	1	2.39	1	2.5	1	2.62
2000	2	13	13	1	2.5	1	2.49	1	2.48	1	2.44	1	2.5	1	2.63	1	2.75
2000	2	13	14	1	2.45	1	2.33	1	2.36	1	2.3	1	2.4	1	2.49	1	2.62
2000	2	13	15	1	2.07	1	1.98	1	1.99	1	1.93	1	2.02	1	2.08	1	2.27
2000	2	13	16	1	1.53	1	1.38	1	1.46	1	1.35	1	1.47	1	1.46	1	1.56
2000	2	13	17	1	0.74	0.9	0.66	0.7	0.67	0.5	0.57	1	0.77	1	0.75	1	0.86
2000	2	13	18	0.1	0.13	0	0.07	0.3	0.16	0	0.12	0.3	0.19	0.5	0.18	0.4	0.21
2000	2	13	19	0	0.01	0	0	0	0	0	0	0	0	0	0	0	0
2000	2	13	20	0	0	0	0	0	0	0	0	0	0	0	0	0	0
2000	2	13	21	0	0	0	0	0	0	0	0	0	0	0	0	0	0
2000	2	13	22	0	0	0	0	0	0	0	0	0	0	0	0	0	0
2000	2	13	23	0	0	0	0	0	0	0	0	0	0	0	0	0	0
2000	2	13	24	0	0	0	0	0	0	0	0	0	0	0	0	0	0
2000	2	14	1	0	0	0	0	0	0	0	0	0	0	0	0	0	0
2000	2	14	2	0	0	0	0	0	0	0	0	0	0	0	0	0	0
2000	2	14	3	0	0	0	0	0	0	0	0	0	0	0	0	0	0
2000	2	14	4	0	0	0	0	0	0	0	0	0	0	0	0	0	0
2000	2	14	5	0	0	0	0	0	0	0	0	0	0	0	0	0	0
2000	2	14	6	0	0	0	0	0	0	0	0	0	0	0	0	0	0
2000	2	14	7	0	0.01	0	0	0	0	0	0	0	0	0	0	0	0.01
2000	2	14	8	0	0.03	0	0.1	0	0.06	0	0.02	0	0.05	0.1	0.1	0	0.08
2000	2	14	9	0	0.22	0	0.58	0	0.24	0	0.11	0	0.49	0	0.37	0	0.41
2000	2	14	10	0	0.46	0.6	1.3	0	0.54	0	0.2	0.1	0.94	0.6	1.19	0.3	0.98
2000	2	14	11	0	0.57	0.2	1.07	0	0.77	0	0.25	0	0.97	0.5	1.51	0.2	1.08
2000	2	14	12	0.3	1.06	0	0.98	0	0.43	0	0.49	0	0.8	0.2	1.26	0	0.36
2000	2	14	13	1	2.25	0	0.84	0	0.24	0.4	1.33	0	0.27	0	1	0	0.53
2000	2	14	14	0.6	1.55	0.2	1.27	0	0.41	0.3	1.08	0	0.43	0.7	2.01	0	0.92
2000	2	14	15	0.7	1.47	0.4	1.27	0	0.48	0.4	0.98	0	0.51	1	1.76	0	0.25
2000	2	14	16	0.7	1.03	0	0.58	0.2	0.9	0.4	0.98	0	0.55	0.6	1.16	0	0.71
2000	2	14	17	0.2	0.53	0	0.26	0.3	0.53	0.2	0.55	0	0.19	0.9	0.72	0	0.29
2000	2	14	18	0	0.12	0	0.04	0	0.1	0	0.14	0	0.04	0.1	0.15	0	0.09
2000	2	14	19	0	0.01	0	0	0	0	0	0	0	0	0	0	0	0.01
2000	2	14	20	0	0	0	0	0	0	0	0	0	0	0	0	0	0
2000	2	14	21	0	0	0	0	0	0	0	0	0	0	0	0	0	0
2000	2	14	22	0	0	0	0	0	0	0	0	0	0	0	0	0	0
2000	2	14	23	0	0	0	0	0	0	0	0	0	0	0	0	0	0
2000	2	14	24	0	0	0	0	0	0	0	0	0	0	0	0	0	0
2000	2	15	1	0	0	0	0	0	0	0	0	0	0	0	0	0	0
2000	2	15	2	0	0	0	0	0	0	0	0	0	0	0	0	0	0
2000	2	15	3	0	0	0	0	0	0	0	0	0	0	0	0	0	0
2000	2	15	4	0	0	0	0	0	0	0	0	0	0	0	0	0	0
2000	2	15	5	0	0	0	0	0	0	0	0	0	0	0	0	0	0
2000	2	15	6	0	0	0	0	0	0	0	0	0	0	0	0	0	0
2000	2	15	7	0	0.01	0	0	0	0	0	0	0	0	0	0	0	0
2000	2	15	8	0	0.07	0.6	0.25	0	0.06	0	0.12	0	0.06	0.8	0.25	0	0.11
2000	2	15	9	0	0.31	1	1.04	0	0.38	0	0.27	0.6	0.66	1	0.96	0.3	0.42
2000	2	15	10	0.3	0.88	0.8	1.51	0.2	0.84	0.5	1.07	0.4	0.96	1	1.75	0.1	0.71
2000	2	15	11	0.2	0.88	0.6	1.69	0.2	0.85	0.6	1.6	0.6	1.56	1	2.32	0.3	1.2
2000	2	15	12	0	0.63	0.1	1.05	0	0.74	0.8	2.33	0.8	2.18	1	2.67	0.3	1.31
2000	2	15	13	0.6	1.85	0.2	1.06	0	0.69	0.4	1.7	1	2.76	1	2.78	0.5	1.93
2000	2	15	14	0.6	1.83	0.1	0.95	0	0.65	0.1	1.09	1	2.64	1	2.64	0.9	2.58
2000	2	15	15	0.2	1.17	0.3	1.11	0.1	0.86	0.3	1.17	1	2.18	1	2.27	0.4	1.48
2000	2	15	16	0.3	0.93	0.6	1.2	0.4	1.01	0	0.55	1	1.79	1	1.69	0.5	1.23
2000	2	15	17	0.4	0.66	0.9	0.99	0.4	0.72	0.4	0.58	1	0.92	1	0.96	0	0.47
2000	2	15	18	0	0.13	0.3	0.15	0	0.1	0	0.1	0	0.1	0.8	0.24	0	0.1
2000	2	15	19	0	0.01	0	0	0	0	0	0	0	0	0	0	0	0.01
2000	2	15	20	0	0	0	0	0	0	0	0	0	0	0	0	0	0
2000	2	15	21	0	0	0	0	0	0	0	0	0	0	0	0	0	0
2000	2	15	22	0	0	0	0	0	0	0	0	0	0	0	0	0	0
2000	2	15	23	0	0	0	0	0	0	0	0	0	0	0	0	0	0
2000	2	15	24	0	0	0	0	0	0	0	0	0	0	0	0	0	0
2000	2	16	1	0	0	0	0	0	0	0	0	0	0	0	0	0	0
2000	2	16	2	0	0	0	0	0	0	0	0	0	0	0	0	0	0
2000	2	16	3	0	0	0	0	0	0	0	0	0	0	0	0	0	0
2000	2	16	4	0	0	0	0	0	0	0	0	0	0	0	0	0	0
2000	2	16	5	0	0	0	0	0	0	0	0	0	0	0	0	0	0
2000	2	16	6	0	0	0	0	0	0	0	0	0	0	0	0	0	0
2000	2	16	7	0	0.01	0	0	0	0	0	0	0	0	0	0	0	0.01
2000	2	16	8	0	0.09	0	0.13	0	0.02	0	0.11	0	0.08	0.9	0.3	0.1	0.14
2000	2	16	9	0	0.32	0.2	0.69	0	0.22	0.4	0.65	0.1	0.27	1	1.04	0.2	0.53
2000	2	16	10	0.1	0.65	0.4	1.16	0	0.56	0.5	1.07	0.5	1.25	1	1.78	0.2	0.88
2000	2	16	11	0.3	1.13	0.1	1.23	0.1	1.06	0.8	1.97	0.4	1.22	1	2.35	0.3	1.35
2000	2	16	12	0.2	1.28	0.5	1.53	0.2	1.22	1	2.65	0.1	0.87	1	2.7	0.7	2.37
2000	2	16	13	0.1	1	0.2	1.28	0.2	1.18	1	2.67	0.5	1.84	1	2.81	0.6	2.11
2000	2	16	14	0.1	1.06	0.2	1.22	0.3	1.28	0.9	2.42	0.7	2.14	1	2.67	0	0.79
2000	2	16	15	0.2	1.01	0.3	0.96	0.8	1.95	1	2.27	0.8	2.03	1	2.29	0.2	1.04
2000	2	16	16	0.3	1.03	0	0.37	0.6	1.34	0.9	1.63	0.8	1.57	1	1.7	0.3	1
2000	2	16	17	0.4	0.64	0.1	0.26	0	0.39	0.9	0.86	0.9	0.84	1	0.98	0.5	0.69
2000	2	16	18	0	0.07	0.1	0.08	0	0.1	0.3	0.16	0.6	0.22	0.8	0.25	0.1	0.17
2000	2	16	19	0	0.01	0	0	0	0	0	0	0	0	0	0	0	0.01
2000	2	16	20	0	0	0	0	0	0	0	0	0	0	0	0	0	0
2000	2	16	21	0	0	0	0	0	0	0	0	0	0	0	0	0	0
2000	2	16	22	0	0	0	0	0	0	0	0	0	0	0	0	0	0
2000	2	16	23	0	0	0	0	0	0	0	0	0	0	0	0	0	0
2000	2	16	24	0	0	0	0	0	0	0	0	0	0	0	0	0	0
2000	2	17	1	0	0	0	0	0	0	0	0	0	0	0	0	0	0
2000	2	17	2	0	0	0	0	0	0	0	0	0	0	0	0	0	0
2000	2	17	3	0	0	0	0	0	0	0	0	0	0	0	0	0	0
2000	2	17	4	0	0	0	0	0	0	0	0	0	0	0	0	0	0
2000	2	17	5	0	0	0	0	0	0	0	0	0	0	0	0	0	0
2000	2	17	6	0	0	0	0	0	0	0	0	0	0	0	0	0	0
2000	2	17	7	0	0.01	0	0	0	0	0	0	0	0	0	0	0	0.01
2000	2	17	8	0	0.11	0	0.03	0	0.07	0	0.09	0.2	0.2	0.6	0.26	0.3	0.17
2000	2	17	9	0	0.24	0	0.1	0.7	0.72	0.2	0.49	0.6	0.8	1	1.01	1	1.1
2000	2	17	10	0.6	1.32	0	0.28	0.5	1.07	0.9	1.55	0.5	1.24	1	1.74	0.7	1.49
2000	2	17	11	0.6	1.73	0	0.72	0.6	1.58	0.6	1.76	0.3	1.21	1	2.31	0.9	2.22
2000	2	17	12	1	2.74	0.5	1.61	0.4	1.55	0.3	1.35	0.6	2.09	1	2.66	0.8	2.26
2000	2	17	13	0.4	1.65	0.8	2.44	0.6	1.94	0.3	1.41	0.5	1.66	1	2.76	1	2.84
2000	2	17	14	0.2	1.17	0.9	2.61	0.6	1.96	0.9	2.49	0.5	1.7	1	2.65	1	2.66
2000	2	17	15	0.3	1.21	0.9	1.95	0.3	0.99	0.9	2.17	0.5	1.41	1	2.3	1	2.33
2000	2	17	16	0.1	0.71	0.8	1.3	0.2	0.62	1	1.68	1	1.76	1	1.74	1	1.76
2000	2	17	17	0.5	0.62	0.5	0.54	0.7	0.83	0.9	0.81	0.9	0.93	1	1.01	1	1
2000	2	17	18	0.1	0.14	0.7	0.2	0.5	0.23	0.7	0.27	0.3	0.16	0.8	0.26	0.4	0.22
2000	2	17	19	0	0.01	0	0	0	0	0	0	0	0	0	0	0	0.01
2000	2	17	20	0	0	0	0	0	0	0	0	0	0	0	0	0	0
2000	2	17	21	0	0	0	0	0	0	0	0	0	0	0	0	0	0
2000	2	17	22	0	0	0	0	0	0	0	0	0	0	0	0	0	0
2000	2	17	23	0	0	0	0	0	0	0	0	0	0	0	0	0	0
2000	2	17	24	0	0	0	0	0	0	0	0	0	0	0	0	0	0
2000	2	18	1	0	0	0	0	0	0	0	0	0	0	0	0	0	0
2000	2	18	2	0	0	0	0	0	0	0	0	0	0	0	0	0	0
2000	2	18	3	0	0	0	0	0	0	0	0	0	0	0	0	0	0
2000	2	18	4	0	0	0	0	0	0	0	0	0	0	0	0	0	0
2000	2	18	5	0	0	0	0	0	0	0	0	0	0	0	0	0	0
2000	2	18	6	0	0	0	0	0	0	0	0	0	0	0	0	0	0
2000	2	18	7	0	0.01	0	0	0	0	0	0	0	0	0	0	0	0.01
2000	2	18	8	0.4	0.2	0.8	0.25	0	0.11	0.5	0.16	0.5	0.19	0.8	0.26	0.5	0.21
2000	2	18	9	1	0.91	1	0.91	0.8	0.66	1	0.77	1	0.83	1	0.99	1	0.84
2000	2	18	10	1	1.58	1	1.63	1	1.36	1	1.48	1	1.54	1	1.71	1	1.53
2000	2	18	11	1	2.17	1	2.17	1	2.06	1	2.01	1	2.11	1	2.28	1	2.14
2000	2	18	12	1	2.6	1	2.53	1	2.33	1	2.37	1	2.44	1	2.6	1	2.58
2000	2	18	13	1	2.73	1	2.65	1	2.5	1	2.49	1	2.51	1	2.66	1	2.66
2000	2	18	14	1	2.61	1	2.44	1	2.47	1	2.28	1	2.3	1	2.57	1	2.51
2000	2	18	15	1	2.24	1	2.01	1	1.99	1	2.15	1	2.09	1	2.19	1	2.27
2000	2	18	16	1	1.45	1	1.37	0.7	1.11	1	1.41	1	1.29	1	1.63	0.7	1.41
2000	2	18	17	0.3	0.69	0.4	0.57	0	0.49	0.1	0.49	0.1	0.5	0.3	0.57	0	0.55
2000	2	18	18	0	0.17	0	0.11	0	0.13	0	0.12	0	0.13	0	0.12	0	0.14
2000	2	18	19	0	0.01	0	0	0	0	0	0	0	0	0	0	0	0
2000	2	18	20	0	0	0	0	0	0	0	0	0	0	0	0	0	0
2000	2	18	21	0	0	0	0	0	0	0	0	0	0	0	0	0	0
2000	2	18	22	0	0	0	0	0	0	0	0	0	0	0	0	0	0
2000	2	18	23	0	0	0	0	0	0	0	0	0	0	0	0	0	0
2000	2	18	24	0	0	0	0	0	0	0	0	0	0	0	0	0	0
2000	2	19	1	0	0	0	0	0	0	0	0	0	0	0	0	0	0
2000	2	19	2	0	0	0	0	0	0	0	0	0	0	0	0	0	0
2000	2	19	3	0	0	0	0	0	0	0	0	0	0	0	0	0	0
2000	2	19	4	0	0	0	0	0	0	0	0	0	0	0	0	0	0
2000	2	19	5	0	0	0	0	0	0	0	0	0	0	0	0	0	0
2000	2	19	6	0	0	0	0	0	0	0	0	0	0	0	0	0	0
2000	2	19	7	0	0.01	0	0	0	0	0	0	0	0	0	0	0	0.01
2000	2	19	8	0	0.04	0	0.01	0	0.01	0	0.01	0	0.02	0	0.02	0	0.03
2000	2	19	9	0	0.15	0	0.05	0	0.03	0	0.04	0	0.06	0	0.06	0	0.13
2000	2	19	10	0	0.2	0	0.1	0	0.12	0	0.1	0	0.17	0	0.19	0	0.27
2000	2	19	11	0	0.23	0	0.17	0	0.17	0	0.2	0	0.31	0	0.18	0	0.2
2000	2	19	12	0	0.34	0	0.28	0	0.23	0	0.38	0	0.32	0	0.19	0	0.33
2000	2	19	13	0	0.46	0	0.26	0	0.26	0	0.5	0	0.29	0	0.14	0	0.36
2000	2	19	14	0	0.4	0	0.37	0	0.3	0	0.24	0	0.33	0	0.16	0	0.28
2000	2	19	15	0	0.3	0	0.26	0	0.25	0	0.14	0	0.26	0	0.1	0	0.19
2000	2	19	16	0	0.18	0	0.16	0	0.13	0	0.1	0	0.17	0	0.09	0	0.28
2000	2	19	17	0	0.14	0	0.06	0	0.06	0	0.07	0	0.08	0	0.03	0	0.22
2000	2	19	18	0	0.04	0	0.01	0	0.03	0	0.01	0	0.03	0	0	0	0.07
2000	2	19	19	0	0.02	0	0	0	0	0	0	0	0	0	0	0	0.01
2000	2	19	20	0	0	0	0	0	0	0	0	0	0	0	0	0	0
2000	2	19	21	0	0	0	0	0	0	0	0	0	0	0	0	0	0
2000	2	19	22	0	0	0	0	0	0	0	0	0	0	0	0	0	0
2000	2	19	23	0	0	0	0	0	0	0	0	0	0	0	0	0	0
2000	2	19	24	0	0	0	0	0	0	0	0	0	0	0	0	0	0
2000	2	20	1	0	0	0	0	0	0	0	0	0	0	0	0	0	0
2000	2	20	2	0	0	0	0	0	0	0	0	0	0	0	0	0	0
2000	2	20	3	0	0	0	0	0	0	0	0	0	0	0	0	0	0
2000	2	20	4	0	0	0	0	0	0	0	0	0	0	0	0	0	0
2000	2	20	5	0	0	0	0	0	0	0	0	0	0	0	0	0	0
2000	2	20	6	0	0	0	0	0	0	0	0	0	0	0	0	0	0
2000	2	20	7	0	0.01	0	0	0	0	0	0	0	0	0	0	0	0.01
2000	2	20	8	0	0.11	0	0.05	0	0.06	0	0.1	0	0.11	0	0.05	0.1	0.18
2000	2	20	9	0.5	0.72	0	0.31	0.2	0.47	0.6	0.68	0	0.29	0	0.44	0.6	0.84
2000	2	20	10	0.3	0.94	0.4	1.27	0.9	1.39	0.8	1.31	0.7	1.41	0.2	1.15	0.5	1.51
2000	2	20	11	0.7	1.77	1	2.26	1	2.07	0.3	1.11	1	2.14	0	0.81	0.9	2.3
2000	2	20	12	1	2.5	0.9	2.16	0.9	2.21	0.7	2.01	0.5	1.74	0	0.96	0.8	2.32
2000	2	20	13	0.4	1.69	0.9	2.52	1	2.35	1	2.46	0.7	1.94	0.4	1.73	0.9	2.57
2000	2	20	14	0.6	1.76	0.8	2.12	1	2.16	1	2.22	0.9	2.32	0.2	1.14	0.7	2.1
2000	2	20	15	0.6	1.49	0.7	1.59	1	1.73	0.8	1.55	0.7	1.59	0.9	1.78	0.9	1.88
2000	2	20	16	0.3	1.08	0.2	0.78	0.2	1.08	0.3	0.94	0.2	0.92	0.3	1.05	0.6	1.32
2000	2	20	17	0	0.52	0	0.34	0	0.6	0	0.46	0	0.56	0	0.53	0.2	0.68
2000	2	20	18	0	0.15	0	0.04	0	0.17	0	0.1	0	0.17	0	0.11	0	0.19
2000	2	20	19	0	0.01	0	0	0	0	0	0	0	0	0	0	0	0.01
2000	2	20	20	0	0	0	0	0	0	0	0	0	0	0	0	0	0
2000	2	20	21	0	0	0	0	0	0	0	0	0	0	0	0	0	0
2000	2	20	22	0	0	0	0	0	0	0	0	0	0	0	0	0	0
2000	2	20	23	0	0	0	0	0	0	0	0	0	0	0	0	0	0
2000	2	20	24	0	0	0	0	0	0	0	0	0	0	0	0	0	0
2000	2	21	1	0	0	0	0	0	0	0	0	0	0	0	0	0	0
2000	2	21	2	0	0	0	0	0	0	0	0	0	0	0	0	0	0
2000	2	21	3	0	0	0	0	0	0	0	0	0	0	0	0	0	0
2000	2	21	4	0	0	0	0	0	0	0	0	0	0	0	0	0	0
2000	2	21	5	0	0	0	0	0	0	0	0	0	0	0	0	0	0
2000	2	21	6	0	0	0	0	0	0	0	0	0	0	0	0	0	0
2000	2	21	7	0	0.01	0	0	0	0	0	0	0	0	0	0	0	0.01
2000	2	21	8	0.3	0.26	0	0.12	0	0.08	0.3	0.16	0.5	0.21	0.8	0.3	0.7	0.3
2000	2	21	9	0.2	0.52	0.3	0.52	0.8	0.87	0.9	0.92	1	0.98	1	1.01	1	1.05
2000	2	21	10	0.8	1.61	1	1.77	1	1.71	1	1.77	1	1.75	1	1.73	0.9	1.71
2000	2	21	11	0.7	1.92	1	2.27	1	2.32	0.9	2.16	1	2.34	1	2.35	1	2.34
2000	2	21	12	0.9	2.6	1	2.72	1	2.68	1	2.72	1	2.71	1	2.71	1	2.78
2000	2	21	13	1	2.88	1	2.86	1	2.82	1	2.84	1	2.86	1	2.87	1	2.93
2000	2	21	14	1	2.73	1	2.71	1	2.72	1	2.63	0.9	2.37	1	2.72	1	2.77
2000	2	21	15	1	2.37	1	2.33	1	2.36	1	2.35	0.9	2.24	1	2.34	1	2.41
2000	2	21	16	1	1.82	1	1.71	1	1.78	1	1.79	1	1.78	1	1.76	1	1.86
2000	2	21	17	1	1.08	1	0.92	1	1.05	1	1.06	1	1.06	1	0.98	1	1.03
2000	2	21	18	0.8	0.32	0.6	0.18	0.9	0.32	0.9	0.29	0.9	0.3	0.9	0.26	0.9	0.31
2000	2	21	19	0	0.01	0	0	0	0	0	0.01	0	0	0	0	0	0.01
2000	2	21	20	0	0	0	0	0	0	0	0	0	0	0	0	0	0
2000	2	21	21	0	0	0	0	0	0	0	0	0	0	0	0	0	0
2000	2	21	22	0	0	0	0	0	0	0	0	0	0	0	0	0	0
2000	2	21	23	0	0	0	0	0	0	0	0	0	0	0	0	0	0
2000	2	21	24	0	0	0	0	0	0	0	0	0	0	0	0	0	0
2000	2	22	1	0	0	0	0	0	0	0	0	0	0	0	0	0	0
2000	2	22	2	0	0	0	0	0	0	0	0	0	0	0	0	0	0
2000	2	22	3	0	0	0	0	0	0	0	0	0	0	0	0	0	0
2000	2	22	4	0	0	0	0	0	0	0	0	0	0	0	0	0	0
2000	2	22	5	0	0	0	0	0	0	0	0	0	0	0	0	0	0
2000	2	22	6	0	0	0	0	0	0	0	0	0	0	0	0	0	0
2000	2	22	7	0	0.01	0	0	0	0	0	0	0	0	0	0	0	0.01
2000	2	22	8	0	0.14	0	0.13	0	0.08	0	0.08	0	0.1	0	0.18	0	0.11
2000	2	22	9	0	0.48	0	0.47	0	0.41	0	0.33	0	0.44	0	0.4	0	0.36
2000	2	22	10	0.1	0.9	0	0.7	0.2	0.89	0	0.7	0	0.79	0.2	0.9	0	0.61
2000	2	22	11	0.5	1.4	0.1	1.38	0.6	1.41	0	0.96	0.2	1.36	0	1.08	0	1.02
2000	2	22	12	0.6	1.7	1	2.09	0.1	1.42	0.6	1.9	0.6	1.81	0.8	1.99	0	1.22
2000	2	22	13	0.7	2.18	0.7	1.9	0.6	2	0.6	1.7	0.6	1.93	0.4	1.82	0.1	1.67
2000	2	22	14	0.9	2.46	1	2.37	0.6	2.06	0.4	1.6	0.8	2.18	0.7	2.21	0	0.8
2000	2	22	15	0.1	1.32	0.5	1.36	0.4	1.63	0	0.85	0.8	1.93	0.2	1.27	0	0.64
2000	2	22	16	0.4	1.32	1	1.29	0.8	1.41	0.3	1.01	0.8	1.36	0.1	0.67	0	0.4
2000	2	22	17	0.8	0.82	0.5	0.62	1	0.86	0.6	0.66	0.7	0.8	0	0.5	0	0.3
2000	2	22	18	0.6	0.27	0	0.14	0.8	0.3	0.8	0.28	0.5	0.28	0	0.16	0.1	0.22
2000	2	22	19	0	0.02	0	0	0	0	0	0	0	0	0	0	0	0.01
2000	2	22	20	0	0	0	0	0	0	0	0	0	0	0	0	0	0
2000	2	22	21	0	0	0	0	0	0	0	0	0	0	0	0	0	0
2000	2	22	22	0	0	0	0	0	0	0	0	0	0	0	0	0	0
2000	2	22	23	0	0	0	0	0	0	0	0	0	0	0	0	0	0
2000	2	22	24	0	0	0	0	0	0	0	0	0	0	0	0	0	0
2000	2	23	1	0	0	0	0	0	0	0	0	0	0	0	0	0	0
2000	2	23	2	0	0	0	0	0	0	0	0	0	0	0	0	0	0
2000	2	23	3	0	0	0	0	0	0	0	0	0	0	0	0	0	0
2000	2	23	4	0	0	0	0	0	0	0	0	0	0	0	0	0	0
2000	2	23	5	0	0	0	0	0	0	0	0	0	0	0	0	0	0
2000	2	23	6	0	0	0	0	0	0	0	0	0	0	0	0	0	0
2000	2	23	7	0	0.01	0	0	0	0	0	0	0	0	0	0.01	0	0.01
2000	2	23	8	0	0.16	0.1	0.23	0	0.12	0	0.13	0	0.18	0	0.21	0	0.17
2000	2	23	9	0	0.45	0	0.48	0	0.5	0.1	0.5	0	0.47	0.1	0.59	0	0.41
2000	2	23	10	0	0.84	0	0.89	0	0.78	0	0.65	0	0.92	0	0.87	0	0.8
2000	2	23	11	0.3	1.41	0	1.2	0.2	1.19	0	0.85	0	1.15	0.1	1.35	0	0.89
2000	2	23	12	1	2.08	0.1	1.61	0.9	2.26	0.1	1.24	0.5	1.75	0.1	1.28	0	0.67
2000	2	23	13	0.8	2.09	0.5	1.92	0.6	2.16	0.2	1.44	0.2	1.75	0	1.17	0	0.76
2000	2	23	14	0.9	2.01	1	2.15	0.2	1.63	1	2.27	0.2	1.62	0	0.87	0	0.51
2000	2	23	15	0.5	1.51	0.5	1.58	0.8	1.62	0.5	1.35	0.4	1.6	0	0.68	0	0.52
2000	2	23	16	0.6	1.17	0.8	1.22	1	1.54	0.8	1.1	0.5	1.22	0	0.6	0	0.43
2000	2	23	17	0.4	0.75	0.6	0.7	1	0.99	0.4	0.62	0.7	0.88	0	0.44	0	0.22
2000	2	23	18	0	0.19	0	0.14	0.5	0.27	0	0.17	0.3	0.27	0	0.13	0	0.09
2000	2	23	19	0	0.01	0	0	0	0	0	0	0	0	0	0	0	0.01
2000	2	23	20	0	0	0	0	0	0	0	0	0	0	0	0	0	0
2000	2	23	21	0	0	0	0	0	0	0	0	0	0	0	0	0	0
2000	2	23	22	0	0	0	0	0	0	0	0	0	0	0	0	0	0
2000	2	23	23	0	0	0	0	0	0	0	0	0	0	0	0	0	0
2000	2	23	24	0	0	0	0	0	0	0	0	0	0	0	0	0	0
2000	2	24	1	0	0	0	0	0	0	0	0	0	0	0	0	0	0
2000	2	24	2	0	0	0	0	0	0	0	0	0	0	0	0	0	0
2000	2	24	3	0	0	0	0	0	0	0	0	0	0	0	0	0	0
2000	2	24	4	0	0	0	0	0	0	0	0	0	0	0	0	0	0
2000	2	24	5	0	0	0	0	0	0	0	0	0	0	0	0	0	0
2000	2	24	6	0	0	0	0	0	0	0	0	0	0	0	0	0	0
2000	2	24	7	0	0.01	0	0.01	0	0	0	0	0	0	0	0	0	0.01
2000	2	24	8	0.1	0.15	0.1	0.16	0	0.15	0.1	0.16	0	0.23	0.4	0.28	0	0.23
2000	2	24	9	0.1	0.47	0.1	0.3	0.5	0.67	0.7	0.64	0.9	0.83	0.9	0.86	0	0.64
2000	2	24	10	0.6	1.24	0	0.46	1	1.66	0.6	1.1	1	1.59	0.9	1.54	0.6	1.21
2000	2	24	11	0.9	2.05	0.5	1.36	0.6	1.69	0.8	1.93	0.8	2.02	0.9	1.64	0.4	1.48
2000	2	24	12	0.7	2.28	0.8	2.1	0.6	1.88	1	2.49	0.5	1.69	1	2.58	0.9	2.46
2000	2	24	13	0.4	1.8	1	2.69	1	2.74	1	2.78	0.6	2	1	2.8	1	2.87
2000	2	24	14	0.8	2.46	1	2.6	1	2.7	1	2.66	0.3	1.46	1	2.66	1	2.77
2000	2	24	15	0.9	2.25	1	2.25	1	2.34	1	2.31	1	2.27	1	2.29	1	2.37
2000	2	24	16	0.9	1.83	1	1.69	1	1.74	1	1.75	0.6	1.21	1	1.69	1	1.72
2000	2	24	17	1	1.15	1	0.95	1	1.09	1	1.03	0.8	0.94	1	0.98	1	0.96
2000	2	24	18	0.5	0.29	0.5	0.25	0.6	0.3	0.7	0.29	0.6	0.27	0.6	0.27	0.7	0.32
2000	2	24	19	0	0.02	0	0	0	0.01	0	0	0	0	0	0	0	0.01
2000	2	24	20	0	0	0	0	0	0	0	0	0	0	0	0	0	0
2000	2	24	21	0	0	0	0	0	0	0	0	0	0	0	0	0	0
2000	2	24	22	0	0	0	0	0	0	0	0	0	0	0	0	0	0
2000	2	24	23	0	0	0	0	0	0	0	0	0	0	0	0	0	0
2000	2	24	24	0	0	0	0	0	0	0	0	0	0	0	0	0	0
2000	2	25	1	0	0	0	0	0	0	0	0	0	0	0	0	0	0
2000	2	25	2	0	0	0	0	0	0	0	0	0	0	0	0	0	0
2000	2	25	3	0	0	0	0	0	0	0	0	0	0	0	0	0	0
2000	2	25	4	0	0	0	0	0	0	0	0	0	0	0	0	0	0
2000	2	25	5	0	0	0	0	0	0	0	0	0	0	0	0	0	0
2000	2	25	6	0	0	0	0	0	0	0	0	0	0	0	0	0	0
2000	2	25	7	0	0.01	0	0	0	0	0	0	0	0	0	0	0	0.01
2000	2	25	8	0	0.14	0	0.17	0	0.12	0	0.11	0	0.13	0.6	0.33	0.5	0.33
2000	2	25	9	0.1	0.67	0	0.56	0.1	0.56	0	0.5	0	0.5	1	1.04	1	0.94
2000	2	25	10	0	0.94	0.1	0.96	0.5	1.14	0	0.7	0	0.99	1	1.65	0.9	1.39
2000	2	25	11	0.9	1.81	0.3	1.46	0.9	1.74	0.7	1.42	0.8	1.8	1	2.19	0.9	2.01
2000	2	25	12	1	2.36	1	2.3	1	2.49	1	2.25	1	2.54	1	2.67	1	2.68
2000	2	25	13	1	2.64	0.9	2.79	1	2.63	1	2.65	1	2.73	1	2.77	1	2.83
2000	2	25	14	1	2.62	1	2.68	1	2.52	1	2.38	1	2.58	1	2.68	1	2.67
2000	2	25	15	1	2.2	1	2.05	1	2.21	0.9	1.95	1	2.17	1	2.27	1	2.29
2000	2	25	16	1	1.67	0.9	1.61	1	1.67	0.9	1.43	1	1.64	1	1.67	1	1.69
2000	2	25	17	0.5	0.76	0.9	0.83	0.6	0.77	0.2	0.58	1	0.9	1	0.93	1	0.96
2000	2	25	18	0	0.23	0	0.19	0	0.25	0	0.12	0.1	0.2	0.4	0.24	0.6	0.31
2000	2	25	19	0	0.01	0	0	0	0.01	0	0	0	0.01	0	0.01	0	0.01
2000	2	25	20	0	0	0	0	0	0	0	0	0	0	0	0	0	0
2000	2	25	21	0	0	0	0	0	0	0	0	0	0	0	0	0	0
2000	2	25	22	0	0	0	0	0	0	0	0	0	0	0	0	0	0
2000	2	25	23	0	0	0	0	0	0	0	0	0	0	0	0	0	0
2000	2	25	24	0	0	0	0	0	0	0	0	0	0	0	0	0	0
2000	2	26	1	0	0	0	0	0	0	0	0	0	0	0	0	0	0
2000	2	26	2	0	0	0	0	0	0	0	0	0	0	0	0	0	0
2000	2	26	3	0	0	0	0	0	0	0	0	0	0	0	0	0	0
2000	2	26	4	0	0	0	0	0	0	0	0	0	0	0	0	0	0
2000	2	26	5	0	0	0	0	0	0	0	0	0	0	0	0	0	0
2000	2	26	6	0	0	0	0	0	0	0	0	0	0	0	0	0	0
2000	2	26	7	0	0.01	0	0	0	0	0	0	0	0	0	0	0	0.01
2000	2	26	8	0	0.03	0	0.13	0	0.02	0	0.06	0	0.1	0	0.06	0.3	0.21
2000	2	26	9	0	0.11	0.5	0.76	0	0.25	0	0.18	0	0.28	0.4	0.73	0.5	0.72
2000	2	26	10	0	0.32	1	1.65	0	0.56	0	0.47	0	0.21	1	1.85	0.2	0.7
2000	2	26	11	0.3	1.27	0.6	1.52	0.1	0.79	0.6	1.6	0.1	0.64	1	2.51	0.6	1.81
2000	2	26	12	0.5	1.74	0	0.71	0.6	1.84	0.5	1.55	0.5	1.96	1	2.87	0.2	1.37
2000	2	26	13	0.3	1.4	1	2.61	0.8	2.39	0.7	1.99	0.5	1.8	1	2.84	0.6	2.29
2000	2	26	14	0.1	0.89	1	2.51	0.7	1.88	0.4	1.42	0.2	1.15	1	2.67	0.7	2.12
2000	2	26	15	0.3	1.34	0.8	1.75	0.4	1.41	0.3	1.21	0.2	1.16	0.8	1.89	0.3	1.33
2000	2	26	16	0	0.57	0.5	1.02	0.6	1.3	0.4	0.79	0.2	0.8	1	1.7	0.8	1.54
2000	2	26	17	0	0.21	1	0.86	0.1	0.43	0.5	0.66	0.6	0.73	1	0.97	0.2	0.62
2000	2	26	18	0	0.04	0.3	0.23	0.4	0.18	0	0.13	0	0.1	0.5	0.25	0.1	0.21
2000	2	26	19	0	0.01	0	0	0	0	0	0	0	0.01	0	0	0	0.01
2000	2	26	20	0	0	0	0	0	0	0	0	0	0	0	0	0	0
2000	2	26	21	0	0	0	0	0	0	0	0	0	0	0	0	0	0
2000	2	26	22	0	0	0	0	0	0	0	0	0	0	0	0	0	0
2000	2	26	23	0	0	0	0	0	0	0	0	0	0	0	0	0	0
2000	2	26	24	0	0	0	0	0	0	0	0	0	0	0	0	0	0
2000	2	27	1	0	0	0	0	0	0	0	0	0	0	0	0	0	0
2000	2	27	2	0	0	0	0	0	0	0	0	0	0	0	0	0	0
2000	2	27	3	0	0	0	0	0	0	0	0	0	0	0	0	0	0
2000	2	27	4	0	0	0	0	0	0	0	0	0	0	0	0	0	0
2000	2	27	5	0	0	0	0	0	0	0	0	0	0	0	0	0	0
2000	2	27	6	0	0	0	0	0	0	0	0	0	0	0	0	0	0
2000	2	27	7	0	0.01	0	0.01	0	0	0	0	0	0	0	0.01	0	0.01
2000	2	27	8	0	0.12	0.4	0.2	0	0.07	0.2	0.14	0	0.23	1	0.38	0	0.19
2000	2	27	9	0.7	0.88	0	0.24	0.6	0.94	0.8	0.87	0.7	0.91	1	1.13	0.5	0.78
2000	2	27	10	0.8	1.53	0	0.36	0.6	1.33	0.6	1.36	0.8	1.61	1	1.88	0.8	1.56
2000	2	27	11	0.9	2.27	0.6	1.65	0.8	2.07	0.7	1.82	0.3	1.29	1	2.45	0.8	2.11
2000	2	27	12	1	2.78	0.5	1.82	1	2.74	0.8	2.5	0.7	2.3	1	2.79	0.9	2.59
2000	2	27	13	0.9	2.79	0.9	2.78	1	2.89	1	2.91	0.9	2.75	1	2.88	0.9	2.84
2000	2	27	14	0.9	2.58	1	2.74	1	2.76	1	2.74	1	2.78	1	2.72	0.7	2.25
2000	2	27	15	1	2.47	1	2.4	1	2.4	1	2.35	1	2.4	1	2.23	0.9	2.31
2000	2	27	16	1	1.88	1	1.82	1	1.82	1	1.83	1	1.82	1	1.66	1	1.86
2000	2	27	17	1	1.14	1	1.04	1	1.04	1	1.06	1	1.04	1	1	1	1.09
2000	2	27	18	0.9	0.34	0.4	0.24	0.1	0.27	0.3	0.25	0.3	0.27	0.7	0.27	0.5	0.32
2000	2	27	19	0	0.02	0	0	0	0	0	0	0	0.01	0	0	0	0.01
2000	2	27	20	0	0	0	0	0	0	0	0	0	0	0	0	0	0
2000	2	27	21	0	0	0	0	0	0	0	0	0	0	0	0	0	0
2000	2	27	22	0	0	0	0	0	0	0	0	0	0	0	0	0	0
2000	2	27	23	0	0	0	0	0	0	0	0	0	0	0	0	0	0
2000	2	27	24	0	0	0	0	0	0	0	0	0	0	0	0	0	0
2000	2	28	1	0	0	0	0	0	0	0	0	0	0	0	0	0	0
2000	2	28	2	0	0	0	0	0	0	0	0	0	0	0	0	0	0
2000	2	28	3	0	0	0	0	0	0	0	0	0	0	0	0	0	0
2000	2	28	4	0	0	0	0	0	0	0	0	0	0	0	0	0	0
2000	2	28	5	0	0	0	0	0	0	0	0	0	0	0	0	0	0
2000	2	28	6	0	0	0	0	0	0	0	0	0	0	0	0	0	0
2000	2	28	7	0	0.01	0	0.01	0	0	0	0	0	0	0	0.01	0	0.02
2000	2	28	8	0	0.12	0.3	0.3	0	0.12	0	0.06	0	0.21	0.7	0.39	0	0.28
2000	2	28	9	0	0.29	0.2	0.48	0	0.16	0	0.5	0	0.6	0.1	0.66	0	0.65
2000	2	28	10	0.1	0.42	0.9	1.34	0	0.52	0.4	1	0	0.84	0	0.88	0.2	1.14
2000	2	28	11	0.1	1.28	1	1.77	0	0.7	0.2	1.19	0	1.14	0.8	1.88	0.2	1.35
2000	2	28	12	0.1	1.44	0.6	1.7	0	0.52	0.2	1.43	0.4	1.72	0.8	2.01	0.6	1.83
2000	2	28	13	0.4	1.77	0	1.35	0	1.3	0.7	1.86	0	0.79	0.1	1.34	0.7	2.12
2000	2	28	14	0.8	1.98	0.3	1.38	0	1.35	0.6	1.67	0	1.18	0.9	2.43	0.2	0.98
2000	2	28	15	1	2.1	0.9	1.74	0	1.14	0.6	1.53	0	0.54	0.6	1.74	0	0.42
2000	2	28	16	0.2	0.7	1	1.3	0.1	1.03	0.3	1	0.1	0.85	0.4	1.16	0	0.39
2000	2	28	17	0	0.18	0.8	0.73	0.1	0.55	0.3	0.62	0	0.5	0	0.59	0	0.42
2000	2	28	18	0	0.11	0	0.17	0	0.18	0.2	0.22	0	0.17	0	0.2	0	0.19
2000	2	28	19	0	0.01	0	0	0	0	0	0.01	0	0	0	0	0	0.01
2000	2	28	20	0	0	0	0	0	0	0	0	0	0	0	0	0	0
2000	2	28	21	0	0	0	0	0	0	0	0	0	0	0	0	0	0
2000	2	28	22	0	0	0	0	0	0	0	0	0	0	0	0	0	0
2000	2	28	23	0	0	0	0	0	0	0	0	0	0	0	0	0	0
2000	2	28	24	0	0	0	0	0	0	0	0	0	0	0	0	0	0
2000	2	29	1	0	0	0	0	0	0	0	0	0	0	0	0	0	0
2000	2	29	2	0	0	0	0	0	0	0	0	0	0	0	0	0	0
2000	2	29	3	0	0	0	0	0	0	0	0	0	0	0	0	0	0
2000	2	29	4	0	0	0	0	0	0	0	0	0	0	0	0	0	0
2000	2	29	5	0	0	0	0	0	0	0	0	0	0	0	0	0	0
2000	2	29	6	0	0	0	0	0	0	0	0	0	0	0	0	0	0
2000	2	29	7	0	0.02	0	0	0	0.01	0	0	0	0	0	0.01	0	0.02
2000	2	29	8	0.1	0.14	0.1	0.21	0	0.11	0.4	0.26	0.9	0.35	0.9	0.42	0.7	0.31
2000	2	29	9	0.1	0.52	0.7	0.88	0.8	0.94	0.3	0.61	1	1.07	1	1.2	1	1.17
2000	2	29	10	0.1	0.81	0.9	1.76	0.9	1.58	0.1	0.81	1	1.75	1	1.9	1	1.88
2000	2	29	11	0.8	1.94	0.6	1.87	0.9	2.1	0.5	1.5	1	2.4	1	2.47	1	2.49
2000	2	29	12	1	2.74	0.8	2.56	1	2.71	0.8	2.13	0.9	2.58	1	2.81	1	2.87
2000	2	29	13	1	2.87	1	2.98	0.8	2.41	1	2.65	1	2.97	1	2.92	1	2.97
2000	2	29	14	1	2.72	1	2.71	0.4	1.6	1	2.54	1	2.77	1	2.77	1	2.79
2000	2	29	15	1	2.32	1	2.26	1	2.33	1	2.17	1	2.25	1	2.39	1	2.44
2000	2	29	16	1	1.82	1	1.46	1	1.79	1	1.78	1	1.72	1	1.79	1	1.87
2000	2	29	17	1	1.13	1	0.85	1	1.11	1	1.08	1	1.06	1	1.04	1	1.15
2000	2	29	18	0.9	0.38	0.6	0.25	1	0.37	1	0.34	0.8	0.32	0.8	0.32	0.9	0.4
2000	2	29	19	0	0.02	0	0	0	0.01	0	0.01	0	0	0	0	0	0.01
2000	2	29	20	0	0	0	0	0	0	0	0	0	0	0	0	0	0
2000	2	29	21	0	0	0	0	0	0	0	0	0	0	0	0	0	0
2000	2	29	22	0	0	0	0	0	0	0	0	0	0	0	0	0	0
2000	2	29	23	0	0	0	0	0	0	0	0	0	0	0	0	0	0
2000	2	29	24	0	0	0	0	0	0	0	0	0	0	0	0	0	0
2000	3	1	1	0	0	0	0	0	0	0	0	0	0	0	0	0	0
2000	3	1	2	0	0	0	0	0	0	0	0	0	0	0	0	0	0
2000	3	1	3	0	0	0	0	0	0	0	0	0	0	0	0	0	0
2000	3	1	4	0	0	0	0	0	0	0	0	0	0	0	0	0	0
2000	3	1	5	0	0	0	0	0	0	0	0	0	0	0	0	0	0
2000	3	1	6	0	0	0	0	0	0	0	0	0	0	0	0	0	0
2000	3	1	7	0	0.02	0	0.01	0	0	0	0	0	0.01	0	0.01	0	0.02
2000	3	1	8	0.8	0.38	1	0.42	0	0.12	0.9	0.32	0.6	0.31	0.8	0.4	0.5	0.34
2000	3	1	9	1	1.06	1	1.22	0.8	0.87	0.9	0.83	1	1.06	1	1.08	0.9	1.07
2000	3	1	10	1	1.79	1	1.72	1	1.71	1	1.66	1	1.71	1	1.72	0.8	1.58
2000	3	1	11	1	2.43	1	2.34	1	2.35	1	2.44	1	2.31	1	2.37	1	2.32
2000	3	1	12	1	2.84	1	2.71	1	2.59	1	2.79	1	2.72	1	2.76	0.8	2.31
2000	3	1	13	1	2.8	1	2.87	1	2.58	1	2.75	1	2.44	1	2.8	1	3.03
2000	3	1	14	1	2.79	1	2.61	1	2.59	1	2.73	1	2.48	1	2.61	1	2.66
2000	3	1	15	1	2.44	1	2.17	1	2.44	1	2.36	1	2.4	0.7	1.84	1	2.34
2000	3	1	16	1	1.82	1	1.73	1	1.89	1	1.8	1	1.88	1	1.67	1	1.81
2000	3	1	17	1	1.1	1	0.98	1	1.21	1	1.06	1	1.19	1	0.93	1	1.11
2000	3	1	18	0.8	0.37	0.6	0.26	1	0.41	0.9	0.32	0.9	0.39	0.3	0.24	1	0.39
2000	3	1	19	0	0.03	0	0	0	0.01	0	0.01	0	0	0	0	0	0.02
2000	3	1	20	0	0	0	0	0	0	0	0	0	0	0	0	0	0
2000	3	1	21	0	0	0	0	0	0	0	0	0	0	0	0	0	0
2000	3	1	22	0	0	0	0	0	0	0	0	0	0	0	0	0	0
2000	3	1	23	0	0	0	0	0	0	0	0	0	0	0	0	0	0
2000	3	1	24	0	0	0	0	0	0	0	0	0	0	0	0	0	0
2000	3	2	1	0	0	0	0	0	0	0	0	0	0	0	0	0	0
2000	3	2	2	0	0	0	0	0	0	0	0	0	0	0	0	0	0
2000	3	2	3	0	0	0	0	0	0	0	0	0	0	0	0	0	0
2000	3	2	4	0	0	0	0	0	0	0	0	0	0	0	0	0	0
2000	3	2	5	0	0	0	0	0	0	0	0	0	0	0	0	0	0
2000	3	2	6	0	0	0	0	0	0	0	0	0	0	0	0	0	0
2000	3	2	7	0	0.02	0	0.01	0	0	0	0	0	0.01	0	0.01	0	0.01
2000	3	2	8	0.7	0.34	0.5	0.35	0	0.15	0.5	0.28	0	0.22	0	0.29	0	0.09
2000	3	2	9	1	1	0.9	0.95	0.5	0.68	1	0.96	0.4	0.69	0.1	0.81	0	0.28
2000	3	2	10	1	1.64	1	1.63	0.8	1.28	1	1.44	0.9	1.48	0.3	1.32	0	0.36
2000	3	2	11	1	2.18	1	2.04	0.9	1.74	1	2.14	0.9	1.96	0.2	1.57	0	0.45
2000	3	2	12	1	2.58	1	2.46	1	2.43	1	2.53	1	2.4	0.1	1.73	0	0.52
2000	3	2	13	1	2.67	1	2.75	1	2.73	1	2.66	1	2.75	0	1.37	0	0.58
2000	3	2	14	1	2.54	1	2.62	1	2.61	1	2.54	1	2.62	0	1.19	0	0.66
2000	3	2	15	1	2.18	1	2.23	1	2.26	1	2.2	1	2.24	0	0.85	0	0.57
2000	3	2	16	1	1.67	1	1.65	1	1.71	1	1.62	1	1.66	0.3	0.94	0	0.6
2000	3	2	17	1	0.97	1	0.91	1	1.02	1	0.9	1	0.97	0.1	0.66	0	0.62
2000	3	2	18	0.5	0.31	0.5	0.24	0.7	0.33	0.6	0.27	0.6	0.29	0.4	0.23	0	0.21
2000	3	2	19	0	0.03	0	0	0	0.01	0	0	0	0	0	0	0	0.02
2000	3	2	20	0	0	0	0	0	0	0	0	0	0	0	0	0	0
2000	3	2	21	0	0	0	0	0	0	0	0	0	0	0	0	0	0
2000	3	2	22	0	0	0	0	0	0	0	0	0	0	0	0	0	0
2000	3	2	23	0	0	0	0	0	0	0	0	0	0	0	0	0	0
2000	3	2	24	0	0	0	0	0	0	0	0	0	0	0	0	0	0
2000	3	3	1	0	0	0	0	0	0	0	0	0	0	0	0	0	0
2000	3	3	2	0	0	0	0	0	0	0	0	0	0	0	0	0	0
2000	3	3	3	0	0	0	0	0	0	0	0	0	0	0	0	0	0
2000	3	3	4	0	0	0	0	0	0	0	0	0	0	0	0	0	0
2000	3	3	5	0	0	0	0	0	0	0	0	0	0	0	0	0	0
2000	3	3	6	0	0	0	0	0	0	0	0	0	0	0	0	0	0
2000	3	3	7	0	0.02	0	0.02	0	0.01	0	0	0	0.02	0	0.01	0	0.02
2000	3	3	8	0.6	0.38	0	0.27	0	0.19	0	0.21	0.3	0.36	0.8	0.4	0.2	0.26
2000	3	3	9	1	1.13	0	0.76	0.2	0.78	1	1.12	0	0.71	0.8	1.01	0.3	0.64
2000	3	3	10	0.9	1.57	0.5	1.44	0.4	1.1	1	1.81	0.6	1.37	0.1	1.33	0.1	0.79
2000	3	3	11	1	2.41	1	2.34	0	0.66	1	2.18	0.3	1.49	0	1.43	0.2	1.35
2000	3	3	12	0.7	2.12	0.8	2.25	0	0.57	0.2	1.42	0	0.66	0	1.08	0.1	0.91
2000	3	3	13	0.3	1.76	0.6	1.9	0	0.77	0.1	1.48	0	0.95	0	0.52	0	0.54
2000	3	3	14	0	0.87	0.3	1.36	0	0.38	0	0.68	0	0.62	0	0.3	0	0.78
2000	3	3	15	0	0.47	0	0.71	0	0.47	0	0.31	0	0.43	0	0.52	0	0.73
2000	3	3	16	0	0.22	0	0.38	0	0.6	0	0.19	0	0.47	0	0.36	0	0.46
2000	3	3	17	0	0.18	0	0.4	0	0.21	0	0.11	0	0.35	0	0.27	0	0.3
2000	3	3	18	0	0.09	0	0.05	0	0.06	0	0.03	0	0.09	0	0.08	0	0.16
2000	3	3	19	0	0.02	0	0	0	0	0	0	0	0.01	0	0	0	0.01
2000	3	3	20	0	0	0	0	0	0	0	0	0	0	0	0	0	0
2000	3	3	21	0	0	0	0	0	0	0	0	0	0	0	0	0	0
2000	3	3	22	0	0	0	0	0	0	0	0	0	0	0	0	0	0
2000	3	3	23	0	0	0	0	0	0	0	0	0	0	0	0	0	0
2000	3	3	24	0	0	0	0	0	0	0	0	0	0	0	0	0	0
2000	3	4	1	0	0	0	0	0	0	0	0	0	0	0	0	0	0
2000	3	4	2	0	0	0	0	0	0	0	0	0	0	0	0	0	0
2000	3	4	3	0	0	0	0	0	0	0	0	0	0	0	0	0	0
2000	3	4	4	0	0	0	0	0	0	0	0	0	0	0	0	0	0
2000	3	4	5	0	0	0	0	0	0	0	0	0	0	0	0	0	0
2000	3	4	6	0	0	0	0	0	0	0	0	0	0	0	0	0	0
2000	3	4	7	0	0.02	0	0	0	0	0	0	0	0	0	0	0	0.03
2000	3	4	8	0	0.05	0	0.1	0	0.05	0	0.02	0	0.12	0	0.15	0	0.23
2000	3	4	9	0	0.14	0	0.34	0	0.17	0	0.08	0	0.35	0	0.48	0.8	0.99
2000	3	4	10	0	0.34	0	0.33	0	0.65	0	0.26	0	0.33	0	0.76	0.2	0.79
2000	3	4	11	0	0.34	0	0.38	0	0.7	0	0.32	0	0.46	0	1.02	0	0.92
2000	3	4	12	0	0.33	0	0.36	0	0.36	0	0.27	0	0.8	0.5	2.07	0	0.75
2000	3	4	13	0	0.21	0	0.27	0	0.2	0	0.24	0	0.7	0.2	1.32	0	0.79
2000	3	4	14	0	0.16	0	0.44	0	0.22	0	0.22	0	0.61	0.4	1.86	0.4	1.96
2000	3	4	15	0	0.12	0	0.18	0	0.09	0	0.09	0	0.28	0.9	2.28	0.1	0.86
2000	3	4	16	0	0.1	0	0.08	0	0.07	0	0.1	0	0.06	0.7	1.37	0.1	0.77
2000	3	4	17	0	0.11	0	0.05	0	0.14	0	0.09	0	0.04	0.3	0.39	0.1	0.56
2000	3	4	18	0	0.06	0	0.03	0	0.03	0	0.02	0	0.02	0	0.12	0	0.04
2000	3	4	19	0	0.02	0	0	0	0	0	0	0	0	0	0	0	0.01
2000	3	4	20	0	0	0	0	0	0	0	0	0	0	0	0	0	0
2000	3	4	21	0	0	0	0	0	0	0	0	0	0	0	0	0	0
2000	3	4	22	0	0	0	0	0	0	0	0	0	0	0	0	0	0
2000	3	4	23	0	0	0	0	0	0	0	0	0	0	0	0	0	0
2000	3	4	24	0	0	0	0	0	0	0	0	0	0	0	0	0	0
2000	3	5	1	0	0	0	0	0	0	0	0	0	0	0	0	0	0
2000	3	5	2	0	0	0	0	0	0	0	0	0	0	0	0	0	0
2000	3	5	3	0	0	0	0	0	0	0	0	0	0	0	0	0	0
2000	3	5	4	0	0	0	0	0	0	0	0	0	0	0	0	0	0
2000	3	5	5	0	0	0	0	0	0	0	0	0	0	0	0	0	0
2000	3	5	6	0	0	0	0	0	0	0	0	0	0	0	0	0	0
2000	3	5	7	0	0.02	0	0.01	0	0	0	0	0	0	0	0	0	0.01
2000	3	5	8	0	0.19	0	0.2	0	0.14	0.1	0.19	0	0.18	0	0.09	0	0.11
2000	3	5	9	0.6	0.92	0.1	0.62	0	0.54	0.8	0.8	0	0.37	0	0.21	0	0.32
2000	3	5	10	0.4	1.28	0	0.85	0.1	0.85	0.5	1.14	0	0.95	0	0.46	0	0.43
2000	3	5	11	0.5	1.84	0	1.07	0.1	1.29	0.3	1.4	0.1	1.31	0	0.59	0	0.65
2000	3	5	12	0.9	2.42	0.3	1.64	0.1	1.3	0.1	0.89	0.1	1.32	0	0.94	0	0.8
2000	3	5	13	1	2.68	0.3	1.79	0.5	2.29	0.1	1.2	0	1.22	0	0.89	0	1.04
2000	3	5	14	0.4	1.86	0.9	2.39	0.9	2.56	0	0.73	0	1.31	0	1.12	0	0.81
2000	3	5	15	0.1	1.25	0.8	1.96	0.3	1.64	0	0.57	0.1	1.45	0	0.92	0	0.68
2000	3	5	16	0.2	1.11	1	1.62	0.1	1.03	0	0.35	0	0.97	0	0.76	0	0.68
2000	3	5	17	0	0.65	0.8	0.89	0	0.43	0	0.16	0	0.45	0.3	0.79	0	0.51
2000	3	5	18	0	0.21	0	0.14	0	0.15	0	0.18	0	0.15	0.1	0.18	0	0.19
2000	3	5	19	0	0.02	0	0	0	0	0	0.01	0	0.01	0	0	0	0.01
2000	3	5	20	0	0	0	0	0	0	0	0	0	0	0	0	0	0
2000	3	5	21	0	0	0	0	0	0	0	0	0	0	0	0	0	0
2000	3	5	22	0	0	0	0	0	0	0	0	0	0	0	0	0	0
2000	3	5	23	0	0	0	0	0	0	0	0	0	0	0	0	0	0
2000	3	5	24	0	0	0	0	0	0	0	0	0	0	0	0	0	0
2000	3	6	1	0	0	0	0	0	0	0	0	0	0	0	0	0	0
2000	3	6	2	0	0	0	0	0	0	0	0	0	0	0	0	0	0
2000	3	6	3	0	0	0	0	0	0	0	0	0	0	0	0	0	0
2000	3	6	4	0	0	0	0	0	0	0	0	0	0	0	0	0	0
2000	3	6	5	0	0	0	0	0	0	0	0	0	0	0	0	0	0
2000	3	6	6	0	0	0	0	0	0	0	0	0	0	0	0	0	0
2000	3	6	7	0	0.03	0	0.01	0	0.01	0	0	0	0	0	0.02	0	0.03
2000	3	6	8	0	0.27	0	0.25	0	0.17	0	0.2	0	0.24	0	0.19	0	0.17
2000	3	6	9	0.3	0.77	0.5	0.8	0	0.56	0.1	0.65	0	0.54	0	0.67	0	0.49
2000	3	6	10	0.7	1.54	0.7	1.27	0.5	1.18	0.6	1.26	0	1	0	0.84	0	0.79
2000	3	6	11	0.7	1.86	1	1.87	0.9	1.95	0.9	1.81	0.6	1.65	0.1	1.29	0.3	1.49
2000	3	6	12	1	2.57	1	2.31	0.9	2.45	1	2.5	0.9	2.19	0	1.41	0.2	1.6
2000	3	6	13	1	2.79	1	2.57	1	2.71	1	2.63	0.9	2.55	0.1	1.67	0.8	2.25
2000	3	6	14	1	2.68	1	2.57	1	2.61	1	2.5	1	2.61	0.6	2.04	1	2.7
2000	3	6	15	1	2.23	1	2.15	1	2.29	1	2.09	1	2.2	1	2.36	1	2.36
2000	3	6	16	1	1.71	1	1.56	1	1.78	1	1.53	1	1.65	1	1.72	1	1.74
2000	3	6	17	1	1.03	1	0.86	1	1.05	1	0.93	1	0.98	1	1.01	1	1.03
2000	3	6	18	0.4	0.35	0.3	0.25	0.5	0.35	0.4	0.31	0.5	0.31	0.5	0.3	0.5	0.36
2000	3	6	19	0	0.03	0	0.01	0	0.01	0	0.01	0	0	0	0.01	0	0.02
2000	3	6	20	0	0	0	0	0	0	0	0	0	0	0	0	0	0
2000	3	6	21	0	0	0	0	0	0	0	0	0	0	0	0	0	0
2000	3	6	22	0	0	0	0	0	0	0	0	0	0	0	0	0	0
2000	3	6	23	0	0	0	0	0	0	0	0	0	0	0	0	0	0
2000	3	6	24	0	0	0	0	0	0	0	0	0	0	0	0	0	0
2000	3	7	1	0	0	0	0	0	0	0	0	0	0	0	0	0	0
2000	3	7	2	0	0	0	0	0	0	0	0	0	0	0	0	0	0
2000	3	7	3	0	0	0	0	0	0	0	0	0	0	0	0	0	0
2000	3	7	4	0	0	0	0	0	0	0	0	0	0	0	0	0	0
2000	3	7	5	0	0	0	0	0	0	0	0	0	0	0	0	0	0
2000	3	7	6	0	0	0	0	0	0	0	0	0	0	0	0	0	0
2000	3	7	7	0	0.04	0	0	0	0.01	0	0.01	0	0.01	0	0.01	0	0.02
2000	3	7	8	1	0.43	0.5	0.37	0	0.16	1	0.45	0.4	0.34	0.4	0.33	0	0.28
2000	3	7	9	1	1.26	1	1.14	0.9	1.15	1	1.23	1	1.2	1	1.08	0.8	0.98
2000	3	7	10	1	2	1	1.96	1	1.93	1	1.98	1	1.96	1	1.83	0.8	1.58
2000	3	7	11	1	2.59	1	2.49	1	2.48	1	2.58	1	2.5	1	2.48	1	2.45
2000	3	7	12	1	2.92	1	2.82	1	2.88	1	2.94	1	2.86	1	2.91	1	2.96
2000	3	7	13	1	3.03	1	2.93	1	3.01	1	3.06	1	2.88	1	3.04	1	3.19
2000	3	7	14	1	2.89	1	2.81	1	2.91	1	2.92	1	2.8	1	2.92	1	3.04
2000	3	7	15	1	2.53	1	2.44	1	2.56	1	2.51	1	2.46	1	2.53	1	2.59
2000	3	7	16	1	1.9	1	1.83	1	1.98	1	1.93	1	1.87	1	1.85	1	1.97
2000	3	7	17	1	1.16	1	1.1	1	1.21	1	1.17	1	1.16	0.7	0.81	1	1.22
2000	3	7	18	0.9	0.41	0.7	0.3	0.9	0.41	0.8	0.37	0.9	0.39	0.1	0.23	1	0.45
2000	3	7	19	0	0.03	0	0.01	0	0.02	0	0.01	0	0.01	0	0	0	0.02
2000	3	7	20	0	0	0	0	0	0	0	0	0	0	0	0	0	0
2000	3	7	21	0	0	0	0	0	0	0	0	0	0	0	0	0	0
2000	3	7	22	0	0	0	0	0	0	0	0	0	0	0	0	0	0
2000	3	7	23	0	0	0	0	0	0	0	0	0	0	0	0	0	0
2000	3	7	24	0	0	0	0	0	0	0	0	0	0	0	0	0	0
2000	3	8	1	0	0	0	0	0	0	0	0	0	0	0	0	0	0
2000	3	8	2	0	0	0	0	0	0	0	0	0	0	0	0	0	0
2000	3	8	3	0	0	0	0	0	0	0	0	0	0	0	0	0	0
2000	3	8	4	0	0	0	0	0	0	0	0	0	0	0	0	0	0
2000	3	8	5	0	0	0	0	0	0	0	0	0	0	0	0	0	0
2000	3	8	6	0	0	0	0	0	0	0	0	0	0	0	0	0	0
2000	3	8	7	0	0.03	0.2	0.03	0	0.01	0	0.01	0	0.01	0	0.03	0	0.03
2000	3	8	8	0.6	0.43	1	0.54	0	0.17	0.9	0.47	0.9	0.51	1	0.54	0.9	0.48
2000	3	8	9	1	1.27	1	1.32	0.9	1.07	0.9	1.22	0.2	0.57	1	1.33	0.9	1.15
2000	3	8	10	1	2.06	1	2.11	0.8	1.53	0.9	1.89	0.8	1.76	1	2.07	0.9	1.84
2000	3	8	11	1	2.65	1	2.67	0.8	1.99	0.7	1.83	0.8	2.4	1	2.65	1	2.59
2000	3	8	12	1	3.03	1	3	0.6	1.82	1	2.87	0.4	1.91	1	3.03	1	2.89
2000	3	8	13	1	3.14	1	3.1	0.9	2.74	1	3.08	0.2	1.34	1	3.11	1	2.99
2000	3	8	14	1	2.98	1	2.93	1	2.87	1	2.92	0.9	2.57	1	2.93	1	2.87
2000	3	8	15	1	2.57	1	2.53	1	2.51	1	2.52	1	2.5	1	2.54	1	2.52
2000	3	8	16	1	1.94	1	1.93	1	1.95	1	1.93	1	1.93	1	1.94	1	1.93
2000	3	8	17	1	1.18	1	1.16	0.6	0.9	1	1.22	1	1.18	1	1.17	1	1.19
2000	3	8	18	0.2	0.28	0.9	0.34	0.1	0.21	0.6	0.39	0.8	0.4	0.9	0.38	0.6	0.37
2000	3	8	19	0	0.02	0	0.01	0	0	0	0.01	0	0.01	0	0.01	0	0.02
2000	3	8	20	0	0	0	0	0	0	0	0	0	0	0	0	0	0
2000	3	8	21	0	0	0	0	0	0	0	0	0	0	0	0	0	0
2000	3	8	22	0	0	0	0	0	0	0	0	0	0	0	0	0	0
2000	3	8	23	0	0	0	0	0	0	0	0	0	0	0	0	0	0
2000	3	8	24	0	0	0	0	0	0	0	0	0	0	0	0	0	0
2000	3	9	1	0	0	0	0	0	0	0	0	0	0	0	0	0	0
2000	3	9	2	0	0	0	0	0	0	0	0	0	0	0	0	0	0
2000	3	9	3	0	0	0	0	0	0	0	0	0	0	0	0	0	0
2000	3	9	4	0	0	0	0	0	0	0	0	0	0	0	0	0	0
2000	3	9	5	0	0	0	0	0	0	0	0	0	0	0	0	0	0
2000	3	9	6	0	0	0	0	0	0	0	0	0	0	0	0	0	0
2000	3	9	7	0.1	0.04	0.1	0.03	0	0.01	0.1	0.02	0	0.02	0	0.02	0	0.03
2000	3	9	8	1	0.51	1	0.55	0	0.18	1	0.48	1	0.46	1	0.47	0.8	0.51
2000	3	9	9	1	1.25	1	1.44	1	1.18	1	1.29	1	1.28	0.8	0.93	1	1.2
2000	3	9	10	0.9	1.84	1	2.04	1	1.94	1	1.97	1	1.97	1	1.76	1	2
2000	3	9	11	0.8	2.16	1	2.28	1	2.45	1	2.3	1	2.51	0.7	1.9	0.9	1.93
2000	3	9	12	1	2.93	1	2.67	1	2.9	1	2.59	1	3.03	0.7	2.11	0.4	2.17
2000	3	9	13	1	3.07	1	2.87	1	3.03	1	3	1	2.98	0.9	2.21	0	1.76
2000	3	9	14	1	2.96	1	2.94	1	2.92	1	2.95	1	2.88	1	2.62	0	1.93
2000	3	9	15	1	2.59	1	2.6	1	2.58	1	2.56	1	2.53	1	2.38	0.7	2.18
2000	3	9	16	1	1.99	1	1.94	1	2.01	1	1.91	1	1.93	1	1.73	0.8	1.62
2000	3	9	17	1	1.25	1	1.19	1	1.26	1	1.23	1	1.26	1	1.13	0.1	0.72
2000	3	9	18	0.8	0.45	0.9	0.39	1	0.48	0.8	0.42	0.7	0.42	0.6	0.33	0.1	0.31
2000	3	9	19	0	0.03	0	0	0	0.02	0	0.01	0	0.01	0	0.01	0	0.03
2000	3	9	20	0	0	0	0	0	0	0	0	0	0	0	0	0	0
2000	3	9	21	0	0	0	0	0	0	0	0	0	0	0	0	0	0
2000	3	9	22	0	0	0	0	0	0	0	0	0	0	0	0	0	0
2000	3	9	23	0	0	0	0	0	0	0	0	0	0	0	0	0	0
2000	3	9	24	0	0	0	0	0	0	0	0	0	0	0	0	0	0
2000	3	10	1	0	0	0	0	0	0	0	0	0	0	0	0	0	0
2000	3	10	2	0	0	0	0	0	0	0	0	0	0	0	0	0	0
2000	3	10	3	0	0	0	0	0	0	0	0	0	0	0	0	0	0
2000	3	10	4	0	0	0	0	0	0	0	0	0	0	0	0	0	0
2000	3	10	5	0	0	0	0	0	0	0	0	0	0	0	0	0	0
2000	3	10	6	0	0	0	0	0	0	0	0	0	0	0	0	0	0
2000	3	10	7	0	0.04	0	0.03	0	0.01	0	0.02	0	0.03	0.1	0.03	0	0.04
2000	3	10	8	0.6	0.43	1	0.53	0.1	0.2	1	0.42	1	0.48	1	0.53	0.9	0.53
2000	3	10	9	1	1.16	1	1.34	1	1.17	1	1.19	1	1.25	1	1.33	1	1.34
2000	3	10	10	1	1.93	1	2.01	1	1.91	1	1.9	1	1.96	1	2.03	1	2.07
2000	3	10	11	1	2.54	1	2.56	1	2.46	1	2.47	1	2.52	1	2.57	1	2.64
2000	3	10	12	1	2.94	1	2.93	1	2.82	1	2.82	1	2.87	1	2.9	1	3
2000	3	10	13	1	2.95	1	2.93	1	2.82	1	2.85	1	2.95	1	3	1	3.14
2000	3	10	14	1	2.93	1	2.81	1	2.68	1	2.74	1	2.75	1	2.81	1	2.98
2000	3	10	15	1	2.42	1	2.44	0.9	2.02	1	2.25	1	2.33	1	2.43	1	2.48
2000	3	10	16	0.1	1.12	1	1.72	0.1	1.11	0.9	1.35	0.4	1.22	0.9	1.64	1	1.92
2000	3	10	17	0	0.54	0.4	0.72	0	0.63	0	0.5	0	0.71	1	1	0.6	0.93
2000	3	10	18	0	0.25	0	0.21	0	0.19	0	0.15	0	0.19	0.4	0.32	0	0.2
2000	3	10	19	0	0.03	0	0	0	0.01	0	0	0	0.01	0	0	0	0.01
2000	3	10	20	0	0	0	0	0	0	0	0	0	0	0	0	0	0
2000	3	10	21	0	0	0	0	0	0	0	0	0	0	0	0	0	0
2000	3	10	22	0	0	0	0	0	0	0	0	0	0	0	0	0	0
2000	3	10	23	0	0	0	0	0	0	0	0	0	0	0	0	0	0
2000	3	10	24	0	0	0	0	0	0	0	0	0	0	0	0	0	0
2000	3	11	1	0	0	0	0	0	0	0	0	0	0	0	0	0	0
2000	3	11	2	0	0	0	0	0	0	0	0	0	0	0	0	0	0
2000	3	11	3	0	0	0	0	0	0	0	0	0	0	0	0	0	0
2000	3	11	4	0	0	0	0	0	0	0	0	0	0	0	0	0	0
2000	3	11	5	0	0	0	0	0	0	0	0	0	0	0	0	0	0
2000	3	11	6	0	0	0	0	0	0	0	0	0	0	0	0	0	0
2000	3	11	7	0	0.02	0	0	0	0	0	0	0	0	0	0	0	0.02
2000	3	11	8	0	0.08	0	0.05	0	0.03	0	0.03	0	0.02	0	0.04	0	0.04
2000	3	11	9	0	0.21	0	0.09	0	0.1	0	0.11	0	0.08	0	0.13	0	0.11
2000	3	11	10	0	0.21	0	0.1	0	0.26	0	0.25	0	0.13	0	0.14	0	0.17
2000	3	11	11	0	0.3	0	0.13	0	0.32	0	0.32	0	0.32	0	0.26	0	0.24
2000	3	11	12	0	0.42	0	0.14	0	0.34	0	0.3	0	0.48	0	0.34	0	0.16
2000	3	11	13	0	0.35	0	0.16	0	0.59	0	0.44	0	0.52	0	0.14	0	0.26
2000	3	11	14	0	0.33	0	0.19	0	0.47	0	0.48	0	0.42	0	0.19	0	0.3
2000	3	11	15	0	0.3	0	0.13	0	0.24	0	0.3	0	0.42	0	0.18	0	0.36
2000	3	11	16	0	0.37	0	0.08	0	0.25	0	0.23	0	0.2	0	0.05	0	0.15
2000	3	11	17	0	0.22	0	0.07	0	0.16	0	0.15	0	0.16	0	0.03	0	0.16
2000	3	11	18	0	0.07	0	0.01	0	0.02	0	0.02	0	0.05	0	0.01	0	0.05
2000	3	11	19	0	0.02	0	0	0	0	0	0	0	0	0	0	0	0.02
2000	3	11	20	0	0	0	0	0	0	0	0	0	0	0	0	0	0
2000	3	11	21	0	0	0	0	0	0	0	0	0	0	0	0	0	0
2000	3	11	22	0	0	0	0	0	0	0	0	0	0	0	0	0	0
2000	3	11	23	0	0	0	0	0	0	0	0	0	0	0	0	0	0
2000	3	11	24	0	0	0	0	0	0	0	0	0	0	0	0	0	0
2000	3	12	1	0	0	0	0	0	0	0	0	0	0	0	0	0	0
2000	3	12	2	0	0	0	0	0	0	0	0	0	0	0	0	0	0
2000	3	12	3	0	0	0	0	0	0	0	0	0	0	0	0	0	0
2000	3	12	4	0	0	0	0	0	0	0	0	0	0	0	0	0	0
2000	3	12	5	0	0	0	0	0	0	0	0	0	0	0	0	0	0
2000	3	12	6	0	0	0	0	0	0	0	0	0	0	0	0	0	0
2000	3	12	7	0	0.04	0	0.01	0	0.01	0	0.02	0	0.01	0	0	0	0.03
2000	3	12	8	0	0.29	0	0.36	0	0.23	0	0.25	0	0.25	0	0.01	0.7	0.47
2000	3	12	9	0.7	0.9	0	0.53	0.6	0.78	0.8	0.82	0.6	0.86	0	0.17	0.9	1.12
2000	3	12	10	1	1.7	0	0.87	1	1.41	1	1.63	1	1.53	0.3	0.95	1	1.76
2000	3	12	11	0.9	2.17	0.2	1.2	1	2.07	1	2.21	0.9	2	1	2.33	0.7	1.93
2000	3	12	12	0.4	1.78	0.8	2.43	0.9	2.26	0.8	2.06	0.5	1.92	0.6	2.34	0.4	2.15
2000	3	12	13	0.5	1.9	1	2.42	1	2.4	0.8	2.4	0.2	1.48	0.1	1.82	0.3	1.94
2000	3	12	14	0.9	2.47	0.7	1.91	1	2.67	0.7	2.01	0.6	1.97	0.4	1.94	0.2	1.7
2000	3	12	15	1	2.29	0.2	0.91	1	2.28	1	2.3	0.8	1.84	0.7	1.85	0.6	1.91
2000	3	12	16	1	1.96	0.8	1.58	1	1.77	1	1.77	0.5	1.16	1	1.61	0.9	1.72
2000	3	12	17	1	1.19	1	1.06	1	1.11	0.9	1.04	0.9	1.02	0.7	0.86	0.9	1.05
2000	3	12	18	0.8	0.44	0.8	0.37	0.7	0.4	0.8	0.41	0.6	0.35	0.2	0.27	0.5	0.34
2000	3	12	19	0	0.03	0	0.01	0	0.01	0	0.01	0	0.01	0	0.01	0	0.02
2000	3	12	20	0	0	0	0	0	0	0	0	0	0	0	0	0	0
2000	3	12	21	0	0	0	0	0	0	0	0	0	0	0	0	0	0
2000	3	12	22	0	0	0	0	0	0	0	0	0	0	0	0	0	0
2000	3	12	23	0	0	0	0	0	0	0	0	0	0	0	0	0	0
2000	3	12	24	0	0	0	0	0	0	0	0	0	0	0	0	0	0
2000	3	13	1	0	0	0	0	0	0	0	0	0	0	0	0	0	0
2000	3	13	2	0	0	0	0	0	0	0	0	0	0	0	0	0	0
2000	3	13	3	0	0	0	0	0	0	0	0	0	0	0	0	0	0
2000	3	13	4	0	0	0	0	0	0	0	0	0	0	0	0	0	0
2000	3	13	5	0	0	0	0	0	0	0	0	0	0	0	0	0	0
2000	3	13	6	0	0	0	0	0	0	0	0	0	0	0	0	0	0
2000	3	13	7	0	0.05	0	0.03	0	0.02	0	0.02	0	0.02	0.1	0.03	0	0.05
2000	3	13	8	0.7	0.47	0.9	0.48	0.2	0.28	0.9	0.44	0.8	0.46	1	0.61	0.9	0.49
2000	3	13	9	1	1.21	1	1.24	1	1.15	1	1.14	1	1.19	1	1.39	1	1.26
2000	3	13	10	1	1.97	1	2.04	1	1.88	1	1.81	1	1.89	1	2.14	1	2.04
2000	3	13	11	1	2.58	1	2.59	1	2.45	1	2.36	1	2.39	1	2.69	1	2.71
2000	3	13	12	1	2.99	1	2.85	1	2.84	1	2.77	1	2.77	1	3.05	1	3.09
2000	3	13	13	1	3.11	1	2.96	1	3.01	1	3.07	1	2.92	1	3.11	1	3.17
2000	3	13	14	1	2.98	1	2.74	1	2.9	1	3.01	0.9	2.71	1	2.89	1	2.96
2000	3	13	15	1	2.6	1	2.46	1	2.64	1	2.61	1	2.51	1	2.41	1	2.51
2000	3	13	16	1	2	1	1.92	1	2	1	2	1	1.96	1	1.78	1	1.76
2000	3	13	17	1	1.24	1	1.14	1	1.26	1	1.22	1	1.2	0.8	0.99	0.6	0.94
2000	3	13	18	0.9	0.47	0.9	0.35	1	0.46	1	0.44	1	0.46	0	0.29	0	0.33
2000	3	13	19	0	0.05	0	0.02	0	0.03	0	0.02	0	0.02	0	0.01	0	0.04
2000	3	13	20	0	0	0	0	0	0	0	0	0	0	0	0	0	0
2000	3	13	21	0	0	0	0	0	0	0	0	0	0	0	0	0	0
2000	3	13	22	0	0	0	0	0	0	0	0	0	0	0	0	0	0
2000	3	13	23	0	0	0	0	0	0	0	0	0	0	0	0	0	0
2000	3	13	24	0	0	0	0	0	0	0	0	0	0	0	0	0	0
2000	3	14	1	0	0	0	0	0	0	0	0	0	0	0	0	0	0
2000	3	14	2	0	0	0	0	0	0	0	0	0	0	0	0	0	0
2000	3	14	3	0	0	0	0	0	0	0	0	0	0	0	0	0	0
2000	3	14	4	0	0	0	0	0	0	0	0	0	0	0	0	0	0
2000	3	14	5	0	0	0	0	0	0	0	0	0	0	0	0	0	0
2000	3	14	6	0	0	0	0	0	0	0	0	0	0	0	0	0	0
2000	3	14	7	0	0.05	0	0.04	0	0.02	0	0.03	0	0.04	0	0.04	0	0.05
2000	3	14	8	0.5	0.44	0.4	0.43	0.2	0.32	0.2	0.34	0.6	0.47	0.9	0.51	0.9	0.5
2000	3	14	9	1	1.09	1	1.05	1	1.09	1	0.98	1	1.18	1	1.24	1	1.25
2000	3	14	10	1	1.64	1	1.89	1	1.83	1	1.8	1	1.88	1	1.94	1	1.96
2000	3	14	11	1	2.25	1	2.33	1	2.34	1	2.27	1	2.39	1	2.43	1	2.52
2000	3	14	12	1	2.62	1	2.69	1	2.7	1	2.62	1	2.7	1	2.8	1	2.87
2000	3	14	13	1	2.78	1	2.79	1	2.74	1	2.64	1	2.75	1	2.9	1	2.94
2000	3	14	14	1	2.66	1	2.63	1	2.65	1	2.56	1	2.63	1	2.76	1	2.73
2000	3	14	15	1	2.23	1	2.26	1	2.24	1	2.21	1	2.25	0.9	2.07	0.7	1.89
2000	3	14	16	1	1.69	1	1.64	0.2	1.01	0.9	1.6	0.9	1.6	0.6	1.31	0.1	0.99
2000	3	14	17	0.9	1.01	1	0.94	0	0.49	1	0.99	0.2	0.57	0.1	0.59	0	0.56
2000	3	14	18	0.6	0.41	0.4	0.32	0	0.19	0.7	0.35	0	0.2	0	0.27	0	0.32
2000	3	14	19	0	0.04	0	0.01	0	0.01	0	0.02	0	0.01	0	0.02	0	0.03
2000	3	14	20	0	0	0	0	0	0	0	0	0	0	0	0	0	0
2000	3	14	21	0	0	0	0	0	0	0	0	0	0	0	0	0	0
2000	3	14	22	0	0	0	0	0	0	0	0	0	0	0	0	0	0
2000	3	14	23	0	0	0	0	0	0	0	0	0	0	0	0	0	0
2000	3	14	24	0	0	0	0	0	0	0	0	0	0	0	0	0	0
2000	3	15	1	0	0	0	0	0	0	0	0	0	0	0	0	0	0
2000	3	15	2	0	0	0	0	0	0	0	0	0	0	0	0	0	0
2000	3	15	3	0	0	0	0	0	0	0	0	0	0	0	0	0	0
2000	3	15	4	0	0	0	0	0	0	0	0	0	0	0	0	0	0
2000	3	15	5	0	0	0	0	0	0	0	0	0	0	0	0	0	0
2000	3	15	6	0	0	0	0	0	0	0	0	0	0	0	0	0	0
2000	3	15	7	0	0.05	0	0.05	0	0.02	0	0.03	0	0.04	0	0.04	0	0.05
2000	3	15	8	0.9	0.51	1	0.53	0.3	0.31	0.9	0.46	1	0.53	0.1	0.44	0.9	0.53
2000	3	15	9	1	1.28	1	1.29	1	1.19	1	1.24	1	1.3	0.3	0.96	0.8	1.15
2000	3	15	10	1	2.04	1	1.97	1	1.85	1	2	1	2	0.5	1.47	0	0.41
2000	3	15	11	1	2.58	1	2.48	0.8	2.17	1	2.45	1	2.45	0.4	1.79	0	0.75
2000	3	15	12	1	2.69	1	2.74	0	1.05	1	2.7	0.9	2.53	0	0.99	0	0.5
2000	3	15	13	0.8	2.42	1	2.64	0	0.33	0.5	1.86	0.1	1.08	0.1	1.2	0	0.74
2000	3	15	14	0.1	1.24	0.6	1.99	0	0.27	0	0.65	0	0.28	0	0.69	0	0.45
2000	3	15	15	0	0.32	0.5	1.81	0	0.24	0	0.14	0	0.29	0	0.28	0	0.85
2000	3	15	16	0	0.15	0	0.67	0	0.19	0	0.15	0	0.29	0	0.2	0	0.13
2000	3	15	17	0	0.08	0	0.12	0	0.18	0	0.11	0	0.15	0	0.03	0	0.14
2000	3	15	18	0	0.05	0	0.01	0	0.07	0	0.02	0	0.03	0	0.01	0	0.06
2000	3	15	19	0	0.02	0	0	0	0	0	0	0	0	0	0	0	0.01
2000	3	15	20	0	0	0	0	0	0	0	0	0	0	0	0	0	0
2000	3	15	21	0	0	0	0	0	0	0	0	0	0	0	0	0	0
2000	3	15	22	0	0	0	0	0	0	0	0	0	0	0	0	0	0
2000	3	15	23	0	0	0	0	0	0	0	0	0	0	0	0	0	0
2000	3	15	24	0	0	0	0	0	0	0	0	0	0	0	0	0	0
2000	3	16	1	0	0	0	0	0	0	0	0	0	0	0	0	0	0
2000	3	16	2	0	0	0	0	0	0	0	0	0	0	0	0	0	0
2000	3	16	3	0	0	0	0	0	0	0	0	0	0	0	0	0	0
2000	3	16	4	0	0	0	0	0	0	0	0	0	0	0	0	0	0
2000	3	16	5	0	0	0	0	0	0	0	0	0	0	0	0	0	0
2000	3	16	6	0	0	0	0	0	0	0	0	0	0	0	0	0	0
2000	3	16	7	0	0.02	0	0.03	0	0	0	0.02	0	0.01	0	0.04	0	0.02
2000	3	16	8	0	0.03	0.6	0.54	0	0.01	0	0.1	0	0.15	0	0.22	0	0.07
2000	3	16	9	0	0.1	0	0.3	0	0.2	0	0.15	0	0.19	0	0.35	0	0.13
2000	3	16	10	0	0.08	0	0.47	0	0.17	0	0.13	0	0.18	0.2	0.89	0	0.21
2000	3	16	11	0	0.14	0	0.38	0	0.07	0	0.29	0	0.34	0.9	2.45	0	0.45
2000	3	16	12	0	0.13	0	0.78	0	0.1	0	0.19	0	0.38	1	3.17	0	0.36
2000	3	16	13	0	0.26	0	0.49	0	0.13	0	0.49	0	0.45	0.3	1.81	0	0.33
2000	3	16	14	0	0.81	0	0.61	0	0.44	0.2	1.12	0.5	2.08	0.5	2.2	0	0.69
2000	3	16	15	0.1	1.18	0	0.53	0.1	0.92	0	0.56	0.2	1.5	0.9	2.61	0.1	1.11
2000	3	16	16	0.2	0.8	0	0.43	0.6	1.67	0.3	0.73	0.9	2.09	0.2	0.89	0.3	1.14
2000	3	16	17	0.5	0.83	0.1	0.41	0.3	0.69	0.3	0.67	0.9	1.26	0.7	0.9	0.8	1.24
2000	3	16	18	0.6	0.42	0	0.14	0	0.22	0.4	0.35	0.6	0.43	1	0.43	0.3	0.43
2000	3	16	19	0	0.04	0	0	0	0.02	0	0.02	0	0.02	0	0.01	0	0.03
2000	3	16	20	0	0	0	0	0	0	0	0	0	0	0	0	0	0
2000	3	16	21	0	0	0	0	0	0	0	0	0	0	0	0	0	0
2000	3	16	22	0	0	0	0	0	0	0	0	0	0	0	0	0	0
2000	3	16	23	0	0	0	0	0	0	0	0	0	0	0	0	0	0
2000	3	16	24	0	0	0	0	0	0	0	0	0	0	0	0	0	0
2000	3	17	1	0	0	0	0	0	0	0	0	0	0	0	0	0	0
2000	3	17	2	0	0	0	0	0	0	0	0	0	0	0	0	0	0
2000	3	17	3	0	0	0	0	0	0	0	0	0	0	0	0	0	0
2000	3	17	4	0	0	0	0	0	0	0	0	0	0	0	0	0	0
2000	3	17	5	0	0	0	0	0	0	0	0	0	0	0	0	0	0
2000	3	17	6	0	0	0	0	0	0	0	0	0	0	0	0	0	0
2000	3	17	7	0	0.05	0	0.02	0	0.02	0	0.03	0	0.04	0.2	0.07	0.2	0.07
2000	3	17	8	0.3	0.33	0	0.15	0.5	0.4	1	0.52	0.8	0.48	1	0.66	1	0.63
2000	3	17	9	0.7	1.19	0.6	1.08	1	1.29	1	1.34	1	1.26	1	1.47	1	1.44
2000	3	17	10	0.7	1.78	1	2.12	1	2.07	0.7	1.64	1	2	1	2.2	1	2.24
2000	3	17	11	0.9	2.51	1	2.79	1	2.71	0.8	2.35	0.6	2.05	1	2.71	1	2.8
2000	3	17	12	0.9	2.94	0.8	2.71	1	3.06	0.8	2.67	0.8	2.75	1	3.03	1	3.16
2000	3	17	13	1	3.2	1	3.02	1	3.16	1	3.11	1	2.97	1	3.14	1	3.29
2000	3	17	14	1	3.03	1	2.9	1	3.04	1	3.02	1	2.78	1	2.92	1	3.09
2000	3	17	15	1	2.65	1	2.55	1	2.66	1	2.66	1	2.49	1	2.55	1	2.66
2000	3	17	16	1	2.08	1	1.95	1	2.08	1	2.05	1	2.05	1	1.94	1	2.15
2000	3	17	17	1	1.35	1	1.21	1	1.32	1	1.26	1	1.29	1	1.18	1	1.39
2000	3	17	18	1	0.55	1	0.45	1	0.54	1	0.5	1	0.49	0.9	0.43	1	0.58
2000	3	17	19	0.2	0.06	0.1	0.01	0.2	0.04	0.2	0.03	0.1	0.02	0	0.02	0.2	0.04
2000	3	17	20	0	0	0	0	0	0	0	0	0	0	0	0	0	0
2000	3	17	21	0	0	0	0	0	0	0	0	0	0	0	0	0	0
2000	3	17	22	0	0	0	0	0	0	0	0	0	0	0	0	0	0
2000	3	17	23	0	0	0	0	0	0	0	0	0	0	0	0	0	0
2000	3	17	24	0	0	0	0	0	0	0	0	0	0	0	0	0	0
2000	3	18	1	0	0	0	0	0	0	0	0	0	0	0	0	0	0
2000	3	18	2	0	0	0	0	0	0	0	0	0	0	0	0	0	0
2000	3	18	3	0	0	0	0	0	0	0	0	0	0	0	0	0	0
2000	3	18	4	0	0	0	0	0	0	0	0	0	0	0	0	0	0
2000	3	18	5	0	0	0	0	0	0	0	0	0	0	0	0	0	0
2000	3	18	6	0	0	0	0	0	0	0	0	0	0	0	0	0	0
2000	3	18	7	0.2	0.08	0.4	0.09	0	0.03	0.2	0.04	0.2	0.06	0.1	0.06	0.1	0.07
2000	3	18	8	1	0.62	1	0.66	0.6	0.42	1	0.58	1	0.57	1	0.62	1	0.6
2000	3	18	9	1	1.43	1	1.5	1	1.32	1	1.36	1	1.35	1	1.38	1	1.36
2000	3	18	10	1	2.17	1	2.22	1	1.99	1	2.07	1	2.06	1	2.06	1	2.07
2000	3	18	11	1	2.66	1	2.69	1	2.62	1	2.62	1	2.61	0.8	2.44	1	2.68
2000	3	18	12	1	2.96	1	2.96	1	2.94	1	2.95	1	2.96	1	3.02	1	3.02
2000	3	18	13	1	3.09	1	3.04	1	3.03	1	3.11	1	2.93	1	3.19	1	3.05
2000	3	18	14	1	2.84	1	2.87	1	2.69	1	2.94	1	2.53	0.3	1.7	0.9	2.85
2000	3	18	15	1	2.52	1	2.3	0.5	1.87	1	2.11	0.6	1.88	0.5	1.86	0.3	1.64
2000	3	18	16	1	1.65	0.9	1.62	0.7	1.43	0.9	1.61	0.8	1.5	0.9	1.73	0.4	1.3
2000	3	18	17	0.3	0.84	0.6	0.82	0	0.81	0.1	0.68	0.2	0.8	0.3	0.89	0	0.73
2000	3	18	18	0	0.3	0.1	0.28	0	0.3	0	0.25	0	0.28	0	0.29	0	0.27
2000	3	18	19	0	0.04	0	0.01	0	0.01	0	0.02	0	0.02	0	0.01	0	0.03
2000	3	18	20	0	0	0	0	0	0	0	0	0	0	0	0	0	0
2000	3	18	21	0	0	0	0	0	0	0	0	0	0	0	0	0	0
2000	3	18	22	0	0	0	0	0	0	0	0	0	0	0	0	0	0
2000	3	18	23	0	0	0	0	0	0	0	0	0	0	0	0	0	0
2000	3	18	24	0	0	0	0	0	0	0	0	0	0	0	0	0	0
2000	3	19	1	0	0	0	0	0	0	0	0	0	0	0	0	0	0
2000	3	19	2	0	0	0	0	0	0	0	0	0	0	0	0	0	0
2000	3	19	3	0	0	0	0	0	0	0	0	0	0	0	0	0	0
2000	3	19	4	0	0	0	0	0	0	0	0	0	0	0	0	0	0
2000	3	19	5	0	0	0	0	0	0	0	0	0	0	0	0	0	0
2000	3	19	6	0	0	0	0	0	0	0	0	0	0	0	0	0	0
2000	3	19	7	0	0.03	0	0.02	0	0.01	0	0	0	0	0	0	0	0.02
2000	3	19	8	0	0.09	0	0.12	0	0.07	0	0.05	0	0.07	0	0.04	0	0.06
2000	3	19	9	0	0.2	0	0.19	0	0.21	0	0.13	0	0.23	0	0.09	0	0.16
2000	3	19	10	0	0.47	0	0.31	0	0.42	0	0.25	0	0.56	0	0.18	0	0.26
2000	3	19	11	0	0.38	0	0.4	0	0.47	0	0.35	0	0.5	0	0.26	0	0.42
2000	3	19	12	0	0.5	0	0.42	0	0.49	0	0.36	0	0.48	0	0.51	0	0.45
2000	3	19	13	0	0.65	0.1	1.29	0	0.53	0.4	1.94	0	0.89	0	0.51	0	0.52
2000	3	19	14	0	1.24	0	0.93	0.1	1.23	0.1	1.25	0	0.53	0	0.63	0	1.26
2000	3	19	15	0.1	1.02	0	0.37	0.3	1.47	0.1	0.92	0	0.62	0	1.06	0.4	1.81
2000	3	19	16	0.6	1.31	0	0.51	0.3	1.08	0.3	0.77	0.4	1.25	0.2	1.33	0.2	0.89
2000	3	19	17	0.7	1.03	0.3	0.56	0.7	0.99	1	1.08	0.4	0.96	0.3	0.63	0.5	1.03
2000	3	19	18	0.2	0.37	0.3	0.3	0.7	0.48	0.7	0.44	0.2	0.32	0.3	0.33	0.5	0.43
2000	3	19	19	0	0.05	0	0.01	0	0.03	0	0.02	0	0.01	0	0.02	0	0.04
2000	3	19	20	0	0	0	0	0	0	0	0	0	0	0	0	0	0
2000	3	19	21	0	0	0	0	0	0	0	0	0	0	0	0	0	0
2000	3	19	22	0	0	0	0	0	0	0	0	0	0	0	0	0	0
2000	3	19	23	0	0	0	0	0	0	0	0	0	0	0	0	0	0
2000	3	19	24	0	0	0	0	0	0	0	0	0	0	0	0	0	0
2000	3	20	1	0	0	0	0	0	0	0	0	0	0	0	0	0	0
2000	3	20	2	0	0	0	0	0	0	0	0	0	0	0	0	0	0
2000	3	20	3	0	0	0	0	0	0	0	0	0	0	0	0	0	0
2000	3	20	4	0	0	0	0	0	0	0	0	0	0	0	0	0	0
2000	3	20	5	0	0	0	0	0	0	0	0	0	0	0	0	0	0
2000	3	20	6	0	0	0	0	0	0	0	0	0	0	0	0	0	0
2000	3	20	7	0	0.06	0.1	0.08	0	0.03	0	0.04	0.1	0.07	0	0.08	0	0.07
2000	3	20	8	0.5	0.51	1	0.65	0.5	0.47	0.2	0.42	1	0.64	1	0.64	1	0.66
2000	3	20	9	0.9	1.43	1	1.45	1	1.37	1	1.42	1	1.45	1	1.44	1	1.46
2000	3	20	10	0.7	1.96	1	2.16	1	2.1	1	2.17	1	2.16	1	2.18	1	2.2
2000	3	20	11	0.8	2.57	1	2.73	1	2.67	1	2.68	1	2.7	1	2.77	1	2.8
2000	3	20	12	1	3.05	1	3.08	1	3.02	1	3.03	1	3.03	1	3.1	1	3.16
2000	3	20	13	1	3.21	1	3.21	1	3.13	1	3.15	1	3.17	1	3.18	1	3.26
2000	3	20	14	1	3.09	1	3.04	1	3.01	1	3.02	1	3.03	1	3.01	1	3.11
2000	3	20	15	1	2.72	1	2.65	1	2.64	1	2.65	1	2.66	1	2.61	1	2.71
2000	3	20	16	1	2.11	1	2.05	1	2.05	1	2.06	1	2.01	1	1.98	1	2.07
2000	3	20	17	1	1.34	1	1.29	1	1.32	1	1.3	1	1.28	1	1.22	1	1.29
2000	3	20	18	1	0.56	1	0.49	1	0.54	1	0.51	1	0.5	0.9	0.45	1	0.52
2000	3	20	19	0.1	0.06	0.1	0.02	0.1	0.04	0.1	0.04	0.1	0.03	0	0.03	0	0.05
2000	3	20	20	0	0	0	0	0	0	0	0	0	0	0	0	0	0
2000	3	20	21	0	0	0	0	0	0	0	0	0	0	0	0	0	0
2000	3	20	22	0	0	0	0	0	0	0	0	0	0	0	0	0	0
2000	3	20	23	0	0	0	0	0	0	0	0	0	0	0	0	0	0
2000	3	20	24	0	0	0	0	0	0	0	0	0	0	0	0	0	0
2000	3	21	1	0	0	0	0	0	0	0	0	0	0	0	0	0	0
2000	3	21	2	0	0	0	0	0	0	0	0	0	0	0	0	0	0
2000	3	21	3	0	0	0	0	0	0	0	0	0	0	0	0	0	0
2000	3	21	4	0	0	0	0	0	0	0	0	0	0	0	0	0	0
2000	3	21	5	0	0	0	0	0	0	0	0	0	0	0	0	0	0
2000	3	21	6	0	0	0	0	0	0	0	0	0	0	0	0	0	0
2000	3	21	7	0.2	0.1	0.3	0.09	0	0.03	0.2	0.07	0	0.05	0	0.05	0	0.07
2000	3	21	8	1	0.67	1	0.68	0.5	0.48	1	0.6	0.9	0.53	0.8	0.61	0.8	0.64
2000	3	21	9	1	1.47	1	1.45	1	1.37	1	1.4	0.8	1.15	1	1.44	1	1.37
2000	3	21	10	1	2.16	1	2.11	0.6	1.52	1	2.11	1	2.06	1	2.16	1	2.17
2000	3	21	11	0.7	2.22	1	2.53	1	2.53	0.9	2.4	1	2.59	1	2.72	1	2.74
2000	3	21	12	1	2.91	1	3.13	0.9	2.84	0.9	2.56	1	2.99	1	3.04	0.9	2.84
2000	3	21	13	1	3.05	1	2.91	1	3.12	1	3.04	1	2.99	0.8	2.59	0.7	2.47
2000	3	21	14	0.9	2.77	1	2.86	1	3.03	0.7	2.5	0.6	2.28	1	2.95	0.8	2.63
2000	3	21	15	0.9	2.43	1	2.51	0.2	1.69	0.2	1.48	0.2	1.43	0.7	1.97	0.6	1.89
2000	3	21	16	0	0.79	1	1.9	0	0.96	0.1	1.01	0	0.63	0.5	1.37	0.4	1.29
2000	3	21	17	0	0.52	0.4	0.83	0	0.75	0	0.36	0.3	0.94	0.8	1.04	0.3	0.76
2000	3	21	18	0	0.3	0.3	0.31	0	0.28	0	0.21	0	0.29	0.4	0.4	0	0.3
2000	3	21	19	0	0.05	0	0.02	0	0.03	0	0.02	0	0.02	0	0.01	0	0.04
2000	3	21	20	0	0	0	0	0	0	0	0	0	0	0	0	0	0
2000	3	21	21	0	0	0	0	0	0	0	0	0	0	0	0	0	0
2000	3	21	22	0	0	0	0	0	0	0	0	0	0	0	0	0	0
2000	3	21	23	0	0	0	0	0	0	0	0	0	0	0	0	0	0
2000	3	21	24	0	0	0	0	0	0	0	0	0	0	0	0	0	0
2000	3	22	1	0	0	0	0	0	0	0	0	0	0	0	0	0	0
2000	3	22	2	0	0	0	0	0	0	0	0	0	0	0	0	0	0
2000	3	22	3	0	0	0	0	0	0	0	0	0	0	0	0	0	0
2000	3	22	4	0	0	0	0	0	0	0	0	0	0	0	0	0	0
2000	3	22	5	0	0	0	0	0	0	0	0	0	0	0	0	0	0
2000	3	22	6	0	0	0	0	0	0	0	0	0	0	0	0	0	0
2000	3	22	7	0	0.09	0	0.05	0	0.04	0	0.06	0	0.06	0	0.04	0	0.06
2000	3	22	8	0	0.46	0.3	0.51	0	0.32	0	0.43	0.2	0.45	0	0.29	0	0.19
2000	3	22	9	0.5	1.12	0.8	1.09	0.5	0.97	0.4	0.91	0.7	1.12	0.4	1.06	0	0.6
2000	3	22	10	0.7	1.6	0.7	1.49	0.2	1.26	0.9	1.75	0.7	1.65	0.7	1.58	0.7	1.72
2000	3	22	11	0.7	1.99	0.4	1.68	0.4	1.74	0.9	1.97	0.6	1.9	0.9	2.14	0.8	2.41
2000	3	22	12	1	2.69	1	2.4	0.6	2.16	0.7	2.1	0.9	2.51	1	2.56	0.5	2.32
2000	3	22	13	0.8	2.51	0.9	2.43	0.9	2.53	0.9	2.53	0.8	2.46	0.9	2.68	0.3	1.96
2000	3	22	14	1	2.59	0.8	2.46	0.9	2.49	0.9	2.31	0.9	2.34	1	2.71	0.2	1.63
2000	3	22	15	1	2.53	0.5	1.68	0.8	1.98	0.9	2.04	1	2.31	0.4	2.01	0	0.81
2000	3	22	16	1	1.96	1	1.85	0.8	1.68	1	1.98	0.7	1.56	0.6	1.59	0.1	1.12
2000	3	22	17	1	1.23	1	1.15	1	1.22	1	1.25	1	1.21	0.4	0.98	0	0.55
2000	3	22	18	0.6	0.49	0.7	0.41	0.5	0.44	0.7	0.46	0.7	0.46	0	0.38	0.1	0.38
2000	3	22	19	0	0.06	0	0.02	0	0.02	0	0.03	0	0.02	0	0.03	0	0.04
2000	3	22	20	0	0	0	0	0	0	0	0	0	0	0	0	0	0
2000	3	22	21	0	0	0	0	0	0	0	0	0	0	0	0	0	0
2000	3	22	22	0	0	0	0	0	0	0	0	0	0	0	0	0	0
2000	3	22	23	0	0	0	0	0	0	0	0	0	0	0	0	0	0
2000	3	22	24	0	0	0	0	0	0	0	0	0	0	0	0	0	0
2000	3	23	1	0	0	0	0	0	0	0	0	0	0	0	0	0	0
2000	3	23	2	0	0	0	0	0	0	0	0	0	0	0	0	0	0
2000	3	23	3	0	0	0	0	0	0	0	0	0	0	0	0	0	0
2000	3	23	4	0	0	0	0	0	0	0	0	0	0	0	0	0	0
2000	3	23	5	0	0	0	0	0	0	0	0	0	0	0	0	0	0
2000	3	23	6	0	0	0	0	0	0	0	0	0	0	0	0	0	0
2000	3	23	7	0	0.04	0	0.07	0	0.01	0	0.01	0	0.08	0	0.02	0	0.04
2000	3	23	8	0	0.08	1	0.69	0	0.03	0	0.06	0	0.17	0.2	0.49	0	0.12
2000	3	23	9	0	0.09	0.3	0.87	0	0.09	0	0.09	0	0.27	0	0.61	0	0.13
2000	3	23	10	0	0.22	0	0.61	0	0.13	0	0.1	0	0.18	0	0.57	0	0.19
2000	3	23	11	0	0.25	0	0.21	0	0.21	0	0.15	0	0.21	0	0.09	0	0.16
2000	3	23	12	0	0.33	0	0.24	0	0.36	0	0.14	0	0.17	0	0.15	0	0.2
2000	3	23	13	0	0.26	0	0.22	0	0.45	0	0.11	0	0.32	0	0.3	0	0.19
2000	3	23	14	0	0.2	0	0.16	0	0.19	0	0.15	0	0.34	0	0.27	0	0.22
2000	3	23	15	0	0.27	0	0.31	0	0.17	0	0.14	0	0.26	0	0.33	0	0.09
2000	3	23	16	0	0.16	0	0.35	0	0.08	0	0.12	0	0.18	0	0.19	0	0.07
2000	3	23	17	0	0.11	0	0.17	0	0.08	0	0.07	0	0.06	0	0.09	0	0.07
2000	3	23	18	0	0.11	0	0.06	0	0.07	0	0.05	0	0.02	0	0.07	0	0.06
2000	3	23	19	0	0.03	0	0	0	0.01	0	0.02	0	0	0	0	0	0.02
2000	3	23	20	0	0	0	0	0	0	0	0	0	0	0	0	0	0
2000	3	23	21	0	0	0	0	0	0	0	0	0	0	0	0	0	0
2000	3	23	22	0	0	0	0	0	0	0	0	0	0	0	0	0	0
2000	3	23	23	0	0	0	0	0	0	0	0	0	0	0	0	0	0
2000	3	23	24	0	0	0	0	0	0	0	0	0	0	0	0	0	0
2000	3	24	1	0	0	0	0	0	0	0	0	0	0	0	0	0	0
2000	3	24	2	0	0	0	0	0	0	0	0	0	0	0	0	0	0
2000	3	24	3	0	0	0	0	0	0	0	0	0	0	0	0	0	0
2000	3	24	4	0	0	0	0	0	0	0	0	0	0	0	0	0	0
2000	3	24	5	0	0	0	0	0	0	0	0	0	0	0	0	0	0
2000	3	24	6	0	0	0	0	0	0	0	0	0	0	0	0	0	0
[truncated: 190,866 more rows]

## Sheet: Raw data-General
				82046	82056	82101	82136	82171	82191	82206	82261	82306	82317	82361	83021	83061	83106	83121	83137	83191	83201	83341	83371	83401	83431	83476	84121	84171	84341	84536	84561	85116	85161	85166	86006	86066	86086	86101	86111	86161	86216	86236	86271	86316	86336	86451	86467	86477	86491
Year	Month	Day	Hour	S	S	S	S	S	S	S	S	S	S	S	S	S	S	S	S	S	S	S	S	S	S	S	S	S	S	S	S	S	S	S	S	S	S	S	S	S	S	S	S	S	S	S	S	S	S
2000	1	1	1	0	0	0	0	0	0	0	0	0	0	0	0	0	0	0	0	0	0	0	0	0	0	0	0	0	0	0	0	0	0	0	0	0	0	0	0	0	0	0	0	0	0	0	0	0	0
2000	1	1	2	0	0	0	0	0	0	0	0	0	0	0	0	0	0	0	0	0	0	0	0	0	0	0	0	0	0	0	0	0	0	0	0	0	0	0	0	0	0	0	0	0	0	0	0	0	0
2000	1	1	3	0	0	0	0	0	0	0	0	0	0	0	0	0	0	0	0	0	0	0	0	0	0	0	0	0	0	0	0	0	0	0	0	0	0	0	0	0	0	0	0	0	0	0	0	0	0
2000	1	1	4	0	0	0	0	0	0	0	0	0	0	0	0	0	0	0	0	0	0	0	0	0	0	0	0	0	0	0	0	0	0	0	0	0	0	0	0	0	0	0	0	0	0	0	0	0	0
2000	1	1	5	0	0	0	0	0	0	0	0	0	0	0	0	0	0	0	0	0	0	0	0	0	0	0	0	0	0	0	0	0	0	0	0	0	0	0	0	0	0	0	0	0	0	0	0	0	0
2000	1	1	6	0	0	0	0	0	0	0	0	0	0	0	0	0	0	0	0	0	0	0	0	0	0	0	0	0	0	0	0	0	0	0	0	0	0	0	0	0	0	0	0	0	0	0	0	0	0
2000	1	1	7	0	0	0	0	0	0	0	0	0	0	0	0	0	0	0	0	0	0	0	0	0	0	0	0	0	0	0	0	0	0	0	0	0	0	0	0	0	0	0	0	0	0	0	0	0	0
2000	1	1	8	0	0	0	0.1	0	0	0	0.1	0	0	0	0	0	0	0	0.1	0	0	0	0	0	0	0	0	0.1	0	0	0	0	0	0	0	0	0	0	0	0	0	0	0	0	0	0	0	0	0.2
2000	1	1	9	0.9	0.9	1	1	0.8	0.8	0.8	1	0.9	0.8	1	1	0.9	0.6	1	1	0.6	0	0.7	0.7	0.9	0.8	0.2	0.1	1	0.7	0.9	0.9	1	0.9	0	0.6	0.4	1	1	0.8	0.9	0.8	0.9	0.7	0.8	0.3	0.8	0.9	0	1
2000	1	1	10	1	1	1	1	1	1	1	1	1	1	1	1	1	1	1	1	1	0.9	1	1	1	1	1	0.7	1	1	1	1	1	1	0.3	1	1	1	1	1	1	1	1	1	1	1	1	1	0.2	1
2000	1	1	11	1	1	1	1	1	1	1	1	1	1	1	1	1	1	1	1	1	1	1	1	1	1	1	1	1	1	1	1	1	1	0.3	1	1	1	1	1	1	1	1	1	1	1	1	1	1	1
2000	1	1	12	1	1	1	1	1	1	1	1	1	1	1	1	1	1	1	1	1	1	1	1	1	1	1	1	1	1	1	1	1	1	0.5	1	1	1	1	1	1	1	1	1	1	1	1	1	1	1
2000	1	1	13	1	1	1	1	1	1	1	1	1	1	0.9	1	1	1	1	1	1	1	1	1	0.9	1	1	1	1	1	1	1	1	1	0.4	1	1	1	1	1	1	1	1	1	1	1	1	1	1	1
2000	1	1	14	1	1	1	1	1	1	1	1	1	1	1	0.9	1	1	1	1	1	1	1	1	0.8	1	1	1	1	1	1	1	1	1	0.4	1	1	1	1	1	1	1	1	1	1	1	1	1	1	1
2000	1	1	15	1	1	1	1	1	1	1	0.8	1	1	1	1	0.8	1	1	1	1	1	0.9	1	1	1	1	1	1	1	1	1	1	1	0.1	1	1	1	1	1	1	1	1	1	1	1	1	1	1	1
2000	1	1	16	1	1	1	1	1	1	0.9	1	1	1	1	1	0.7	1	1	1	1	0.8	1	1	1	0.4	1	1	1	1	0.9	0.9	1	1	0.1	1	1	1	1	1	1	0.9	1	0.9	0.9	0.9	0.3	0.7	1	0.3
2000	1	1	17	0.8	1	0.8	1	0.8	0.9	0	0.5	0.8	0.9	0.7	0.5	0.6	0.4	0.8	0.8	0.8	0	0.4	0.6	0	0	0.4	0.9	0.9	0.7	0.3	0.7	0.7	0.7	0.1	0.9	0.7	0.6	0.7	0.7	0.7	0.5	0.5	0.4	0.5	0.3	0	0	0.1	0.1
2000	1	1	18	0	0	0	0	0	0	0	0	0	0	0	0	0	0	0	0	0	0	0	0	0	0	0	0	0	0	0	0	0	0	0	0	0	0	0	0	0	0	0	0	0	0	0	0	0	0
2000	1	1	19	0	0	0	0	0	0	0	0	0	0	0	0	0	0	0	0	0	0	0	0	0	0	0	0	0	0	0	0	0	0	0	0	0	0	0	0	0	0	0	0	0	0	0	0	0	0
2000	1	1	20	0	0	0	0	0	0	0	0	0	0	0	0	0	0	0	0	0	0	0	0	0	0	0	0	0	0	0	0	0	0	0	0	0	0	0	0	0	0	0	0	0	0	0	0	0	0
2000	1	1	21	0	0	0	0	0	0	0	0	0	0	0	0	0	0	0	0	0	0	0	0	0	0	0	0	0	0	0	0	0	0	0	0	0	0	0	0	0	0	0	0	0	0	0	0	0	0
2000	1	1	22	0	0	0	0	0	0	0	0	0	0	0	0	0	0	0	0	0	0	0	0	0	0	0	0	0	0	0	0	0	0	0	0	0	0	0	0	0	0	0	0	0	0	0	0	0	0
2000	1	1	23	0	0	0	0	0	0	0	0	0	0	0	0	0	0	0	0	0	0	0	0	0	0	0	0	0	0	0	0	0	0	0	0	0	0	0	0	0	0	0	0	0	0	0	0	0	0
2000	1	1	24	0	0	0	0	0	0	0	0	0	0	0	0	0	0	0	0	0	0	0	0	0	0	0	0	0	0	0	0	0	0	0	0	0	0	0	0	0	0	0	0	0	0	0	0	0	0
2000	1	2	1	0	0	0	0	0	0	0	0	0	0	0	0	0	0	0	0	0	0	0	0	0	0	0	0	0	0	0	0	0	0	0	0	0	0	0	0	0	0	0	0	0	0	0	0	0	0
2000	1	2	2	0	0	0	0	0	0	0	0	0	0	0	0	0	0	0	0	0	0	0	0	0	0	0	0	0	0	0	0	0	0	0	0	0	0	0	0	0	0	0	0	0	0	0	0	0	0
2000	1	2	3	0	0	0	0	0	0	0	0	0	0	0	0	0	0	0	0	0	0	0	0	0	0	0	0	0	0	0	0	0	0	0	0	0	0	0	0	0	0	0	0	0	0	0	0	0	0
2000	1	2	4	0	0	0	0	0	0	0	0	0	0	0	0	0	0	0	0	0	0	0	0	0	0	0	0	0	0	0	0	0	0	0	0	0	0	0	0	0	0	0	0	0	0	0	0	0	0
2000	1	2	5	0	0	0	0	0	0	0	0	0	0	0	0	0	0	0	0	0	0	0	0	0	0	0	0	0	0	0	0	0	0	0	0	0	0	0	0	0	0	0	0	0	0	0	0	0	0
2000	1	2	6	0	0	0	0	0	0	0	0	0	0	0	0	0	0	0	0	0	0	0	0	0	0	0	0	0	0	0	0	0	0	0	0	0	0	0	0	0	0	0	0	0	0	0	0	0	0
2000	1	2	7	0	0	0	0	0	0	0	0	0	0	0	0	0	0	0	0	0	0	0	0	0	0	0	0	0	0	0	0	0	0	0	0	0	0	0	0	0	0	0	0	0	0	0	0	0	0
2000	1	2	8	0	0	0	0.1	0	0	0	0	0	0	0	0	0	0	0	0	0	0	0	0	0	0	0	0	0.1	0	0	0	0	0	0	0	0	0	0	0	0	0	0	0	0	0	0	0	0	0
2000	1	2	9	0.7	0.7	0.8	1	0.8	0.9	0.8	0	0.5	0.2	0	0.6	0.3	0	0	0.1	0	0	0	0	0	0	0	0	1	0	0.1	0	0.9	0.1	0	0	0	0	0	0	0	0	0	0	0	0	0	0	0	0
2000	1	2	10	0.9	1	1	1	1	1	1	0.1	0.3	0.5	0	0.2	0.9	0.1	0	0.4	0	0	0	0	0	0	0	0.1	0.8	0	0.3	0	1	0.1	0.2	0.2	0	0	0	0	0	0.1	0.1	0	0	0	0	0.1	0	0
2000	1	2	11	0.1	0.4	0.7	0.5	0.9	0.7	1	0.1	0.6	0.2	0	0.2	0.5	0	0	0	0	0	0	0	0	0	0	0.4	0.5	0.1	0.5	0	1	0.1	0.1	0	0	0	0	0	0	0	0	0	0	0	0	0	0	0
2000	1	2	12	1	0.6	0.7	0.9	1	1	1	0.1	0.9	0.3	0	0.2	0.2	0.1	0	0	0	0	0	0	0	0	0	0.5	0.8	0.4	0.3	0	0.8	0.6	0.1	0	0	0	0	0	0	0	0	0	0	0	0	0	0	0
2000	1	2	13	0.9	1	1	1	1	1	1	1	0.8	1	0.6	1	1	0.9	0.1	1	0.6	0.4	0	0	0	0	0	0.7	0.9	0.2	0.1	0.5	0.8	0.6	0.2	0.7	0.2	0.3	0.1	0	0	0.2	0	0.1	0.3	0	0	0	0	0.1
2000	1	2	14	0.6	0.3	0.6	0.6	1	0.8	0.4	1	0.9	0.8	1	1	1	1	0.5	1	0.9	1	0.1	0.2	0.2	0	0	1	0.9	0.7	0.1	0.4	1	0.9	0	0.7	0.7	0.8	0.1	0	0	0.4	0.2	0.6	0.2	0.5	0.4	0.2	0.1	0.7
2000	1	2	15	1	0.6	0.9	0.8	1	0.8	0.8	1	1	1	1	0.5	1	0.5	0.9	0.9	0.6	0.8	0.9	0.7	0	0.2	0.5	1	0.9	0.7	0.9	0.9	0.9	1	0.3	0.9	0.1	0.6	0.6	0	0	0.4	0.4	0.2	0	0.9	1	0.4	0.2	0.7
2000	1	2	16	1	1	1	0.5	1	1	0.9	1	1	1	1	1	1	0.3	0.8	1	0.2	0.5	0.5	0.3	0.2	0.3	0	0.2	0.8	0.6	0.9	0.1	1	1	0.1	1	0.8	0.9	0.8	0.1	0.2	0.3	0.4	0.3	0.7	0.4	0.8	0.3	0.6	0.7
2000	1	2	17	0.5	0.7	0.3	0.4	0.1	0.3	0	0.5	0.6	0.8	0.7	0.4	0.6	0.3	0.4	0.8	0.6	0.7	0.6	0.6	0	0	0.2	0	0	0.2	0.1	0.6	0.4	0.5	0	0.8	0.8	0.7	0.7	0.3	0	0.3	0.4	0.1	0.4	0.1	0.6	0.3	0	0.1
2000	1	2	18	0	0	0	0	0	0	0	0	0	0	0	0	0	0	0	0	0	0	0	0	0	0	0	0	0	0	0	0	0	0	0	0	0	0	0	0	0	0	0	0	0	0	0	0	0	0
2000	1	2	19	0	0	0	0	0	0	0	0	0	0	0	0	0	0	0	0	0	0	0	0	0	0	0	0	0	0	0	0	0	0	0	0	0	0	0	0	0	0	0	0	0	0	0	0	0	0
2000	1	2	20	0	0	0	0	0	0	0	0	0	0	0	0	0	0	0	0	0	0	0	0	0	0	0	0	0	0	0	0	0	0	0	0	0	0	0	0	0	0	0	0	0	0	0	0	0	0
2000	1	2	21	0	0	0	0	0	0	0	0	0	0	0	0	0	0	0	0	0	0	0	0	0	0	0	0	0	0	0	0	0	0	0	0	0	0	0	0	0	0	0	0	0	0	0	0	0	0
2000	1	2	22	0	0	0	0	0	0	0	0	0	0	0	0	0	0	0	0	0	0	0	0	0	0	0	0	0	0	0	0	0	0	0	0	0	0	0	0	0	0	0	0	0	0	0	0	0	0
2000	1	2	23	0	0	0	0	0	0	0	0	0	0	0	0	0	0	0	0	0	0	0	0	0	0	0	0	0	0	0	0	0	0	0	0	0	0	0	0	0	0	0	0	0	0	0	0	0	0
2000	1	2	24	0	0	0	0	0	0	0	0	0	0	0	0	0	0	0	0	0	0	0	0	0	0	0	0	0	0	0	0	0	0	0	0	0	0	0	0	0	0	0	0	0	0	0	0	0	0
2000	1	3	1	0	0	0	0	0	0	0	0	0	0	0	0	0	0	0	0	0	0	0	0	0	0	0	0	0	0	0	0	0	0	0	0	0	0	0	0	0	0	0	0	0	0	0	0	0	0
2000	1	3	2	0	0	0	0	0	0	0	0	0	0	0	0	0	0	0	0	0	0	0	0	0	0	0	0	0	0	0	0	0	0	0	0	0	0	0	0	0	0	0	0	0	0	0	0	0	0
2000	1	3	3	0	0	0	0	0	0	0	0	0	0	0	0	0	0	0	0	0	0	0	0	0	0	0	0	0	0	0	0	0	0	0	0	0	0	0	0	0	0	0	0	0	0	0	0	0	0
2000	1	3	4	0	0	0	0	0	0	0	0	0	0	0	0	0	0	0	0	0	0	0	0	0	0	0	0	0	0	0	0	0	0	0	0	0	0	0	0	0	0	0	0	0	0	0	0	0	0
2000	1	3	5	0	0	0	0	0	0	0	0	0	0	0	0	0	0	0	0	0	0	0	0	0	0	0	0	0	0	0	0	0	0	0	0	0	0	0	0	0	0	0	0	0	0	0	0	0	0
2000	1	3	6	0	0	0	0	0	0	0	0	0	0	0	0	0	0	0	0	0	0	0	0	0	0	0	0	0	0	0	0	0	0	0	0	0	0	0	0	0	0	0	0	0	0	0	0	0	0
2000	1	3	7	0	0	0	0	0	0	0	0	0	0	0	0	0	0	0	0	0	0	0	0	0	0	0	0	0	0	0	0	0	0	0	0	0	0	0	0	0	0	0	0	0	0	0	0	0	0
2000	1	3	8	0	0	0	0	0	0	0	0	0	0	0	0	0	0	0	0	0	0	0	0.2	0	0	0	0	0	0	0	0	0	0	0.2	0	0	0	0	0.1	0	0	0	0	0	0	0	0.1	0	0.2
2000	1	3	9	0	0.1	0.8	1	0.1	0.8	0.7	0.3	0.9	0.6	0.7	0.8	0.7	0.8	1	0.4	0.7	0.2	0.8	1	0.6	0.4	0.3	0.8	0	0.5	1	0.9	0	0.4	0.8	0.5	0.5	0.8	0.8	1	0.7	0.7	0.4	0	0.8	0.3	0	1	0.7	1
2000	1	3	10	0.6	0.8	1	1	0.7	1	1	0.8	1	1	1	1	1	1	1	1	1	1	1	1	1	1	1	0.8	0.2	0.6	1	1	0.8	1	0.6	1	1	1	1	1	1	0.9	1	0.8	1	1	0.5	1	1	1
2000	1	3	11	1	1	1	0.9	1	1	0.9	1	1	1	0.9	1	1	1	1	1	1	1	1	1	1	1	1	0.8	0.5	0.8	1	1	0.9	1	1	1	1	1	1	1	1	0.3	1	0.7	0.9	1	0.8	1	1	0.5
2000	1	3	12	1	1	1	1	1	0.7	1	1	1	1	1	1	1	1	1	1	1	1	1	1	1	1	1	1	1	1	1	1	1	1	0.9	1	1	1	1	1	1	1	1	0.5	0.9	0.9	0.8	1	1	0.8
2000	1	3	13	1	1	1	1	1	0.9	1	1	1	1	0.9	1	1	1	1	1	1	1	1	1	1	1	1	1	1	1	1	1	1	1	1	1	1	1	1	1	1	1	1	1	1	1	1	1	1	1
2000	1	3	14	1	1	1	1	1	1	1	1	1	1	1	1	1	1	1	1	1	1	1	1	1	1	1	1	1	1	1	1	1	1	1	1	1	1	1	1	1	1	1	1	1	1	1	1	1	1
2000	1	3	15	1	1	1	1	1	1	1	1	1	1	1	1	1	1	1	1	1	1	1	1	1	1	1	1	0.9	1	0.9	1	1	0.7	0.9	1	1	1	1	1	1	1	1	1	1	1	1	1	1	1
2000	1	3	16	1	1	1	1	1	1	0.9	0.7	1	1	1	1	1	0.9	1	1	1	1	1	1	1	0.4	1	0.9	1	0.7	1	1	1	1	0.8	1	1	1	1	1	1	1	1	1	1	1	1	1	1	1
2000	1	3	17	0.6	0.7	0.7	0.8	0.6	0.5	0	0	0.4	0.6	0.3	0.5	0.7	0.3	0.6	0.8	0.7	0.9	0.6	0.5	0.1	0	0.4	0.1	0.3	0.2	0.7	0.1	0.5	0.4	0.4	0.6	0.7	0.3	0.5	0.5	0.7	0.3	0.4	0.2	0.6	0.5	0.6	0.9	0.9	0.7
2000	1	3	18	0	0	0	0	0	0	0	0	0	0	0	0	0	0	0	0	0	0	0	0	0	0	0	0	0	0	0	0	0	0	0	0	0	0	0	0	0	0	0	0	0	0	0	0	0	0
2000	1	3	19	0	0	0	0	0	0	0	0	0	0	0	0	0	0	0	0	0	0	0	0	0	0	0	0	0	0	0	0	0	0	0	0	0	0	0	0	0	0	0	0	0	0	0	0	0	0
2000	1	3	20	0	0	0	0	0	0	0	0	0	0	0	0	0	0	0	0	0	0	0	0	0	0	0	0	0	0	0	0	0	0	0	0	0	0	0	0	0	0	0	0	0	0	0	0	0	0
2000	1	3	21	0	0	0	0	0	0	0	0	0	0	0	0	0	0	0	0	0	0	0	0	0	0	0	0	0	0	0	0	0	0	0	0	0	0	0	0	0	0	0	0	0	0	0	0	0	0
2000	1	3	22	0	0	0	0	0	0	0	0	0	0	0	0	0	0	0	0	0	0	0	0	0	0	0	0	0	0	0	0	0	0	0	0	0	0	0	0	0	0	0	0	0	0	0	0	0	0
2000	1	3	23	0	0	0	0	0	0	0	0	0	0	0	0	0	0	0	0	0	0	0	0	0	0	0	0	0	0	0	0	0	0	0	0	0	0	0	0	0	0	0	0	0	0	0	0	0	0
2000	1	3	24	0	0	0	0	0	0	0	0	0	0	0	0	0	0	0	0	0	0	0	0	0	0	0	0	0	0	0	0	0	0	0	0	0	0	0	0	0	0	0	0	0	0	0	0	0	0
2000	1	4	1	0	0	0	0	0	0	0	0	0	0	0	0	0	0	0	0	0	0	0	0	0	0	0	0	0	0	0	0	0	0	0	0	0	0	0	0	0	0	0	0	0	0	0	0	0	0
2000	1	4	2	0	0	0	0	0	0	0	0	0	0	0	0	0	0	0	0	0	0	0	0	0	0	0	0	0	0	0	0	0	0	0	0	0	0	0	0	0	0	0	0	0	0	0	0	0	0
2000	1	4	3	0	0	0	0	0	0	0	0	0	0	0	0	0	0	0	0	0	0	0	0	0	0	0	0	0	0	0	0	0	0	0	0	0	0	0	0	0	0	0	0	0	0	0	0	0	0
2000	1	4	4	0	0	0	0	0	0	0	0	0	0	0	0	0	0	0	0	0	0	0	0	0	0	0	0	0	0	0	0	0	0	0	0	0	0	0	0	0	0	0	0	0	0	0	0	0	0
2000	1	4	5	0	0	0	0	0	0	0	0	0	0	0	0	0	0	0	0	0	0	0	0	0	0	0	0	0	0	0	0	0	0	0	0	0	0	0	0	0	0	0	0	0	0	0	0	0	0
2000	1	4	6	0	0	0	0	0	0	0	0	0	0	0	0	0	0	0	0	0	0	0	0	0	0	0	0	0	0	0	0	0	0	0	0	0	0	0	0	0	0	0	0	0	0	0	0	0	0
2000	1	4	7	0	0	0	0	0	0	0	0	0	0	0	0	0	0	0	0	0	0	0	0	0	0	0	0	0	0	0	0	0	0	0	0	0	0	0	0	0	0	0	0	0	0	0	0	0	0
2000	1	4	8	0	0	0	0	0	0	0	0	0	0	0	0	0	0	0	0	0	0	0	0	0.1	0	0	0	0	0	0	0	0	0	0	0	0	0	0	0	0	0	0	0	0	0	0	0	0	0
2000	1	4	9	0.6	0.7	0.9	1	0.6	0.7	0.8	0	0.8	0.7	0.9	0.8	0.8	0.7	1	1	0.6	0.1	0.5	0.8	1	0.6	0.3	0.8	1	0.8	1	0.9	0.8	0.8	0.5	0.4	0.3	0.7	0.8	0.1	0.7	0.8	0.8	0.7	0.6	0.3	0.8	0	0	1
2000	1	4	10	1	1	1	1	1	1	1	0	1	1	1	1	1	1	1	1	1	1	1	1	1	1	0.9	1	1	1	1	1	1	1	1	1	1	1	1	0.9	1	1	1	1	1	1	1	0	0	1
2000	1	4	11	1	1	1	1	1	1	1	0	1	1	1	1	1	1	1	1	1	1	1	1	1	1	1	1	1	1	1	1	1	1	0.9	1	1	1	1	1	1	1	1	1	1	1	1	0	0	1
2000	1	4	12	1	1	1	1	1	1	1	0	1	1	1	1	1	1	1	1	1	1	1	1	1	1	1	1	1	1	1	1	1	1	0.5	1	1	1	1	1	1	1	1	1	1	1	1	0.8	0.9	1
2000	1	4	13	1	1	1	1	1	1	1	0	1	1	0.9	1	1	1	1	1	1	1	1	1	1	1	1	1	1	0.5	1	1	1	1	0.7	1	1	1	1	1	1	1	1	1	1	1	1	1	1	1
2000	1	4	14	1	1	1	1	1	1	1	0	1	1	1	1	1	1	1	1	1	1	1	1	1	1	1	1	1	0	1	1	1	1	0.7	1	1	1	1	1	1	1	1	1	1	1	1	1	1	1
2000	1	4	15	1	1	1	1	1	1	1	0	1	1	1	1	1	1	1	1	1	1	1	1	1	1	1	1	1	0.1	1	1	1	1	0.8	1	1	1	1	1	1	1	1	1	1	1	1	1	1	1
2000	1	4	16	1	1	1	1	1	1	0.9	0	1	1	1	1	1	1	1	1	1	1	1	1	1	0.4	1	1	1	0.8	1	1	1	1	0.6	1	1	1	1	1	1	1	1	1	1	1	1	1	1	1
2000	1	4	17	0.4	0.5	0.4	0.7	0.5	0.5	0	0	0.6	0.7	0.6	0.3	0.6	0.4	0.5	0.6	0.6	0.7	0.6	0.5	0.1	0	0.5	0.5	0.7	0.7	1	0.7	0.6	0.6	0.2	0.7	0.8	0.8	0.6	0.8	0.8	0.7	0.7	0.6	1	0.8	0.6	0.9	0.9	1
2000	1	4	18	0	0	0	0	0	0	0	0	0	0	0	0	0	0	0	0	0	0	0	0	0	0	0	0	0	0	0.1	0	0	0	0	0	0	0	0	0	0	0	0	0	0	0	0	0	0	0
2000	1	4	19	0	0	0	0	0	0	0	0	0	0	0	0	0	0	0	0	0	0	0	0	0	0	0	0	0	0	0	0	0	0	0	0	0	0	0	0	0	0	0	0	0	0	0	0	0	0
2000	1	4	20	0	0	0	0	0	0	0	0	0	0	0	0	0	0	0	0	0	0	0	0	0	0	0	0	0	0	0	0	0	0	0	0	0	0	0	0	0	0	0	0	0	0	0	0	0	0
2000	1	4	21	0	0	0	0	0	0	0	0	0	0	0	0	0	0	0	0	0	0	0	0	0	0	0	0	0	0	0	0	0	0	0	0	0	0	0	0	0	0	0	0	0	0	0	0	0	0
2000	1	4	22	0	0	0	0	0	0	0	0	0	0	0	0	0	0	0	0	0	0	0	0	0	0	0	0	0	0	0	0	0	0	0	0	0	0	0	0	0	0	0	0	0	0	0	0	0	0
2000	1	4	23	0	0	0	0	0	0	0	0	0	0	0	0	0	0	0	0	0	0	0	0	0	0	0	0	0	0	0	0	0	0	0	0	0	0	0	0	0	0	0	0	0	0	0	0	0	0
2000	1	4	24	0	0	0	0	0	0	0	0	0	0	0	0	0	0	0	0	0	0	0	0	0	0	0	0	0	0	0	0	0	0	0	0	0	0	0	0	0	0	0	0	0	0	0	0	0	0
2000	1	5	1	0	0	0	0	0	0	0	0	0	0	0	0	0	0	0	0	0	0	0	0	0	0	0	0	0	0	0	0	0	0	0	0	0	0	0	0	0	0	0	0	0	0	0	0	0	0
2000	1	5	2	0	0	0	0	0	0	0	0	0	0	0	0	0	0	0	0	0	0	0	0	0	0	0	0	0	0	0	0	0	0	0	0	0	0	0	0	0	0	0	0	0	0	0	0	0	0
2000	1	5	3	0	0	0	0	0	0	0	0	0	0	0	0	0	0	0	0	0	0	0	0	0	0	0	0	0	0	0	0	0	0	0	0	0	0	0	0	0	0	0	0	0	0	0	0	0	0
2000	1	5	4	0	0	0	0	0	0	0	0	0	0	0	0	0	0	0	0	0	0	0	0	0	0	0	0	0	0	0	0	0	0	0	0	0	0	0	0	0	0	0	0	0	0	0	0	0	0
2000	1	5	5	0	0	0	0	0	0	0	0	0	0	0	0	0	0	0	0	0	0	0	0	0	0	0	0	0	0	0	0	0	0	0	0	0	0	0	0	0	0	0	0	0	0	0	0	0	0
2000	1	5	6	0	0	0	0	0	0	0	0	0	0	0	0	0	0	0	0	0	0	0	0	0	0	0	0	0	0	0	0	0	0	0	0	0	0	0	0	0	0	0	0	0	0	0	0	0	0
2000	1	5	7	0	0	0	0	0	0	0	0	0	0	0	0	0	0	0	0	0	0	0	0	0	0	0	0	0	0	0	0	0	0	0	0	0	0	0	0	0	0	0	0	0	0	0	0	0	0
2000	1	5	8	0	0	0	0	0	0	0	0	0	0	0	0	0	0	0	0	0	0	0	0	0	0	0	0	0	0	0	0	0	0	0	0	0	0	0	0	0	0	0	0	0	0	0	0	0	0
2000	1	5	9	0.5	0.2	0.6	0.7	0.7	0.6	0.8	0.2	0.8	0.6	0.6	0.7	0.8	0.6	1	1	0.7	0	0.6	0.8	0.2	0	0	0.7	0.4	0	0.1	0.2	0.4	0.7	0	0.4	0.5	0.1	0.4	0.7	0.9	0.1	0.9	0.1	0.1	0	0.6	0	0	0.3
2000	1	5	10	0.3	0.6	0.9	0.4	0.6	0.7	0.7	1	0.4	0.3	0.2	1	1	1	1	0.8	0.4	1	0.9	1	0.1	0.1	0	0.9	0.4	0.1	0	0.8	0.6	0.3	0.1	0.2	0.7	0.1	0.2	0.8	1	0.6	1	0.3	0.9	0.4	1	0.4	0.7	0.8
2000	1	5	11	0.2	0.4	0.6	0.5	0.4	0.2	0.8	0.5	0.2	0.4	0.4	1	0.9	1	1	0.5	0.5	0.7	0.7	0.7	0.2	0	0.3	0.6	0.4	0.1	0	0.2	0.6	0.6	0.8	0	1	0.1	0.2	0.9	0.8	0	0.4	0	0.1	0.2	0.7	0.8	1	0.6
2000	1	5	12	0.2	0.6	0.3	0.1	0.7	0.5	0.5	0.3	0.3	0	0.1	0.2	0.2	0.1	0.7	0.2	0	0.7	0.2	0.1	0	0	0.1	0.5	0.5	0.4	0	0	0.9	0.2	0.9	0	0.2	0.1	0	0	0.2	0	0.1	0	0.1	0	0	0.3	0.4	0
2000	1	5	13	0.8	0.7	0.9	0.9	0.8	0.9	0.7	0	0.5	0.4	0	0.7	0.5	0.8	0.4	0.7	0.3	0.9	0.4	0.4	0	0	0.3	0.4	0.1	0.1	0	0	0.5	0.2	0.4	0	0.3	0	0	0	0	0	0	0	0	0	0	0	0	0
2000	1	5	14	0.4	0.7	0.9	0.9	0.1	0.4	0.6	0	0.1	0	0	0.3	0.6	0.4	0.4	0	0.2	0.3	0.1	0	0	0	0	0	0.2	0	0	0	0	0	0.3	0	0	0	0	0	0	0	0	0	0	0	0	0	0	0
2000	1	5	15	0.4	0.5	0.2	0	0	0	0	0	0	0	0	0	0	0	0	0	0	0	0	0	0	0	0	0	0	0	0	0	0	0	0.1	0	0	0	0	0	0	0	0	0	0	0	0	0	0	0
2000	1	5	16	0.1	0.2	0	0	0	0	0	0	0	0	0	0	0	0	0	0	0	0	0	0	0	0	0	0	0	0	0	0	0	0	0	0	0	0	0	0	0	0	0	0	0	0	0	0	0	0
2000	1	5	17	0	0	0	0	0	0	0	0	0	0	0	0	0	0	0	0	0	0	0	0	0	0	0	0	0	0	0	0	0	0	0	0	0	0	0	0	0	0	0	0	0	0	0	0	0	0
2000	1	5	18	0	0	0	0	0	0	0	0	0	0	0	0	0	0	0	0	0	0	0	0	0	0	0	0	0	0	0	0	0	0	0	0	0	0	0	0	0	0	0	0	0	0	0	0	0	0
2000	1	5	19	0	0	0	0	0	0	0	0	0	0	0	0	0	0	0	0	0	0	0	0	0	0	0	0	0	0	0	0	0	0	0	0	0	0	0	0	0	0	0	0	0	0	0	0	0	0
2000	1	5	20	0	0	0	0	0	0	0	0	0	0	0	0	0	0	0	0	0	0	0	0	0	0	0	0	0	0	0	0	0	0	0	0	0	0	0	0	0	0	0	0	0	0	0	0	0	0
2000	1	5	21	0	0	0	0	0	0	0	0	0	0	0	0	0	0	0	0	0	0	0	0	0	0	0	0	0	0	0	0	0	0	0	0	0	0	0	0	0	0	0	0	0	0	0	0	0	0
2000	1	5	22	0	0	0	0	0	0	0	0	0	0	0	0	0	0	0	0	0	0	0	0	0	0	0	0	0	0	0	0	0	0	0	0	0	0	0	0	0	0	0	0	0	0	0	0	0	0
2000	1	5	23	0	0	0	0	0	0	0	0	0	0	0	0	0	0	0	0	0	0	0	0	0	0	0	0	0	0	0	0	0	0	0	0	0	0	0	0	0	0	0	0	0	0	0	0	0	0
2000	1	5	24	0	0	0	0	0	0	0	0	0	0	0	0	0	0	0	0	0	0	0	0	0	0	0	0	0	0	0	0	0	0	0	0	0	0	0	0	0	0	0	0	0	0	0	0	0	0
2000	1	6	1	0	0	0	0	0	0	0	0	0	0	0	0	0	0	0	0	0	0	0	0	0	0	0	0	0	0	0	0	0	0	0	0	0	0	0	0	0	0	0	0	0	0	0	0	0	0
2000	1	6	2	0	0	0	0	0	0	0	0	0	0	0	0	0	0	0	0	0	0	0	0	0	0	0	0	0	0	0	0	0	0	0	0	0	0	0	0	0	0	0	0	0	0	0	0	0	0
2000	1	6	3	0	0	0	0	0	0	0	0	0	0	0	0	0	0	0	0	0	0	0	0	0	0	0	0	0	0	0	0	0	0	0	0	0	0	0	0	0	0	0	0	0	0	0	0	0	0
2000	1	6	4	0	0	0	0	0	0	0	0	0	0	0	0	0	0	0	0	0	0	0	0	0	0	0	0	0	0	0	0	0	0	0	0	0	0	0	0	0	0	0	0	0	0	0	0	0	0
2000	1	6	5	0	0	0	0	0	0	0	0	0	0	0	0	0	0	0	0	0	0	0	0	0	0	0	0	0	0	0	0	0	0	0	0	0	0	0	0	0	0	0	0	0	0	0	0	0	0
2000	1	6	6	0	0	0	0	0	0	0	0	0	0	0	0	0	0	0	0	0	0	0	0	0	0	0	0	0	0	0	0	0	0	0	0	0	0	0	0	0	0	0	0	0	0	0	0	0	0
2000	1	6	7	0	0	0	0	0	0	0	0	0	0	0	0	0	0	0	0	0	0	0	0	0	0	0	0	0	0	0	0	0	0	0	0	0	0	0	0	0	0	0	0	0	0	0	0	0	0
2000	1	6	8	0	0	0	0	0	0	0	0	0	0	0	0	0	0	0	0	0	0	0	0	0	0	0	0	0	0	0	0	0	0	0	0	0	0	0	0	0	0	0	0	0	0	0	0	0	0
2000	1	6	9	0.8	0	0	0	0.6	0.9	0.8	0	0.3	0	0.7	0	0	0	0	0	0	0	0	0	0	0	0	0.1	0.9	0	0.1	0.6	0.7	0.6	0	0.1	0.4	0.4	0.3	0	0.3	0.4	0.1	0.4	0.3	0	0.1	0	0	0.6
2000	1	6	10	1	0.6	0	0	0.8	1	0.9	0	1	1	1	0	0.8	0	0	0	1	0	0	0.7	0	0	0	0	0.2	0	0.3	1	0.6	1	0	0.7	0.9	1	1	0.3	0.8	0.8	1	1	1	0.7	0.9	0.3	0.2	1
2000	1	6	11	0.3	1	0	0	0	0.6	0.9	0	1	1	1	0.5	1	0	0	1	1	0.3	0.3	0.9	0	0.4	0.1	0.4	0	0.1	0.8	1	0.2	0.4	0	1	1	1	1	0.8	0.7	1	1	1	1	1	1	0	0.2	1
2000	1	6	12	0.4	0.6	0	0.1	0.1	0	0.6	0.1	0.1	0.7	0.8	0.7	0.6	0	0.1	1	1	0.6	1	1	0.1	0.5	1	0	0.1	0	0.2	1	0	0.2	0	1	1	1	1	0.9	1	1	1	1	1	1	1	0.4	1	1
2000	1	6	13	0	0	0.1	0	0	0	0.4	0.1	0.3	0.1	0.1	0.4	0.9	1	0	0.2	0.9	1	1	1	0.2	0.7	0.9	0.4	0.1	0	0	0.9	0.2	0	0.3	0.4	1	0.2	0.7	0.6	0.8	0.8	1	0.8	0.8	1	1	1	1	1
2000	1	6	14	0	0	0	0.1	0	0	0.1	0	0	0	0.2	0.7	0.4	0.5	0.6	0.4	0.3	0.8	1	1	0.2	0.4	1	0	0.1	0	0	0.1	0	0	0.9	0.1	0.2	0	0	0.1	0.6	0.2	0.3	0.4	0.3	0.9	1	0.8	1	0.9
2000	1	6	15	0	0	0.1	0.1	0	0	0.1	0.4	0	0.1	0.1	0	0.3	0.4	0.3	0.2	0.2	0.1	1	0.7	0.6	0.3	0.8	0	0	0	0	0.5	0.2	0	0.7	0.2	0	0.6	0.2	0.2	0	0.6	0.5	0.7	0.4	0.9	1	1	0.8	0.2
2000	1	6	16	0	0	0	0	0	0	0	0.7	0	0	0	0	0.4	0.2	0	0.2	0.1	0.8	1	0.7	0.6	0.3	0.9	0	0	0	0	0	0	0	0.2	0	0.7	0.3	0.4	0.1	0.8	0.3	0.7	0.1	0	0.5	0.6	1	1	0
2000	1	6	17	0	0	0	0	0	0	0	0	0	0	0	0	0	0	0	0	0	0.3	0.3	0.3	0	0	0.2	0	0	0	0	0	0	0	0.9	0	0.1	0	0	0	0	0	0	0	0	0	0	0.3	0.4	0
2000	1	6	18	0	0	0	0	0	0	0	0	0	0	0	0	0	0	0	0	0	0	0	0	0	0	0	0	0	0	0	0	0	0	0	0	0	0	0	0	0	0	0	0	0	0	0	0	0	0
2000	1	6	19	0	0	0	0	0	0	0	0	0	0	0	0	0	0	0	0	0	0	0	0	0	0	0	0	0	0	0	0	0	0	0	0	0	0	0	0	0	0	0	0	0	0	0	0	0	0
2000	1	6	20	0	0	0	0	0	0	0	0	0	0	0	0	0	0	0	0	0	0	0	0	0	0	0	0	0	0	0	0	0	0	0	0	0	0	0	0	0	0	0	0	0	0	0	0	0	0
2000	1	6	21	0	0	0	0	0	0	0	0	0	0	0	0	0	0	0	0	0	0	0	0	0	0	0	0	0	0	0	0	0	0	0	0	0	0	0	0	0	0	0	0	0	0	0	0	0	0
2000	1	6	22	0	0	0	0	0	0	0	0	0	0	0	0	0	0	0	0	0	0	0	0	0	0	0	0	0	0	0	0	0	0	0	0	0	0	0	0	0	0	0	0	0	0	0	0	0	0
2000	1	6	23	0	0	0	0	0	0	0	0	0	0	0	0	0	0	0	0	0	0	0	0	0	0	0	0	0	0	0	0	0	0	0	0	0	0	0	0	0	0	0	0	0	0	0	0	0	0
2000	1	6	24	0	0	0	0	0	0	0	0	0	0	0	0	0	0	0	0	0	0	0	0	0	0	0	0	0	0	0	0	0	0	0	0	0	0	0	0	0	0	0	0	0	0	0	0	0	0
2000	1	7	1	0	0	0	0	0	0	0	0	0	0	0	0	0	0	0	0	0	0	0	0	0	0	0	0	0	0	0	0	0	0	0	0	0	0	0	0	0	0	0	0	0	0	0	0	0	0
2000	1	7	2	0	0	0	0	0	0	0	0	0	0	0	0	0	0	0	0	0	0	0	0	0	0	0	0	0	0	0	0	0	0	0	0	0	0	0	0	0	0	0	0	0	0	0	0	0	0
2000	1	7	3	0	0	0	0	0	0	0	0	0	0	0	0	0	0	0	0	0	0	0	0	0	0	0	0	0	0	0	0	0	0	0	0	0	0	0	0	0	0	0	0	0	0	0	0	0	0
2000	1	7	4	0	0	0	0	0	0	0	0	0	0	0	0	0	0	0	0	0	0	0	0	0	0	0	0	0	0	0	0	0	0	0	0	0	0	0	0	0	0	0	0	0	0	0	0	0	0
2000	1	7	5	0	0	0	0	0	0	0	0	0	0	0	0	0	0	0	0	0	0	0	0	0	0	0	0	0	0	0	0	0	0	0	0	0	0	0	0	0	0	0	0	0	0	0	0	0	0
2000	1	7	6	0	0	0	0	0	0	0	0	0	0	0	0	0	0	0	0	0	0	0	0	0	0	0	0	0	0	0	0	0	0	0	0	0	0	0	0	0	0	0	0	0	0	0	0	0	0
2000	1	7	7	0	0	0	0	0	0	0	0	0	0	0	0	0	0	0	0	0	0	0	0	0	0	0	0	0	0	0	0	0	0	0	0	0	0	0	0	0	0	0	0	0	0	0	0	0	0
2000	1	7	8	0	0	0	0.1	0	0	0	0	0	0	0	0	0	0	0	0	0	0	0	0	0	0	0	0	0	0	0	0	0	0	0.4	0	0	0	0	0	0	0	0	0	0	0	0	0	0	0
2000	1	7	9	0.1	0.1	0.4	0.3	0.2	0.5	0.3	0.3	0.4	0.4	0.5	0.6	0.2	0.7	0.6	0	0.2	0	0	0	0	0	0	0.2	0.1	0.5	0.1	0.1	0	0.5	1	0.6	0.1	0.7	0.5	0.4	0	0	0	0	0.2	0	0	0	0	0.1
2000	1	7	10	0.8	1	0.7	0.5	0.7	0.6	0.3	1	1	0.7	0.5	0	0.7	0.8	1	0.5	0	0	0.7	0.4	0.1	0.3	0	0.5	0.1	0.3	0	0.6	0.1	0.4	1	0.8	0.6	0.7	0.1	0.7	0	0.2	0	0.2	0.2	0	0.6	0.6	0	0.2
2000	1	7	11	0.5	0.7	0.9	0.5	0.4	0.8	0.4	1	0.9	1	0.7	0.5	0.9	0.8	1	0.7	0.9	0.7	1	0.6	0.9	1	0.6	0.3	0.3	0.1	0.4	0.9	0.4	0.3	1	0.9	0.9	0.9	0.5	0.7	0	0.3	0	0.2	0.8	0	0.8	0.5	0.9	0.5
2000	1	7	12	0.6	0.8	0.8	0.3	0.1	0.8	0.8	0.9	0.5	0.8	0.1	1	1	0.9	1	0.9	1	1	1	1	1	1	1	0.3	0.9	0	0.2	0.9	0.3	0.6	0.7	1	1	1	1	1	0.5	0.1	0.3	0.6	1	0.1	1	0.4	0.9	0.3
2000	1	7	13	0.6	0.6	0.7	0.8	0.7	0.4	0.7	0.8	0.9	1	0.8	1	0.9	1	1	0.8	1	1	1	1	1	1	1	0.7	0.3	0	0.1	1	0.1	0.9	1	0.6	1	1	0.9	1	0.7	0.4	0.9	0.1	0.7	0.6	1	0.6	1	0.3
2000	1	7	14	0.7	0.9	0.8	0.6	0.1	0.4	0.7	0.3	0.4	1	0.3	0.5	1	1	1	1	1	1	1	1	1	1	1	0.6	0.2	0.6	0.2	1	0.2	1	1	0.9	1	1	0.7	0.9	0.7	0.3	1	1	0.9	0.5	0.9	0.9	1	0.2
2000	1	7	15	0.6	0.8	1	0.4	0.4	0.2	0.9	0.5	1	0.7	1	0.6	1	1	1	1	1	1	1	1	1	1	1	0.7	0.4	0.3	0	0.4	0.6	0.5	1	1	1	1	0.9	1	0.9	0.2	1	0.2	0.2	0.8	0.8	0.9	1	0.2
2000	1	7	16	0.6	0.4	1	0.1	0.4	0.3	0.9	0.8	0.9	0.8	0.8	0.8	1	1	1	1	1	1	1	1	1	0.5	1	0.4	0.6	0.2	0.1	0.8	0.4	0.9	1	0.7	1	1	1	1	1	0.1	1	0.3	0.6	1	0.8	1	1	0.2
2000	1	7	17	0.5	0.6	0.4	0.5	0.2	0.5	0	1	0.3	0.6	0.8	0.5	0.8	0.5	0.9	0.7	0.9	1	0.7	0.7	0.1	0	0.5	0.5	0.4	0.2	0.1	0.7	0.4	0.8	1	0.7	0.9	0.8	0.9	0.9	0.9	0.4	0.7	0.4	0.6	0.4	0.6	0.9	1	0
2000	1	7	18	0	0	0	0	0	0	0	0.1	0	0	0	0	0	0	0	0	0	0	0	0	0	0	0	0	0	0	0	0	0	0	0.2	0	0	0	0	0	0	0	0	0	0	0	0	0	0	0
2000	1	7	19	0	0	0	0	0	0	0	0	0	0	0	0	0	0	0	0	0	0	0	0	0	0	0	0	0	0	0	0	0	0	0	0	0	0	0	0	0	0	0	0	0	0	0	0	0	0
2000	1	7	20	0	0	0	0	0	0	0	0	0	0	0	0	0	0	0	0	0	0	0	0	0	0	0	0	0	0	0	0	0	0	0	0	0	0	0	0	0	0	0	0	0	0	0	0	0	0
2000	1	7	21	0	0	0	0	0	0	0	0	0	0	0	0	0	0	0	0	0	0	0	0	0	0	0	0	0	0	0	0	0	0	0	0	0	0	0	0	0	0	0	0	0	0	0	0	0	0
2000	1	7	22	0	0	0	0	0	0	0	0	0	0	0	0	0	0	0	0	0	0	0	0	0	0	0	0	0	0	0	0	0	0	0	0	0	0	0	0	0	0	0	0	0	0	0	0	0	0
2000	1	7	23	0	0	0	0	0	0	0	0	0	0	0	0	0	0	0	0	0	0	0	0	0	0	0	0	0	0	0	0	0	0	0	0	0	0	0	0	0	0	0	0	0	0	0	0	0	0
2000	1	7	24	0	0	0	0	0	0	0	0	0	0	0	0	0	0	0	0	0	0	0	0	0	0	0	0	0	0	0	0	0	0	0	0	0	0	0	0	0	0	0	0	0	0	0	0	0	0
2000	1	8	1	0	0	0	0	0	0	0	0	0	0	0	0	0	0	0	0	0	0	0	0	0	0	0	0	0	0	0	0	0	0	0	0	0	0	0	0	0	0	0	0	0	0	0	0	0	0
2000	1	8	2	0	0	0	0	0	0	0	0	0	0	0	0	0	0	0	0	0	0	0	0	0	0	0	0	0	0	0	0	0	0	0	0	0	0	0	0	0	0	0	0	0	0	0	0	0	0
2000	1	8	3	0	0	0	0	0	0	0	0	0	0	0	0	0	0	0	0	0	0	0	0	0	0	0	0	0	0	0	0	0	0	0	0	0	0	0	0	0	0	0	0	0	0	0	0	0	0
2000	1	8	4	0	0	0	0	0	0	0	0	0	0	0	0	0	0	0	0	0	0	0	0	0	0	0	0	0	0	0	0	0	0	0	0	0	0	0	0	0	0	0	0	0	0	0	0	0	0
2000	1	8	5	0	0	0	0	0	0	0	0	0	0	0	0	0	0	0	0	0	0	0	0	0	0	0	0	0	0	0	0	0	0	0	0	0	0	0	0	0	0	0	0	0	0	0	0	0	0
2000	1	8	6	0	0	0	0	0	0	0	0	0	0	0	0	0	0	0	0	0	0	0	0	0	0	0	0	0	0	0	0	0	0	0	0	0	0	0	0	0	0	0	0	0	0	0	0	0	0
2000	1	8	7	0	0	0	0	0	0	0	0	0	0	0	0	0	0	0	0	0	0	0	0	0	0	0	0	0	0	0	0	0	0	0	0	0	0	0	0	0	0	0	0	0	0	0	0	0	0
2000	1	8	8	0	0	0	0	0	0	0	0	0	0	0	0	0	0	0	0	0	0	0	0	0	0	0	0	0	0	0	0	0	0	0.3	0	0	0	0	0	0	0	0	0	0	0	0	0	0	0
2000	1	8	9	0	0	0	0	0	0	0	0	0	0	0	0	0	0	0	0	0	0	0	0	0	0	0	0	0	0	0	0	0	0	1	0	0	0	0	0	0	0	0	0	0	0	0	0	0	0
2000	1	8	10	0	0	0	0	0	0	0	0.1	0	0	0	0	0	0	0	0	0	0	0	0.3	0	0	0	0	0	0	0	0	0	0.1	1	0	0.1	0	0	0	0	0	0	0	0	0	0	0	0	0
2000	1	8	11	0	0	0	0	0	0	0	1	0.2	0	0.4	0.1	0.1	0	0	0	0	0	0	0.3	0	0	0	0	0	0.3	0	0.3	0	0.5	1	0	0	0	0	0	0	0	0	0	0.1	0	0	0	0	0.3
2000	1	8	12	0	0.6	0.5	0.5	0	0.4	0.1	0.9	0.5	0.3	0.6	0.1	0.2	0.3	0	0.5	0	0	0	0	0	0	0.2	0.4	0	0	0	0.9	0.2	0	1	0.3	0	0.4	0	0	0	0.1	0	0.1	0.9	0	0	0	0	0.4
2000	1	8	13	0.1	0.2	0.8	0.1	0	0.4	0.1	0.1	0.6	0.5	0.5	0.7	0.6	1	1	0.9	1	0.9	0.5	0.5	0	0.2	0	0.4	0.3	0	0	0.2	0	0.3	1	0.3	0.7	0.5	0.7	0.6	0.4	1	0.2	0.4	0.2	0	0	0	0	0.2
2000	1	8	14	0.1	0.1	0	0.3	0.2	0	0.4	0.7	0	0.9	1	1	1	1	1	0.6	1	1	1	1	0.8	1	0.9	0	0.3	0	0	0.9	0	0.1	1	0.1	0.8	0.9	0.7	0.6	1	0	0.1	0.5	0.3	0	0	0	0	0.4
2000	1	8	15	0.2	0.3	0.6	0.1	0.1	0	0.8	0.2	0.1	1	0.5	1	1	1	0.8	1	0.9	1	1	0.3	1	1	1	0	0	0	0	0.1	0.2	0	1	0.5	0.2	0.2	0	0	0.2	0	0	0	0	0	0	0	0	0.2
2000	1	8	16	0.1	0.5	0.8	0.3	0	0	0.9	0.4	0.1	0.9	0.4	1	1	0.6	0.9	0.8	0.2	1	0.8	0	0.7	0.4	0.8	0	0	0	0	0	1	0.1	0.7	0.8	0.1	0	0	0	0	0	0	0	0	0	0	0	0	0.7
2000	1	8	17	0	0	0.2	0	0	0	0	0.7	0	0.4	0.3	0.5	0.5	0.5	0.6	0.6	0.5	0.6	0	0	0	0	0.2	0	0	0	0	0	0.2	0	1	0.4	0.5	0	0	0	0	0	0	0	0	0	0	0	0	0.1
2000	1	8	18	0	0	0	0	0	0	0	0	0	0	0	0	0	0	0	0	0	0	0	0	0	0	0	0	0	0	0	0	0	0	0.2	0	0	0	0	0	0	0	0	0	0	0	0	0	0	0
2000	1	8	19	0	0	0	0	0	0	0	0	0	0	0	0	0	0	0	0	0	0	0	0	0	0	0	0	0	0	0	0	0	0	0	0	0	0	0	0	0	0	0	0	0	0	0	0	0	0
2000	1	8	20	0	0	0	0	0	0	0	0	0	0	0	0	0	0	0	0	0	0	0	0	0	0	0	0	0	0	0	0	0	0	0	0	0	0	0	0	0	0	0	0	0	0	0	0	0	0
2000	1	8	21	0	0	0	0	0	0	0	0	0	0	0	0	0	0	0	0	0	0	0	0	0	0	0	0	0	0	0	0	0	0	0	0	0	0	0	0	0	0	0	0	0	0	0	0	0	0
2000	1	8	22	0	0	0	0	0	0	0	0	0	0	0	0	0	0	0	0	0	0	0	0	0	0	0	0	0	0	0	0	0	0	0	0	0	0	0	0	0	0	0	0	0	0	0	0	0	0
2000	1	8	23	0	0	0	0	0	0	0	0	0	0	0	0	0	0	0	0	0	0	0	0	0	0	0	0	0	0	0	0	0	0	0	0	0	0	0	0	0	0	0	0	0	0	0	0	0	0
2000	1	8	24	0	0	0	0	0	0	0	0	0	0	0	0	0	0	0	0	0	0	0	0	0	0	0	0	0	0	0	0	0	0	0	0	0	0	0	0	0	0	0	0	0	0	0	0	0	0
2000	1	9	1	0	0	0	0	0	0	0	0	0	0	0	0	0	0	0	0	0	0	0	0	0	0	0	0	0	0	0	0	0	0	0	0	0	0	0	0	0	0	0	0	0	0	0	0	0	0
2000	1	9	2	0	0	0	0	0	0	0	0	0	0	0	0	0	0	0	0	0	0	0	0	0	0	0	0	0	0	0	0	0	0	0	0	0	0	0	0	0	0	0	0	0	0	0	0	0	0
2000	1	9	3	0	0	0	0	0	0	0	0	0	0	0	0	0	0	0	0	0	0	0	0	0	0	0	0	0	0	0	0	0	0	0	0	0	0	0	0	0	0	0	0	0	0	0	0	0	0
2000	1	9	4	0	0	0	0	0	0	0	0	0	0	0	0	0	0	0	0	0	0	0	0	0	0	0	0	0	0	0	0	0	0	0	0	0	0	0	0	0	0	0	0	0	0	0	0	0	0
2000	1	9	5	0	0	0	0	0	0	0	0	0	0	0	0	0	0	0	0	0	0	0	0	0	0	0	0	0	0	0	0	0	0	0	0	0	0	0	0	0	0	0	0	0	0	0	0	0	0
2000	1	9	6	0	0	0	0	0	0	0	0	0	0	0	0	0	0	0	0	0	0	0	0	0	0	0	0	0	0	0	0	0	0	0	0	0	0	0	0	0	0	0	0	0	0	0	0	0	0
2000	1	9	7	0	0	0	0	0	0	0	0	0	0	0	0	0	0	0	0	0	0	0	0	0	0	0	0	0	0	0	0	0	0	0	0	0	0	0	0	0	0	0	0	0	0	0	0	0	0
2000	1	9	8	0	0	0	0	0	0	0	0	0	0	0	0	0	0	0	0	0	0	0	0	0	0	0	0	0	0	0	0	0	0	0.3	0	0	0	0	0	0	0	0	0	0	0	0	0	0	0
2000	1	9	9	0	0	0	0	0	0	0	0.2	0	0	0	0	0	0	0	0	0	0	0	0	0	0	0	0	0	0	0	0	0	0	1	0	0	0	0	0	0	0	0	0	0	0	0	0	0	0
2000	1	9	10	0	0	0	0	0	0	0	0.6	0	0	0	0	0	0	0	0	0	0	0	0	0	0	0	0	0	0	0	0	0	0	1	0	0	0	0	0	0	0	0	0	0	0	0	0	0	0
2000	1	9	11	0	0	0	0	0	0	0	0.7	0	0	0	0	0	0	0	0	0	0	0	0	0	0	0	0	0	0	0	0	0	0	1	0	0	0	0	0	0	0	0	0	0	0	0	0	0	0
2000	1	9	12	0	0	0	0	0	0	0	0.6	0	0	0	0	0	0	0	0	0	0	0	0	0	0	0	0	0	0	0	0	0	0	0.9	0	0	0	0	0	0	0	0	0	0	0	0	0	0	0
2000	1	9	13	0	0	0	0	0	0	0	0.7	0	0	0	0	0	0	0	0	0	0	0	0	0	0	0	0	0	0	0	0	0	0	0.5	0	0	0	0	0	0	0	0	0	0	0	0	0	0	0
2000	1	9	14	0	0	0	0	0	0	0	0.8	0	0	0	0	0	0	0	0	0	0	0	0	0	0	0	0	0	0	0	0	0	0	0.3	0	0	0	0	0	0	0	0	0	0	0	0	0	0	0
2000	1	9	15	0	0	0	0	0	0	0	0.9	0	0	0	0	0	0	0	0	0	0	0	0	0	0	0	0	0	0	0	0	0	0	0.9	0	0	0	0	0	0	0	0	0	0	0	0	0	0	0
2000	1	9	16	0	0	0	0	0	0	0	0	0	0	0	0	0	0	0	0	0	0	0	0	0	0	0	0	0	0	0	0	0	0	1	0	0	0	0	0	0	0	0	0	0	0	0	0	0	0
2000	1	9	17	0	0	0	0	0	0	0	0	0	0	0	0	0	0	0	0	0	0	0	0	0	0	0	0	0	0	0	0	0	0	0.4	0	0	0	0	0	0	0	0	0	0	0	0	0	0	0
2000	1	9	18	0	0	0	0	0	0	0	0	0	0	0	0	0	0	0	0	0	0	0	0	0	0	0	0	0	0	0	0	0	0	0	0	0	0	0	0	0	0	0	0	0	0	0	0	0	0
2000	1	9	19	0	0	0	0	0	0	0	0	0	0	0	0	0	0	0	0	0	0	0	0	0	0	0	0	0	0	0	0	0	0	0	0	0	0	0	0	0	0	0	0	0	0	0	0	0	0
2000	1	9	20	0	0	0	0	0	0	0	0	0	0	0	0	0	0	0	0	0	0	0	0	0	0	0	0	0	0	0	0	0	0	0	0	0	0	0	0	0	0	0	0	0	0	0	0	0	0
2000	1	9	21	0	0	0	0	0	0	0	0	0	0	0	0	0	0	0	0	0	0	0	0	0	0	0	0	0	0	0	0	0	0	0	0	0	0	0	0	0	0	0	0	0	0	0	0	0	0
2000	1	9	22	0	0	0	0	0	0	0	0	0	0	0	0	0	0	0	0	0	0	0	0	0	0	0	0	0	0	0	0	0	0	0	0	0	0	0	0	0	0	0	0	0	0	0	0	0	0
2000	1	9	23	0	0	0	0	0	0	0	0	0	0	0	0	0	0	0	0	0	0	0	0	0	0	0	0	0	0	0	0	0	0	0	0	0	0	0	0	0	0	0	0	0	0	0	0	0	0
2000	1	9	24	0	0	0	0	0	0	0	0	0	0	0	0	0	0	0	0	0	0	0	0	0	0	0	0	0	0	0	0	0	0	0	0	0	0	0	0	0	0	0	0	0	0	0	0	0	0
2000	1	10	1	0	0	0	0	0	0	0	0	0	0	0	0	0	0	0	0	0	0	0	0	0	0	0	0	0	0	0	0	0	0	0	0	0	0	0	0	0	0	0	0	0	0	0	0	0	0
2000	1	10	2	0	0	0	0	0	0	0	0	0	0	0	0	0	0	0	0	0	0	0	0	0	0	0	0	0	0	0	0	0	0	0	0	0	0	0	0	0	0	0	0	0	0	0	0	0	0
2000	1	10	3	0	0	0	0	0	0	0	0	0	0	0	0	0	0	0	0	0	0	0	0	0	0	0	0	0	0	0	0	0	0	0	0	0	0	0	0	0	0	0	0	0	0	0	0	0	0
2000	1	10	4	0	0	0	0	0	0	0	0	0	0	0	0	0	0	0	0	0	0	0	0	0	0	0	0	0	0	0	0	0	0	0	0	0	0	0	0	0	0	0	0	0	0	0	0	0	0
2000	1	10	5	0	0	0	0	0	0	0	0	0	0	0	0	0	0	0	0	0	0	0	0	0	0	0	0	0	0	0	0	0	0	0	0	0	0	0	0	0	0	0	0	0	0	0	0	0	0
2000	1	10	6	0	0	0	0	0	0	0	0	0	0	0	0	0	0	0	0	0	0	0	0	0	0	0	0	0	0	0	0	0	0	0	0	0	0	0	0	0	0	0	0	0	0	0	0	0	0
2000	1	10	7	0	0	0	0	0	0	0	0	0	0	0	0	0	0	0	0	0	0	0	0	0	0	0	0	0	0	0	0	0	0	0	0	0	0	0	0	0	0	0	0	0	0	0	0	0	0
2000	1	10	8	0	0	0	0	0	0	0	0	0	0	0	0	0	0	0	0	0	0	0	0	0	0	0	0	0	0	0	0.1	0	0	0	0	0	0.1	0	0	0	0	0	0	0	0	0	0.2	0	0.2
2000	1	10	9	0.2	0	0	0	0.2	0	0	0.4	0	0	0	0	0	0	0	0	0	0	0	0.8	0	0	0	0.6	0	0.1	0	0.7	0.2	0.2	0.9	0.3	0	0.5	0	0	0	0.9	0.4	0.6	0.3	0.2	0.5	1	0.9	1
2000	1	10	10	0.2	0.3	0.1	0	0.7	0.3	0	0.7	0.6	0.3	0.2	0.9	0.7	0	0.3	0	0	0	0.1	0.6	0	0.1	0.4	1	0	0.5	0.3	0.9	0	0.9	1	0	0	0.1	0	0.1	0.2	0.1	0.2	1	0	0.4	0	0.3	0.7	0.8
2000	1	10	11	0.5	0.4	0.1	0.4	0.1	0.2	0.1	1	0	0.1	0.9	1	0.9	0	0.3	0.5	0	0.1	0	0.2	0	0.1	0.4	1	0.5	0.1	0.4	0.8	0.8	0.4	0.9	0.8	0.1	0.8	0.5	0	0.6	0.2	0	0.7	0.8	0	0.1	0.9	0.9	0.3
2000	1	10	12	0.1	0.3	0	0.2	0	0.1	0	1	0.3	0.4	0.4	0.6	0.3	0.3	0.8	0.9	0	0.1	0.4	0.6	0.1	0	0.9	0.9	0.7	0.3	0.1	0.2	0.8	0.7	0.8	0.5	0.3	0.5	0.6	0	0.7	0.5	0.3	0.6	0.7	0	0	0.5	0.7	0
2000	1	10	13	0.7	0.5	0	0.1	0	0.3	0.7	0.9	0.6	0.4	0.5	0.1	0.6	0.1	0.7	0.8	0.1	0.1	0.7	0.5	0.8	0.5	0.9	1	0.9	0.5	0	0.6	0.6	0.5	1	0.4	0.4	0.5	0.5	0.4	0.9	0.6	0.2	1	0.9	0.4	0.2	0	0.1	0.5
2000	1	10	14	0.9	0.9	0.8	0.5	0.3	0.7	0.7	0.7	0.6	0.5	0.9	0.9	0.8	0.4	0.5	1	0.2	0.3	0.9	1	0.9	0.6	0.7	1	0.7	0.6	0.8	0.8	0	0.3	0.9	0.3	0.2	0.5	0.9	0.7	1	0.9	0.5	1	1	0.9	1	1	0.7	0.9
2000	1	10	15	1	1	1	0.3	0.3	0.5	0.7	0.5	0.7	0.5	1	1	1	0.6	0.5	1	0.5	0.7	1	1	0.7	0.9	0.8	1	0.5	0.3	0.5	0.8	0.1	0.2	1	0.9	1	0.9	0.9	1	0.9	0.8	0.8	0.7	1	0.5	0.9	0.8	1	1
2000	1	10	16	0.9	1	0.8	1	0.7	0.7	1	1	0.8	0.2	1	1	1	0.8	0.7	1	0.4	0.8	1	0.8	0.7	0.5	0.8	1	0.6	0	0.6	0.7	0.6	1	1	1	0.8	0.9	1	0.7	1	0.8	0.7	0.8	0.5	0.1	0.8	0.5	0.5	0.8
2000	1	10	17	0.7	0.8	0.8	0.6	0.6	0.5	0	0.4	1	0.6	1	0.1	1	0.5	0.9	1	0.8	0.8	0.8	0.9	0.1	0	0.3	1	1	0.5	0.1	0.8	0.9	0.8	0.9	1	0.8	0.9	0.9	0.9	0.7	0.8	0.7	0.8	0.4	0.6	0.2	0.6	0.3	0
2000	1	10	18	0	0	0	0	0	0	0	0	0	0.1	0	0	0	0	0	0.1	0	0	0.1	0	0	0	0	0	0.1	0	0	0	0	0	0	0.1	0	0	0	0	0	0	0	0	0	0	0	0	0	0
2000	1	10	19	0	0	0	0	0	0	0	0	0	0	0	0	0	0	0	0	0	0	0	0	0	0	0	0	0	0	0	0	0	0	0	0	0	0	0	0	0	0	0	0	0	0	0	0	0	0
2000	1	10	20	0	0	0	0	0	0	0	0	0	0	0	0	0	0	0	0	0	0	0	0	0	0	0	0	0	0	0	0	0	0	0	0	0	0	0	0	0	0	0	0	0	0	0	0	0	0
2000	1	10	21	0	0	0	0	0	0	0	0	0	0	0	0	0	0	0	0	0	0	0	0	0	0	0	0	0	0	0	0	0	0	0	0	0	0	0	0	0	0	0	0	0	0	0	0	0	0
2000	1	10	22	0	0	0	0	0	0	0	0	0	0	0	0	0	0	0	0	0	0	0	0	0	0	0	0	0	0	0	0	0	0	0	0	0	0	0	0	0	0	0	0	0	0	0	0	0	0
2000	1	10	23	0	0	0	0	0	0	0	0	0	0	0	0	0	0	0	0	0	0	0	0	0	0	0	0	0	0	0	0	0	0	0	0	0	0	0	0	0	0	0	0	0	0	0	0	0	0
2000	1	10	24	0	0	0	0	0	0	0	0	0	0	0	0	0	0	0	0	0	0	0	0	0	0	0	0	0	0	0	0	0	0	0	0	0	0	0	0	0	0	0	0	0	0	0	0	0	0
2000	1	11	1	0	0	0	0	0	0	0	0	0	0	0	0	0	0	0	0	0	0	0	0	0	0	0	0	0	0	0	0	0	0	0	0	0	0	0	0	0	0	0	0	0	0	0	0	0	0
2000	1	11	2	0	0	0	0	0	0	0	0	0	0	0	0	0	0	0	0	0	0	0	0	0	0	0	0	0	0	0	0	0	0	0	0	0	0	0	0	0	0	0	0	0	0	0	0	0	0
2000	1	11	3	0	0	0	0	0	0	0	0	0	0	0	0	0	0	0	0	0	0	0	0	0	0	0	0	0	0	0	0	0	0	0	0	0	0	0	0	0	0	0	0	0	0	0	0	0	0
2000	1	11	4	0	0	0	0	0	0	0	0	0	0	0	0	0	0	0	0	0	0	0	0	0	0	0	0	0	0	0	0	0	0	0	0	0	0	0	0	0	0	0	0	0	0	0	0	0	0
2000	1	11	5	0	0	0	0	0	0	0	0	0	0	0	0	0	0	0	0	0	0	0	0	0	0	0	0	0	0	0	0	0	0	0	0	0	0	0	0	0	0	0	0	0	0	0	0	0	0
2000	1	11	6	0	0	0	0	0	0	0	0	0	0	0	0	0	0	0	0	0	0	0	0	0	0	0	0	0	0	0	0	0	0	0	0	0	0	0	0	0	0	0	0	0	0	0	0	0	0
2000	1	11	7	0	0	0	0	0	0	0	0	0	0	0	0	0	0	0	0	0	0	0	0	0	0	0	0	0	0	0	0	0	0	0	0	0	0	0	0	0	0	0	0	0	0	0	0	0	0
2000	1	11	8	0	0	0	0.3	0	0	0	0	0.1	0	0	0	0.2	0	0.2	0.2	0	0	0	0	0.1	0	0	0	0.3	0	0.1	0.2	0.1	0.1	0.2	0	0	0.1	0.3	0.2	0	0.2	0.1	0	0	0	0	0	0	0.4
2000	1	11	9	0.6	0.3	1	1	0	1	0.8	0.4	1	1	1	0.9	1	0.1	0.9	1	0.9	0.2	0	0.9	0.3	0	0.2	0	1	0.8	0.7	1	1	1	1	0.8	0.6	1	1	1	0.7	1	1	0.6	1	0.2	1	0	0	1
2000	1	11	10	0.5	0.9	1	1	0.4	1	0.8	1	1	1	1	1	1	1	1	0.8	1	1	0	1	0.2	0	0.8	0	1	0.9	0.6	1	1	1	0.9	1	1	1	1	1	1	1	1	1	1	1	1	0	0	1
2000	1	11	11	1	1	1	1	1	1	0.7	1	1	1	1	1	1	0.9	1	0.5	1	1	0	0.5	0.9	0	1	0	1	0.8	1	1	1	1	0.1	1	1	1	1	1	1	1	1	1	1	1	0.8	0	0	1
2000	1	11	12	1	1	1	1	1	1	1	1	1	1	1	1	1	0.9	0.9	1	1	1	0.4	1	1	0.5	1	0.1	1	1	1	1	1	1	0.4	1	1	1	1	1	1	1	1	1	1	1	1	0.7	0	1
2000	1	11	13	1	1	1	1	1	1	1	1	1	1	0.9	0.9	1	1	1	1	1	1	1	1	1	1	1	0.1	1	1	1	1	1	1	0.4	1	1	1	1	1	1	1	1	1	1	1	1	1	0.9	1
2000	1	11	14	1	1	1	1	1	1	1	1	1	1	1	1	1	1	1	1	1	1	1	1	1	1	1	0.3	1	0.5	1	1	1	1	0.3	1	1	1	1	1	1	1	1	1	1	1	1	1	1	1
2000	1	11	15	1	1	1	1	1	1	1	1	1	1	1	1	1	1	1	1	1	1	1	1	1	1	1	0.3	0.8	0.1	0.3	1	1	1	0.5	1	1	1	1	1	1	1	1	1	1	1	1	1	1	0.9
2000	1	11	16	1	1	1	1	1	1	1	1	1	1	1	1	1	1	0.9	1	1	1	1	1	1	0.6	1	0.1	0	0.5	0.3	1	0.1	0.2	0.8	1	1	0.9	1	1	1	1	1	1	1	1	1	1	1	0.2
2000	1	11	17	0.6	0.9	0.9	0.8	0	0.3	0	0.7	0.3	0.7	0.8	0.6	0.9	0.6	0.7	0.8	0.9	1	0.8	0.8	0.3	0	0.5	0	0.4	0	0.1	0.5	0.1	0.3	0.6	0.9	0.9	0.8	0.9	0.9	1	0.7	0.8	0.9	0.7	0.9	0.7	0.8	0.5	0.4
2000	1	11	18	0	0	0	0	0	0	0	0	0	0	0	0	0	0	0	0	0	0.1	0	0	0	0	0	0	0	0	0	0	0	0	0	0	0	0	0	0	0.1	0	0	0	0	0	0	0	0	0
2000	1	11	19	0	0	0	0	0	0	0	0	0	0	0	0	0	0	0	0	0	0	0	0	0	0	0	0	0	0	0	0	0	0	0	0	0	0	0	0	0	0	0	0	0	0	0	0	0	0
2000	1	11	20	0	0	0	0	0	0	0	0	0	0	0	0	0	0	0	0	0	0	0	0	0	0	0	0	0	0	0	0	0	0	0	0	0	0	0	0	0	0	0	0	0	0	0	0	0	0
2000	1	11	21	0	0	0	0	0	0	0	0	0	0	0	0	0	0	0	0	0	0	0	0	0	0	0	0	0	0	0	0	0	0	0	0	0	0	0	0	0	0	0	0	0	0	0	0	0	0
2000	1	11	22	0	0	0	0	0	0	0	0	0	0	0	0	0	0	0	0	0	0	0	0	0	0	0	0	0	0	0	0	0	0	0	0	0	0	0	0	0	0	0	0	0	0	0	0	0	0
2000	1	11	23	0	0	0	0	0	0	0	0	0	0	0	0	0	0	0	0	0	0	0	0	0	0	0	0	0	0	0	0	0	0	0	0	0	0	0	0	0	0	0	0	0	0	0	0	0	0
2000	1	11	24	0	0	0	0	0	0	0	0	0	0	0	0	0	0	0	0	0	0	0	0	0	0	0	0	0	0	0	0	0	0	0	0	0	0	0	0	0	0	0	0	0	0	0	0	0	0
2000	1	12	1	0	0	0	0	0	0	0	0	0	0	0	0	0	0	0	0	0	0	0	0	0	0	0	0	0	0	0	0	0	0	0	0	0	0	0	0	0	0	0	0	0	0	0	0	0	0
2000	1	12	2	0	0	0	0	0	0	0	0	0	0	0	0	0	0	0	0	0	0	0	0	0	0	0	0	0	0	0	0	0	0	0	0	0	0	0	0	0	0	0	0	0	0	0	0	0	0
2000	1	12	3	0	0	0	0	0	0	0	0	0	0	0	0	0	0	0	0	0	0	0	0	0	0	0	0	0	0	0	0	0	0	0	0	0	0	0	0	0	0	0	0	0	0	0	0	0	0
2000	1	12	4	0	0	0	0	0	0	0	0	0	0	0	0	0	0	0	0	0	0	0	0	0	0	0	0	0	0	0	0	0	0	0	0	0	0	0	0	0	0	0	0	0	0	0	0	0	0
2000	1	12	5	0	0	0	0	0	0	0	0	0	0	0	0	0	0	0	0	0	0	0	0	0	0	0	0	0	0	0	0	0	0	0	0	0	0	0	0	0	0	0	0	0	0	0	0	0	0
2000	1	12	6	0	0	0	0	0	0	0	0	0	0	0	0	0	0	0	0	0	0	0	0	0	0	0	0	0	0	0	0	0	0	0	0	0	0	0	0	0	0	0	0	0	0	0	0	0	0
2000	1	12	7	0	0	0	0	0	0	0	0	0	0	0	0	0	0	0	0	0	0	0	0	0	0	0	0	0	0	0	0	0	0	0	0	0	0	0	0	0	0	0	0	0	0	0	0	0	0
2000	1	12	8	0	0	0	0	0	0	0	0	0	0	0	0	0	0	0	0	0	0	0	0	0	0	0	0	0	0	0	0	0	0	0.3	0	0	0	0	0	0	0	0	0	0	0	0	0	0	0
2000	1	12	9	0	0	0	0	0	0	0	1	0	0	0	0	0	0	0	0	0	0	0	0	0	0	0	0	0	0	0	0	0	0	0.9	0	0	0	0	0	0	0	0	0	0	0	0	0	0	0
2000	1	12	10	0	0	0	0	0	0	0	1	0	0	0	0	0	0	0	0	0	0	0	0	0	0	0	0	0	0	0	0	0	0	0.6	0	0	0	0	0	0	0	0	0	0	0	0	0	0	0
2000	1	12	11	0	0	0	0	0	0	0	1	0	0	0	0	0	0	0	0	0	0	0	0	0	0	0	0	0	0	0	0	0	0	1	0	0	0	0	0	0	0	0	0	0	0	0	0	0	0
2000	1	12	12	0	0	0	0	0	0	0	1	0	0	0	0	0	0	0	0	0	0	0	0	0	0	0	0	0	0	0	0	0	0	1	0	0	0	0	0	0	0	0	0	0	0	0	0	0	0
2000	1	12	13	0	0	0	0	0	0	0	1	0	0	0	0	0	0	0	0	0	0	0	0	0	0	0	0	0	0	0	0	0	0	0.6	0	0	0	0	0	0	0	0	0	0	0	0	0	0	0
2000	1	12	14	0	0	0	0	0	0	0	0.7	0	0	0	0	0	0	0	0	0	0	0	0	0	0	0	0	0	0	0	0	0	0	0.8	0	0	0	0	0	0	0	0	0	0	0	0	0	0	0
2000	1	12	15	0	0	0	0	0	0	0	0.8	0	0	0	0	0	0	0	0	0	0	0	0	0	0	0	0	0	0	0	0	0	0	0.1	0	0	0	0	0	0	0	0	0	0	0	0	0	0	0
2000	1	12	16	0	0	0	0	0	0	0	0.7	0	0	0	0	0	0	0	0	0	0	0	0	0	0	0	0	0	0	0	0	0	0	0.2	0	0	0	0	0	0	0	0	0	0	0	0	0	0	0
2000	1	12	17	0	0	0	0	0	0	0	0.2	0	0	0	0	0	0	0	0	0	0	0	0	0	0	0	0	0	0	0	0	0	0	0.3	0	0	0	0	0	0	0	0	0	0	0	0	0	0	0
2000	1	12	18	0	0	0	0	0	0	0	0	0	0	0	0	0	0	0	0	0	0	0	0	0	0	0	0	0	0	0	0	0	0	0	0	0	0	0	0	0	0	0	0	0	0	0	0	0	0
2000	1	12	19	0	0	0	0	0	0	0	0	0	0	0	0	0	0	0	0	0	0	0	0	0	0	0	0	0	0	0	0	0	0	0	0	0	0	0	0	0	0	0	0	0	0	0	0	0	0
2000	1	12	20	0	0	0	0	0	0	0	0	0	0	0	0	0	0	0	0	0	0	0	0	0	0	0	0	0	0	0	0	0	0	0	0	0	0	0	0	0	0	0	0	0	0	0	0	0	0
2000	1	12	21	0	0	0	0	0	0	0	0	0	0	0	0	0	0	0	0	0	0	0	0	0	0	0	0	0	0	0	0	0	0	0	0	0	0	0	0	0	0	0	0	0	0	0	0	0	0
2000	1	12	22	0	0	0	0	0	0	0	0	0	0	0	0	0	0	0	0	0	0	0	0	0	0	0	0	0	0	0	0	0	0	0	0	0	0	0	0	0	0	0	0	0	0	0	0	0	0
2000	1	12	23	0	0	0	0	0	0	0	0	0	0	0	0	0	0	0	0	0	0	0	0	0	0	0	0	0	0	0	0	0	0	0	0	0	0	0	0	0	0	0	0	0	0	0	0	0	0
2000	1	12	24	0	0	0	0	0	0	0	0	0	0	0	0	0	0	0	0	0	0	0	0	0	0	0	0	0	0	0	0	0	0	0	0	0	0	0	0	0	0	0	0	0	0	0	0	0	0
2000	1	13	1	0	0	0	0	0	0	0	0	0	0	0	0	0	0	0	0	0	0	0	0	0	0	0	0	0	0	0	0	0	0	0	0	0	0	0	0	0	0	0	0	0	0	0	0	0	0
2000	1	13	2	0	0	0	0	0	0	0	0	0	0	0	0	0	0	0	0	0	0	0	0	0	0	0	0	0	0	0	0	0	0	0	0	0	0	0	0	0	0	0	0	0	0	0	0	0	0
2000	1	13	3	0	0	0	0	0	0	0	0	0	0	0	0	0	0	0	0	0	0	0	0	0	0	0	0	0	0	0	0	0	0	0	0	0	0	0	0	0	0	0	0	0	0	0	0	0	0
2000	1	13	4	0	0	0	0	0	0	0	0	0	0	0	0	0	0	0	0	0	0	0	0	0	0	0	0	0	0	0	0	0	0	0	0	0	0	0	0	0	0	0	0	0	0	0	0	0	0
2000	1	13	5	0	0	0	0	0	0	0	0	0	0	0	0	0	0	0	0	0	0	0	0	0	0	0	0	0	0	0	0	0	0	0	0	0	0	0	0	0	0	0	0	0	0	0	0	0	0
2000	1	13	6	0	0	0	0	0	0	0	0	0	0	0	0	0	0	0	0	0	0	0	0	0	0	0	0	0	0	0	0	0	0	0	0	0	0	0	0	0	0	0	0	0	0	0	0	0	0
2000	1	13	7	0	0	0	0	0	0	0	0	0	0	0	0	0	0	0	0	0	0	0	0	0	0	0	0	0	0	0	0	0	0	0	0	0	0	0	0	0	0	0	0	0	0	0	0	0	0
2000	1	13	8	0	0	0	0	0	0	0	0	0	0	0	0	0	0	0	0	0	0	0	0	0	0	0	0	0	0	0	0	0	0	0.2	0	0	0	0	0	0	0	0	0	0	0	0	0	0	0
2000	1	13	9	0	0	0	0	0	0	0	0	0	0	0	0	0	0	0	0	0	0	0	0	0	0	0	0	0	0	0	0	0	0	0.8	0	0	0	0	0	0	0	0	0	0	0	0	0	0	0
2000	1	13	10	0	0	0	0	0	0	0	0	0	0	0	0	0	0	0	0	0	0	0	0	0	0	0	0	0	0	0	0	0	0	0.1	0	0	0	0	0	0	0	0	0	0	0	0	0	0	0
2000	1	13	11	0	0	0	0	0	0	0	0	0	0	0	0	0	0	0	0	0	0	0	0	0.1	0	0.6	0	0	0	0	0	0	0	0.5	0	0	0	0	0	0	0	0	0	0	0	0	0	0	0
2000	1	13	12	0	0	0	0	0	0	0	0	0	0	0	0	0	0	0	0	0	0	0	0	0	0	0	0	0	0	0	0	0	0	1	0	0	0	0	0.1	0	0	0	0	0	0	0	0	0	0
2000	1	13	13	0	0	0	0	0	0	0	0	0	0	0	0	0	0	0	0	0	0	0	0.1	0	0	0.1	0.1	0	0	0	0	0	0	1	0	0	0	0	0	0	0	0	0	0	0	0	0	0	0
2000	1	13	14	0	0	0	0	0	0	0	0	0	0	0	0	0	0	0.1	0	0	0	0	0	0	0	0	0	0	0	0	0	0	0	0.9	0	0	0	0	0	0	0	0	0	0	0	0	0	0	0
2000	1	13	15	0	0	0	0	0	0	0	0.1	0	0	0	0	0	0	0.1	0	0	0	0	0	0	0	0	0	0	0	0	0	0	0	0.5	0	0	0	0	0	0	0	0	0	0	0	0	0	0	0
2000	1	13	16	0	0	0	0	0	0	0	0	0	0	0	0	0	0	0	0	0	0	0	0	0	0	0	0.1	0	0	0	0	0	0	0	0	0	0	0	0	0	0	0	0	0	0	0	0	0	0
2000	1	13	17	0	0	0	0	0	0	0	0	0	0	0	0	0	0	0	0	0	0	0	0	0	0	0.1	0	0	0	0	0	0	0	0	0	0	0	0	0	0	0	0	0	0	0	0	0	0	0
2000	1	13	18	0	0	0	0	0	0	0	0	0	0	0	0	0	0	0	0	0	0	0	0	0	0	0	0	0	0	0	0	0	0	0	0	0	0	0	0	0	0	0	0	0	0	0	0	0	0
2000	1	13	19	0	0	0	0	0	0	0	0	0	0	0	0	0	0	0	0	0	0	0	0	0	0	0	0	0	0	0	0	0	0	0	0	0	0	0	0	0	0	0	0	0	0	0	0	0	0
2000	1	13	20	0	0	0	0	0	0	0	0	0	0	0	0	0	0	0	0	0	0	0	0	0	0	0	0	0	0	0	0	0	0	0	0	0	0	0	0	0	0	0	0	0	0	0	0	0	0
2000	1	13	21	0	0	0	0	0	0	0	0	0	0	0	0	0	0	0	0	0	0	0	0	0	0	0	0	0	0	0	0	0	0	0	0	0	0	0	0	0	0	0	0	0	0	0	0	0	0
2000	1	13	22	0	0	0	0	0	0	0	0	0	0	0	0	0	0	0	0	0	0	0	0	0	0	0	0	0	0	0	0	0	0	0	0	0	0	0	0	0	0	0	0	0	0	0	0	0	0
2000	1	13	23	0	0	0	0	0	0	0	0	0	0	0	0	0	0	0	0	0	0	0	0	0	0	0	0	0	0	0	0	0	0	0	0	0	0	0	0	0	0	0	0	0	0	0	0	0	0
2000	1	13	24	0	0	0	0	0	0	0	0	0	0	0	0	0	0	0	0	0	0	0	0	0	0	0	0	0	0	0	0	0	0	0	0	0	0	0	0	0	0	0	0	0	0	0	0	0	0
2000	1	14	1	0	0	0	0	0	0	0	0	0	0	0	0	0	0	0	0	0	0	0	0	0	0	0	0	0	0	0	0	0	0	0	0	0	0	0	0	0	0	0	0	0	0	0	0	0	0
2000	1	14	2	0	0	0	0	0	0	0	0	0	0	0	0	0	0	0	0	0	0	0	0	0	0	0	0	0	0	0	0	0	0	0	0	0	0	0	0	0	0	0	0	0	0	0	0	0	0
2000	1	14	3	0	0	0	0	0	0	0	0	0	0	0	0	0	0	0	0	0	0	0	0	0	0	0	0	0	0	0	0	0	0	0	0	0	0	0	0	0	0	0	0	0	0	0	0	0	0
2000	1	14	4	0	0	0	0	0	0	0	0	0	0	0	0	0	0	0	0	0	0	0	0	0	0	0	0	0	0	0	0	0	0	0	0	0	0	0	0	0	0	0	0	0	0	0	0	0	0
2000	1	14	5	0	0	0	0	0	0	0	0	0	0	0	0	0	0	0	0	0	0	0	0	0	0	0	0	0	0	0	0	0	0	0	0	0	0	0	0	0	0	0	0	0	0	0	0	0	0
2000	1	14	6	0	0	0	0	0	0	0	0	0	0	0	0	0	0	0	0	0	0	0	0	0	0	0	0	0	0	0	0	0	0	0	0	0	0	0	0	0	0	0	0	0	0	0	0	0	0
2000	1	14	7	0	0	0	0	0	0	0	0	0	0	0	0	0	0	0	0	0	0	0	0	0	0	0	0	0	0	0	0	0	0	0	0	0	0	0	0	0	0	0	0	0	0	0	0	0	0
2000	1	14	8	0	0	0	0	0	0	0	0	0	0	0	0	0	0	0	0	0	0	0	0	0	0	0	0	0	0	0	0	0	0	0	0	0	0	0	0	0	0	0	0	0	0	0	0	0	0
2000	1	14	9	0	0	0	0	0	0	0	0	0	0	0	0	0	0	0	0	0	0	0	0.2	0	0.1	0	0	0	0	0	0.2	0	0	0	0	0	0	0	0	0	0.1	0	0	0.3	0.1	0.2	0.6	0.3	0
2000	1	14	10	0	0	0	0	0	0	0	0	0	0	0	0	0	0	0	0	0	0	0	0.4	0	0.7	0.7	0	0	0	0	1	0	0	0	0	0	0	0	0	0	0.2	0	1	0.7	1	0.8	1	1	0.1
2000	1	14	11	0	0	0	0	0	0	0	0	0.2	0	0.8	0.5	0	0	0	0	0	0	0	1	0	0.9	1	0.3	0	0.1	0	1	0	0	0	0	0	0.7	0.7	0.2	0.1	1	0.6	1	1	1	0.9	1	1	0.4
2000	1	14	12	0	0	0.2	0	0	0	0	0	0.1	0.6	0.8	0.9	0	0	0.6	0	0	0	0	0.9	0.2	0.6	1	0.2	0	0	0	0.3	0	0	0	1	0.1	1	0.9	0.4	0.5	1	0.9	0.9	0.9	0.9	0.5	0.7	1	0.1
2000	1	14	13	0	0	0	0	0	0	0	0	0	0	0	0.7	0	0	0.8	0	0	0	1	0.5	0.9	0.7	1	0.2	0	0	0	0	0	0.1	0	0.3	0.5	0.2	0.3	0.3	1	0.5	0.3	0.5	0.8	0.5	0.4	0.2	0.5	0
2000	1	14	14	0	0	0	0	0	0	0	0	0	0	0	0	0	0	0.1	0	0	0	0.7	0.2	0	0.5	0.1	0.1	0	0	0	0	0.3	0.3	0	0	0.1	0	0	0	0.2	0	0	0	0.1	0.1	0	0.2	0.3	0
2000	1	14	15	0.3	0.4	0	0.4	0	0.3	0.1	0	0.2	0.2	0.2	0.3	0	0.2	0.4	0.3	0	0.1	0.2	0	0.1	0.2	0.2	0	0	0	0	0.1	0.1	0.3	0	0.2	0.1	0	0	0	0	0	0	0	0	0	0	0	0	0.1
2000	1	14	16	0	0.5	1	0.3	0	0	0.3	0	0	0.6	0.8	0.4	0	0.4	0.1	0.7	0.1	0.2	0.3	0.1	0.2	0.3	0	0	0	0	0	0.8	0	0.1	0	0.6	0.1	0.6	0.5	0	0	0	0.5	0.5	0.7	0.5	0.3	0	0	0.3
2000	1	14	17	0	0	0	0	0	0	0	0	0	0.1	0.3	0.5	0	0.2	0.6	0	0	0	0	0	0.1	0	0.4	0	0	0	0	0.1	0	0	0	0	0	0.6	0.6	0.1	0	0	0.2	0.5	0.1	0.1	0	0.7	0.4	0.2
2000	1	14	18	0	0	0	0	0	0	0	0	0	0	0	0	0	0	0	0	0	0	0	0	0	0	0	0	0	0	0	0	0	0	0	0	0	0	0	0	0	0	0	0	0	0	0	0	0	0
2000	1	14	19	0	0	0	0	0	0	0	0	0	0	0	0	0	0	0	0	0	0	0	0	0	0	0	0	0	0	0	0	0	0	0	0	0	0	0	0	0	0	0	0	0	0	0	0	0	0
2000	1	14	20	0	0	0	0	0	0	0	0	0	0	0	0	0	0	0	0	0	0	0	0	0	0	0	0	0	0	0	0	0	0	0	0	0	0	0	0	0	0	0	0	0	0	0	0	0	0
2000	1	14	21	0	0	0	0	0	0	0	0	0	0	0	0	0	0	0	0	0	0	0	0	0	0	0	0	0	0	0	0	0	0	0	0	0	0	0	0	0	0	0	0	0	0	0	0	0	0
2000	1	14	22	0	0	0	0	0	0	0	0	0	0	0	0	0	0	0	0	0	0	0	0	0	0	0	0	0	0	0	0	0	0	0	0	0	0	0	0	0	0	0	0	0	0	0	0	0	0
2000	1	14	23	0	0	0	0	0	0	0	0	0	0	0	0	0	0	0	0	0	0	0	0	0	0	0	0	0	0	0	0	0	0	0	0	0	0	0	0	0	0	0	0	0	0	0	0	0	0
2000	1	14	24	0	0	0	0	0	0	0	0	0	0	0	0	0	0	0	0	0	0	0	0	0	0	0	0	0	0	0	0	0	0	0	0	0	0	0	0	0	0	0	0	0	0	0	0	0	0
2000	1	15	1	0	0	0	0	0	0	0	0	0	0	0	0	0	0	0	0	0	0	0	0	0	0	0	0	0	0	0	0	0	0	0	0	0	0	0	0	0	0	0	0	0	0	0	0	0	0
2000	1	15	2	0	0	0	0	0	0	0	0	0	0	0	0	0	0	0	0	0	0	0	0	0	0	0	0	0	0	0	0	0	0	0	0	0	0	0	0	0	0	0	0	0	0	0	0	0	0
2000	1	15	3	0	0	0	0	0	0	0	0	0	0	0	0	0	0	0	0	0	0	0	0	0	0	0	0	0	0	0	0	0	0	0	0	0	0	0	0	0	0	0	0	0	0	0	0	0	0
2000	1	15	4	0	0	0	0	0	0	0	0	0	0	0	0	0	0	0	0	0	0	0	0	0	0	0	0	0	0	0	0	0	0	0	0	0	0	0	0	0	0	0	0	0	0	0	0	0	0
2000	1	15	5	0	0	0	0	0	0	0	0	0	0	0	0	0	0	0	0	0	0	0	0	0	0	0	0	0	0	0	0	0	0	0	0	0	0	0	0	0	0	0	0	0	0	0	0	0	0
2000	1	15	6	0	0	0	0	0	0	0	0	0	0	0	0	0	0	0	0	0	0	0	0	0	0	0	0	0	0	0	0	0	0	0	0	0	0	0	0	0	0	0	0	0	0	0	0	0	0
2000	1	15	7	0	0	0	0	0	0	0	0	0	0	0	0	0	0	0	0	0	0	0	0	0	0	0	0	0	0	0	0	0	0	0	0	0	0	0	0	0	0	0	0	0	0	0	0	0	0
2000	1	15	8	0	0	0	0	0	0	0	0	0	0	0	0	0	0	0	0	0	0	0	0.1	0.1	0	0	0	0.1	0	0	0	0	0	0	0	0	0	0	0	0	0	0	0	0	0	0	0	0	0.2
2000	1	15	9	0.1	0.4	0.7	0.3	0.3	0.3	0	0.1	0.8	0.7	1	0	0	0.4	0.8	0	0.1	0.1	0.9	1	1	0.9	0.2	0.1	0.4	0.1	0.1	1	0.7	0.9	0	0.7	0	0.8	0.9	0.8	0.6	0.8	1	0.6	0.8	0.3	0.7	0	0	0.7
2000	1	15	10	0	0.1	0.2	0.5	0.4	0.4	0.4	0	0.6	0.7	0.8	0.2	0	0.5	0.6	0.2	0.4	0.9	1	1	1	1	0.9	0.6	0.9	0	0	1	0.9	0.8	0	0.8	0	0.9	0.9	1	1	1	1	1	0.8	1	1	0	0	0.4
2000	1	15	11	0.8	0.4	0.7	1	1	1	0.9	0	1	0.7	0.7	0.4	0	0.6	0.6	0.9	0.8	0.9	1	0.9	0.9	1	1	0.9	0.9	0.4	0.6	0.6	0.9	0.3	0	1	0.7	0.8	0.8	0.8	1	0.8	1	0.5	0.3	0.4	0.8	0	0	0.8
2000	1	15	12	0.7	0.6	1	0.9	0.7	0.8	0.9	0.5	0.7	0.7	0.7	0.9	0	1	1	1	1	1	0.9	0.6	1	0.7	0.9	0.8	0.5	0.3	0.2	0.6	0.3	0.5	0	0.6	0.8	0.4	0.5	0.4	0.5	0.5	0.6	0.5	0.7	0.9	1	1	0.6	1
2000	1	15	13	0.2	0.7	0.6	0.5	0.4	0.2	0.4	0.7	0.5	0.4	0.5	0.8	0	0.4	0.5	0.4	0.5	0.5	0.8	0.9	0.4	0.5	0.4	0.5	0.8	0.5	0	0.5	0.4	0.3	0	0.6	0.8	0.8	0.8	0.7	0.7	0.7	0.6	0.9	0.7	0.9	1	0.7	0.8	0.5
2000	1	15	14	0.2	0.5	0.9	0.4	0.3	0.3	0.3	0.3	0.4	0.2	0.4	0.4	0	0.5	0.4	0.5	0.3	0.5	0.7	0.3	0.5	0.3	0.3	0.1	0.7	0.8	0	0.4	0.8	0.6	0	0.3	0.4	0.3	0.5	0.4	0.2	0.4	0.1	0.2	0.3	0.1	0	0	0.2	0
2000	1	15	15	0.2	0.2	0.1	0	0.1	0	0.3	0.1	0.5	0.6	0.4	0.4	0	0.5	0.1	0.9	0.6	0.6	0.5	0.8	0.3	0.4	0.1	0	0.3	0.1	0	0.2	0.2	0.1	0	0.8	0.9	0.4	0.5	0.8	0.6	0.1	0.2	0.8	0.8	0.6	0.2	0.1	0	0.5
2000	1	15	16	0	0	0	0	0	0	0	0	0	0	0	0	0	0.3	0.5	0.3	0.2	0.4	0.8	0.3	1	0.3	0.9	0	0	0	0	0	0	0.1	0.1	0	0.5	0	0	0	0.1	0.2	0.1	0.4	0.2	0	0	0	0	0
2000	1	15	17	0	0	0	0	0	0	0	0	0	0	0	0	0	0	0	0	0	0	0	0	0.1	0	0.1	0	0	0	0	0	0	0	0.1	0	0	0	0	0	0	0	0	0	0	0	0	0	0	0
2000	1	15	18	0	0	0	0	0	0	0	0	0	0	0	0	0	0	0	0	0	0	0	0	0	0	0	0	0	0	0	0	0	0	0	0	0	0	0	0	0	0	0	0	0	0	0	0	0	0
2000	1	15	19	0	0	0	0	0	0	0	0	0	0	0	0	0	0	0	0	0	0	0	0	0	0	0	0	0	0	0	0	0	0	0	0	0	0	0	0	0	0	0	0	0	0	0	0	0	0
2000	1	15	20	0	0	0	0	0	0	0	0	0	0	0	0	0	0	0	0	0	0	0	0	0	0	0	0	0	0	0	0	0	0	0	0	0	0	0	0	0	0	0	0	0	0	0	0	0	0
2000	1	15	21	0	0	0	0	0	0	0	0	0	0	0	0	0	0	0	0	0	0	0	0	0	0	0	0	0	0	0	0	0	0	0	0	0	0	0	0	0	0	0	0	0	0	0	0	0	0
2000	1	15	22	0	0	0	0	0	0	0	0	0	0	0	0	0	0	0	0	0	0	0	0	0	0	0	0	0	0	0	0	0	0	0	0	0	0	0	0	0	0	0	0	0	0	0	0	0	0
2000	1	15	23	0	0	0	0	0	0	0	0	0	0	0	0	0	0	0	0	0	0	0	0	0	0	0	0	0	0	0	0	0	0	0	0	0	0	0	0	0	0	0	0	0	0	0	0	0	0
2000	1	15	24	0	0	0	0	0	0	0	0	0	0	0	0	0	0	0	0	0	0	0	0	0	0	0	0	0	0	0	0	0	0	0	0	0	0	0	0	0	0	0	0	0	0	0	0	0	0
2000	1	16	1	0	0	0	0	0	0	0	0	0	0	0	0	0	0	0	0	0	0	0	0	0	0	0	0	0	0	0	0	0	0	0	0	0	0	0	0	0	0	0	0	0	0	0	0	0	0
2000	1	16	2	0	0	0	0	0	0	0	0	0	0	0	0	0	0	0	0	0	0	0	0	0	0	0	0	0	0	0	0	0	0	0	0	0	0	0	0	0	0	0	0	0	0	0	0	0	0
2000	1	16	3	0	0	0	0	0	0	0	0	0	0	0	0	0	0	0	0	0	0	0	0	0	0	0	0	0	0	0	0	0	0	0	0	0	0	0	0	0	0	0	0	0	0	0	0	0	0
2000	1	16	4	0	0	0	0	0	0	0	0	0	0	0	0	0	0	0	0	0	0	0	0	0	0	0	0	0	0	0	0	0	0	0	0	0	0	0	0	0	0	0	0	0	0	0	0	0	0
2000	1	16	5	0	0	0	0	0	0	0	0	0	0	0	0	0	0	0	0	0	0	0	0	0	0	0	0	0	0	0	0	0	0	0	0	0	0	0	0	0	0	0	0	0	0	0	0	0	0
2000	1	16	6	0	0	0	0	0	0	0	0	0	0	0	0	0	0	0	0	0	0	0	0	0	0	0	0	0	0	0	0	0	0	0	0	0	0	0	0	0	0	0	0	0	0	0	0	0	0
2000	1	16	7	0	0	0	0	0	0	0	0	0	0	0	0	0	0	0	0	0	0	0	0	0	0	0	0	0	0	0	0	0	0	0	0	0	0	0	0	0	0	0	0	0	0	0	0	0	0
2000	1	16	8	0	0	0	0	0	0	0	0	0	0	0	0	0	0	0	0	0	0	0	0	0	0	0	0	0	0	0	0	0	0	0.2	0	0	0	0	0	0	0	0	0	0	0	0	0	0	0
2000	1	16	9	0	0	0	0	0	0	0	0.7	0	0	0	0	0	0	0	0	0	0	0	0	0	0	0	0	0	0	0	0	0	0	1	0	0	0	0	0	0	0	0	0	0	0	0	0	0	0
2000	1	16	10	0	0	0	0	0	0	0	0.2	0	0	0	0	0	0	0	0	0	0	0	0	0	0	0	0	0	0	0	0	0	0	1	0	0	0	0	0	0	0	0	0	0	0	0	0	0	0
2000	1	16	11	0	0	0	0	0	0	0	0	0	0	0	0	0	0	0	0	0	0	0	0	0	0	0	0	0	0	0	0	0	0	1	0	0	0	0	0	0	0	0	0	0	0	0	0	0	0
2000	1	16	12	0	0	0	0	0	0.1	0	0	0	0	0	0	0	0	0	0	0	0	0	0	0	0	0	0	0	0.4	0.7	0	0	0	0.4	0	0	0	0	0	0	0	0	0	0	0	0	0	0	0
2000	1	16	13	0	0	0	0	0	0	0	0	0	0	0	0	0	0	0	0	0	0	0	0	0	0	0	0	0.4	1	0	0	0.3	0.3	0.1	0	0	0	0	0	0	0	0	0	0	0	0	0	0	0
2000	1	16	14	0	0	0	0	0	0	0	0	0.2	0	0.2	0	0	0	0	0	0	0	0	0	0	0	0	0	0.8	0.9	0	0	0.6	1	0.1	0	0	0.1	0	0	0	0	0	0	0	0	0	0	0	0
2000	1	16	15	0	0	0	0	0.3	0	0	0	0	0.1	0.2	0	0	0	0	0	0	0	0	0	0	0	0	0	0.4	0	0	0.7	0.1	0.9	0	0	0	0	0	0	0	0	0	0	0.5	0	0	0	0	0.1
2000	1	16	16	0.2	0	0	0	0	0	0	0	0	0.4	0.1	0	0	0	0	0	0	0	0	0	0	0	0	0	0	0	0	0	0	0.2	0.3	0.5	0	0	0.1	0	0	0	0	0	0	0	0	0	0	0
2000	1	16	17	0	0	0	0	0	0	0	0	0	0.1	0	0	0	0	0	0	0	0	0	0	0	0	0	0	0	0	0	0	0	0	0	0	0	0	0	0	0	0	0	0	0	0	0	0	0	0
2000	1	16	18	0	0	0	0	0	0	0	0	0	0	0	0	0	0	0	0	0	0	0	0	0	0	0	0	0	0	0	0	0	0	0	0	0	0	0	0	0	0	0	0	0	0	0	0	0	0
2000	1	16	19	0	0	0	0	0	0	0	0	0	0	0	0	0	0	0	0	0	0	0	0	0	0	0	0	0	0	0	0	0	0	0	0	0	0	0	0	0	0	0	0	0	0	0	0	0	0
2000	1	16	20	0	0	0	0	0	0	0	0	0	0	0	0	0	0	0	0	0	0	0	0	0	0	0	0	0	0	0	0	0	0	0	0	0	0	0	0	0	0	0	0	0	0	0	0	0	0
2000	1	16	21	0	0	0	0	0	0	0	0	0	0	0	0	0	0	0	0	0	0	0	0	0	0	0	0	0	0	0	0	0	0	0	0	0	0	0	0	0	0	0	0	0	0	0	0	0	0
2000	1	16	22	0	0	0	0	0	0	0	0	0	0	0	0	0	0	0	0	0	0	0	0	0	0	0	0	0	0	0	0	0	0	0	0	0	0	0	0	0	0	0	0	0	0	0	0	0	0
2000	1	16	23	0	0	0	0	0	0	0	0	0	0	0	0	0	0	0	0	0	0	0	0	0	0	0	0	0	0	0	0	0	0	0	0	0	0	0	0	0	0	0	0	0	0	0	0	0	0
2000	1	16	24	0	0	0	0	0	0	0	0	0	0	0	0	0	0	0	0	0	0	0	0	0	0	0	0	0	0	0	0	0	0	0	0	0	0	0	0	0	0	0	0	0	0	0	0	0	0
2000	1	17	1	0	0	0	0	0	0	0	0	0	0	0	0	0	0	0	0	0	0	0	0	0	0	0	0	0	0	0	0	0	0	0	0	0	0	0	0	0	0	0	0	0	0	0	0	0	0
2000	1	17	2	0	0	0	0	0	0	0	0	0	0	0	0	0	0	0	0	0	0	0	0	0	0	0	0	0	0	0	0	0	0	0	0	0	0	0	0	0	0	0	0	0	0	0	0	0	0
2000	1	17	3	0	0	0	0	0	0	0	0	0	0	0	0	0	0	0	0	0	0	0	0	0	0	0	0	0	0	0	0	0	0	0	0	0	0	0	0	0	0	0	0	0	0	0	0	0	0
2000	1	17	4	0	0	0	0	0	0	0	0	0	0	0	0	0	0	0	0	0	0	0	0	0	0	0	0	0	0	0	0	0	0	0	0	0	0	0	0	0	0	0	0	0	0	0	0	0	0
2000	1	17	5	0	0	0	0	0	0	0	0	0	0	0	0	0	0	0	0	0	0	0	0	0	0	0	0	0	0	0	0	0	0	0	0	0	0	0	0	0	0	0	0	0	0	0	0	0	0
2000	1	17	6	0	0	0	0	0	0	0	0	0	0	0	0	0	0	0	0	0	0	0	0	0	0	0	0	0	0	0	0	0	0	0	0	0	0	0	0	0	0	0	0	0	0	0	0	0	0
2000	1	17	7	0	0	0	0	0	0	0	0	0	0	0	0	0	0	0	0	0	0	0	0	0	0	0	0	0	0	0	0	0	0	0	0	0	0	0	0	0	0	0	0	0	0	0	0	0	0
2000	1	17	8	0	0	0	0	0	0	0	0	0	0	0	0	0	0	0	0	0	0	0	0	0.2	0	0	0	0	0	0	0	0	0	0	0	0	0	0	0	0	0	0	0	0	0	0	0	0	0.1
2000	1	17	9	0.1	0.5	1	0.3	0	0	0.1	0.2	0.2	0.8	1	1	0	0.5	0.4	0.2	0.3	0	0	0.1	1	0.9	0.3	0	0.2	0	0	1	0	0	0	0.8	0	0.9	0.9	0	0	0.8	1	0.7	0.9	0.3	0.8	0	0	1
2000	1	17	10	0.7	1	1	1	0	0.9	0.5	0.1	0	0.1	0.2	0.7	0	0.1	0.9	0.2	0.5	0.2	0.3	0.4	1	1	0.9	0.9	0.2	0	0	1	0.1	0	0.1	0.6	0.6	0.6	0.9	0.4	0.4	1	1	1	1	1	1	0	0	1
2000	1	17	11	1	0.9	1	1	0.4	0.6	0.9	0	0.6	0.8	0.9	1	0	0.4	0.7	0.9	0.5	0.1	0.6	0.5	0.8	0.7	0.9	1	0.4	0	0	0.8	0.6	0	0.9	0.6	0.2	0.2	0.9	0	0.3	1	1	1	1	1	1	0	0.2	0.5
2000	1	17	12	1	0.9	0.8	0.8	0.7	0.9	0.6	0.2	1	0.8	0.9	0.3	0	0.4	0.4	0.7	0.8	0.3	0.4	0.1	0.7	0.5	1	1	0.2	0	0	0.7	0.8	0.3	0.9	1	0.7	0.9	0.6	0.3	0.1	1	1	0.8	1	1	1	0.9	0.9	0.5
2000	1	17	13	0.7	0.9	0.9	0.9	0.5	0.9	0.8	0.7	1	0.8	0.3	0.2	0	0.3	0.6	0.2	0.2	0.2	0.1	0.1	0.7	0.2	1	0.4	0.2	0	0	0.4	0.5	0.1	0.9	1	0.8	0.9	1	0	0.4	1	1	1	0.7	1	1	1	0.8	0.7
2000	1	17	14	0.5	0.3	0.7	0.9	0.2	0.8	0.3	0.7	1	0.9	0.9	0.7	0	0.3	0.6	0.7	0.2	0.5	0.6	0	0.6	0.2	1	0.2	0.7	0.5	0	0.1	0.4	0	1	0.9	0.8	0.9	0.9	0	0	0.9	0.3	1	0.3	0.9	1	0.9	0.9	0
2000	1	17	15	0.1	0.2	0.9	0.4	0.1	0.2	0.3	0.1	0.2	0.4	0.3	0.1	0	0.5	0.5	0.9	0.3	0.2	0.2	0.1	0.5	0.5	0.9	0	0.6	0.2	0.3	0	0.5	0.5	1	0.4	0.4	0.3	0.7	0.1	0	0.2	0.3	0.1	0	0.7	0	0.9	0.9	0
2000	1	17	16	0	0.2	0.6	0.2	0	0	0.1	0.6	0.3	0	0.3	0.3	0	0.8	0.7	0.8	0.5	0.2	0.5	0.5	0.5	0.2	0.6	0.1	0	0.4	0	0	0	0.3	1	0.4	0.1	0.4	0.4	0.4	0.3	0	0.9	0	0	0.2	0	0.1	0.5	0
2000	1	17	17	0	0	0	0	0	0	0	0	0	0.1	0.1	0.1	0	0.5	0.2	0.1	0.6	0.2	0.2	0.6	0.5	0	0.6	0.2	0	0	0.1	0	0.2	0	1	0	0.3	0	0.1	0.4	0.4	0	0.2	0	0	0	0	0	0.2	0
2000	1	17	18	0	0.1	0	0	0	0	0	0	0	0	0	0	0	0	0	0	0	0	0	0	0	0	0	0	0	0	0.3	0	0	0	0.3	0	0	0	0	0	0	0	0	0	0	0	0	0	0	0
2000	1	17	19	0	0	0	0	0	0	0	0	0	0	0	0	0	0	0	0	0	0	0	0	0	0	0	0	0	0	0	0	0	0	0	0	0	0	0	0	0	0	0	0	0	0	0	0	0	0
2000	1	17	20	0	0	0	0	0	0	0	0	0	0	0	0	0	0	0	0	0	0	0	0	0	0	0	0	0	0	0	0	0	0	0	0	0	0	0	0	0	0	0	0	0	0	0	0	0	0
2000	1	17	21	0	0	0	0	0	0	0	0	0	0	0	0	0	0	0	0	0	0	0	0	0	0	0	0	0	0	0	0	0	0	0	0	0	0	0	0	0	0	0	0	0	0	0	0	0	0
2000	1	17	22	0	0	0	0	0	0	0	0	0	0	0	0	0	0	0	0	0	0	0	0	0	0	0	0	0	0	0	0	0	0	0	0	0	0	0	0	0	0	0	0	0	0	0	0	0	0
2000	1	17	23	0	0	0	0	0	0	0	0	0	0	0	0	0	0	0	0	0	0	0	0	0	0	0	0	0	0	0	0	0	0	0	0	0	0	0	0	0	0	0	0	0	0	0	0	0	0
2000	1	17	24	0	0	0	0	0	0	0	0	0	0	0	0	0	0	0	0	0	0	0	0	0	0	0	0	0	0	0	0	0	0	0	0	0	0	0	0	0	0	0	0	0	0	0	0	0	0
2000	1	18	1	0	0	0	0	0	0	0	0	0	0	0	0	0	0	0	0	0	0	0	0	0	0	0	0	0	0	0	0	0	0	0	0	0	0	0	0	0	0	0	0	0	0	0	0	0	0
2000	1	18	2	0	0	0	0	0	0	0	0	0	0	0	0	0	0	0	0	0	0	0	0	0	0	0	0	0	0	0	0	0	0	0	0	0	0	0	0	0	0	0	0	0	0	0	0	0	0
2000	1	18	3	0	0	0	0	0	0	0	0	0	0	0	0	0	0	0	0	0	0	0	0	0	0	0	0	0	0	0	0	0	0	0	0	0	0	0	0	0	0	0	0	0	0	0	0	0	0
2000	1	18	4	0	0	0	0	0	0	0	0	0	0	0	0	0	0	0	0	0	0	0	0	0	0	0	0	0	0	0	0	0	0	0	0	0	0	0	0	0	0	0	0	0	0	0	0	0	0
2000	1	18	5	0	0	0	0	0	0	0	0	0	0	0	0	0	0	0	0	0	0	0	0	0	0	0	0	0	0	0	0	0	0	0	0	0	0	0	0	0	0	0	0	0	0	0	0	0	0
2000	1	18	6	0	0	0	0	0	0	0	0	0	0	0	0	0	0	0	0	0	0	0	0	0	0	0	0	0	0	0	0	0	0	0	0	0	0	0	0	0	0	0	0	0	0	0	0	0	0
2000	1	18	7	0	0	0	0	0	0	0	0	0	0	0	0	0	0	0	0	0	0	0	0	0	0	0	0	0	0	0	0	0	0	0	0	0	0	0	0	0	0	0	0	0	0	0	0	0	0
2000	1	18	8	0	0	0	0	0	0	0	0	0	0	0	0	0	0	0	0	0	0	0	0	0	0	0	0	0.1	0	0	0	0	0	0.4	0	0	0	0.1	0	0	0	0.1	0	0	0	0	0.1	0	0
2000	1	18	9	0	0	0	0	0.8	0	0	0	0.1	0	0.9	0	0	0	0.1	0	0	0	0	0	0	0	0	0.3	0.4	0	0.1	1	0.1	0.8	0.8	0.6	0.4	0.8	1	0	0	0.9	1	0.7	0.3	0.3	0.8	1	0.9	0.7
2000	1	18	10	0.7	0.4	0	0	1	0	0	0	0.8	0.2	0.9	0	0	0	0.3	0	0	0	0	0	0	0.1	0.7	0	0.9	0.1	0	1	1	1	0.1	1	0.1	0.4	0.7	0	0	1	1	1	1	1	1	1	1	1
2000	1	18	11	0.4	0.1	0	0.2	0.7	0.8	0.5	0	1	0.6	0.6	0.2	0	0	0.1	0.4	0	0	0	0	0	0.2	1	0	0	0	0	1	1	1	0.2	0.4	0	0.5	0.3	0	0	1	1	1	1	1	1	1	1	0.6
2000	1	18	12	0.8	0.9	0.4	0.1	0.5	0.5	0.4	0	1	0.1	1	0.7	0	0	0	0.9	0	0	0	0	0	0	1	0.1	0.2	0.3	0	0.9	0.4	1	0.3	0.7	0	0.8	1	0	0	1	1	1	1	1	1	1	1	1
2000	1	18	13	1	1	1	0.8	0.2	0.1	0.2	0	0.7	0.4	0.5	0.9	0	0	0.2	0.1	0	0	0	0	0.1	0.1	0.9	0.7	0.6	0	0	0.9	0.1	0.6	0.4	0.4	0	0.8	0.8	0.1	0.1	1	1	1	1	1	1	1	1	0.5
2000	1	18	14	1	0.8	1	1	0.4	0.6	1	0	0.3	0.1	0.9	1	0	0.1	0.3	0	0	0	0	0	0	0	1	0.1	0.7	0	0	0.8	0	0	1	0	0	0.3	0.2	0.3	0.8	1	0.5	1	1	1	1	1	1	0
2000	1	18	15	0.6	0	1	0.6	0.9	0.4	1	0.2	0.3	0.7	1	1	0	1	0.4	0.7	0.4	0.1	0	0	0.2	0.3	1	0.3	0.4	0	0	0.8	0.5	0.1	1	0.5	0.1	0.6	0.2	0	0.6	0.4	0.5	0.7	1	1	1	0.8	0.8	0.5
2000	1	18	16	0.6	0.6	1	0.1	0.5	0.2	0.4	0	0	1	0.8	1	0	0.9	0.9	0.5	0.8	0.5	0.4	0.4	0.9	0.7	1	0.1	0	0	0	0.9	0.8	0.4	0.1	0.3	0.2	0.9	0.3	0.4	0	0.9	0.3	0.5	0.9	1	1	0.9	0.5	1
2000	1	18	17	0.6	0.1	0.6	0	0	0.1	0	0	0	0.4	0.7	0.5	0	0	0.9	0.1	0.4	0.1	0	0.7	0.7	0	0.7	0.1	0	0	0	0.5	0	0	0	0.6	0.2	0.8	0.2	0.1	0.5	0.6	0.5	0.8	1	0.9	1	0.4	0	0.4
2000	1	18	18	0	0	0	0	0	0	0	0	0	0	0	0	0	0	0	0	0	0	0	0	0	0	0	0	0	0	0	0	0	0	0	0	0	0	0	0	0	0	0	0	0	0	0	0.1	0	0
2000	1	18	19	0	0	0	0	0	0	0	0	0	0	0	0	0	0	0	0	0	0	0	0	0	0	0	0	0	0	0	0	0	0	0	0	0	0	0	0	0	0	0	0	0	0	0	0	0	0
2000	1	18	20	0	0	0	0	0	0	0	0	0	0	0	0	0	0	0	0	0	0	0	0	0	0	0	0	0	0	0	0	0	0	0	0	0	0	0	0	0	0	0	0	0	0	0	0	0	0
2000	1	18	21	0	0	0	0	0	0	0	0	0	0	0	0	0	0	0	0	0	0	0	0	0	0	0	0	0	0	0	0	0	0	0	0	0	0	0	0	0	0	0	0	0	0	0	0	0	0
2000	1	18	22	0	0	0	0	0	0	0	0	0	0	0	0	0	0	0	0	0	0	0	0	0	0	0	0	0	0	0	0	0	0	0	0	0	0	0	0	0	0	0	0	0	0	0	0	0	0
2000	1	18	23	0	0	0	0	0	0	0	0	0	0	0	0	0	0	0	0	0	0	0	0	0	0	0	0	0	0	0	0	0	0	0	0	0	0	0	0	0	0	0	0	0	0	0	0	0	0
2000	1	18	24	0	0	0	0	0	0	0	0	0	0	0	0	0	0	0	0	0	0	0	0	0	0	0	0	0	0	0	0	0	0	0	0	0	0	0	0	0	0	0	0	0	0	0	0	0	0
2000	1	19	1	0	0	0	0	0	0	0	0	0	0	0	0	0	0	0	0	0	0	0	0	0	0	0	0	0	0	0	0	0	0	0	0	0	0	0	0	0	0	0	0	0	0	0	0	0	0
2000	1	19	2	0	0	0	0	0	0	0	0	0	0	0	0	0	0	0	0	0	0	0	0	0	0	0	0	0	0	0	0	0	0	0	0	0	0	0	0	0	0	0	0	0	0	0	0	0	0
2000	1	19	3	0	0	0	0	0	0	0	0	0	0	0	0	0	0	0	0	0	0	0	0	0	0	0	0	0	0	0	0	0	0	0	0	0	0	0	0	0	0	0	0	0	0	0	0	0	0
2000	1	19	4	0	0	0	0	0	0	0	0	0	0	0	0	0	0	0	0	0	0	0	0	0	0	0	0	0	0	0	0	0	0	0	0	0	0	0	0	0	0	0	0	0	0	0	0	0	0
2000	1	19	5	0	0	0	0	0	0	0	0	0	0	0	0	0	0	0	0	0	0	0	0	0	0	0	0	0	0	0	0	0	0	0	0	0	0	0	0	0	0	0	0	0	0	0	0	0	0
2000	1	19	6	0	0	0	0	0	0	0	0	0	0	0	0	0	0	0	0	0	0	0	0	0	0	0	0	0	0	0	0	0	0	0	0	0	0	0	0	0	0	0	0	0	0	0	0	0	0
2000	1	19	7	0	0	0	0	0	0	0	0	0	0	0	0	0	0	0	0	0	0	0	0	0	0	0	0	0	0	0	0	0	0	0	0	0	0	0	0	0	0	0	0	0	0	0	0	0	0
2000	1	19	8	0	0	0	0	0	0	0	0	0	0	0	0	0	0	0.1	0	0	0	0	0.1	0.1	0	0	0	0	0	0	0	0	0	0	0	0	0	0	0	0	0	0	0	0	0	0	0	0	0
2000	1	19	9	0	0	0	0.1	0	0.1	0	0	0	0	0	0	0	0.6	1	0	0	0	0.5	0.1	0.7	0.9	0	0.5	0.2	0	0	0	0.1	0	0.8	0	0	0.1	0	0.1	0	0	0	0	0	0	0	0	0.1	0
2000	1	19	10	0	0	0.3	0	0	0	0	0	0	0	0.1	0	0	0	0.9	0	0	0	0.9	0.3	1	1	0.5	0.6	0.2	0	0	0	0.7	0.1	1	0	0	0	0	0	0	0.1	0	0	0	0	0	0.4	0.4	0
2000	1	19	11	0.3	0.6	0.3	0.6	0.3	0.5	0	0	0.4	0.1	0.6	0	0	0	0.6	0	0	0	0.2	0.1	1	1	1	0.5	0.6	0.4	0.7	0	0.8	0.9	0.8	0	0	0	0	0	0	0	0	0.4	0	0	0	0	0.2	0.4
2000	1	19	12	0.8	0.7	0.3	1	0.3	0.9	0.2	0	1	0.3	1	0	0	0	0.3	0.2	0	0	0	0	0.6	0.1	0.2	0.2	0	0	0.4	0.8	0	0.6	0.7	0.3	0	0.3	0	0	0.1	0.5	0	1	0.7	0	0	0	0.2	0.4
2000	1	19	13	0.2	0.5	0.8	0.2	0	0.5	0.9	0	0.3	0.9	0.7	0.1	0	0.5	0.4	0.9	0.5	0	0	0.3	0.4	0	0	0	0	0	0	0.6	0.2	0.1	0.8	0.9	0.5	1	0.9	0.5	0.1	1	0.5	0.7	0.3	0.7	0.3	0.5	0.5	0.6
2000	1	19	14	0	0	0.8	0.1	0	0	0.5	0	0.1	0.4	0	0.8	0	0.6	0.8	0.6	0.7	0.5	0.6	0.9	0.6	0.5	0.4	0	0	0	0	0.1	0.2	0.1	0.9	0.4	0.7	0.6	0.8	0.9	0.6	0.4	0.5	0.7	0.6	0.6	0.2	0.7	0.6	0.8
2000	1	19	15	0	0	0	0	0	0	0.1	0	0	0.4	0	0.8	0	0.6	0.3	0.5	0.1	0.5	0.4	0.8	1	0.8	0.9	0.1	0.1	0.1	0.2	0	0.5	0.2	0.7	0	0.4	0	0	0.7	0.5	0	0	0	0	0	0.4	0.6	0.6	0
2000	1	19	16	0	0	0	0	0	0	0	0	0.3	0	0.2	0	0	0	0.3	0	0	0.1	0.9	0	0.9	0	0.4	0	0	0.2	0	0	0	0.2	1	0	0	0	0	0	0	0	0	0	0	0	0	0	0	0
2000	1	19	17	0	0	0	0	0	0	0	0	0.1	0.2	0.1	0	0	0	0.3	0	0	0	0.8	0	0.4	0	0	0.2	0	0	0	0	0	0	0.4	0	0	0	0.1	0	0	0	0	0	0	0	0	0	0	0
2000	1	19	18	0	0	0	0	0	0	0	0	0	0	0	0	0	0	0	0	0	0	0	0	0	0	0	0	0	0	0.1	0	0	0	0	0	0	0	0	0	0	0	0	0	0	0	0	0	0	0
2000	1	19	19	0	0	0	0	0	0	0	0	0	0	0	0	0	0	0	0	0	0	0	0	0	0	0	0	0	0	0	0	0	0	0	0	0	0	0	0	0	0	0	0	0	0	0	0	0	0
2000	1	19	20	0	0	0	0	0	0	0	0	0	0	0	0	0	0	0	0	0	0	0	0	0	0	0	0	0	0	0	0	0	0	0	0	0	0	0	0	0	0	0	0	0	0	0	0	0	0
2000	1	19	21	0	0	0	0	0	0	0	0	0	0	0	0	0	0	0	0	0	0	0	0	0	0	0	0	0	0	0	0	0	0	0	0	0	0	0	0	0	0	0	0	0	0	0	0	0	0
2000	1	19	22	0	0	0	0	0	0	0	0	0	0	0	0	0	0	0	0	0	0	0	0	0	0	0	0	0	0	0	0	0	0	0	0	0	0	0	0	0	0	0	0	0	0	0	0	0	0
2000	1	19	23	0	0	0	0	0	0	0	0	0	0	0	0	0	0	0	0	0	0	0	0	0	0	0	0	0	0	0	0	0	0	0	0	0	0	0	0	0	0	0	0	0	0	0	0	0	0
2000	1	19	24	0	0	0	0	0	0	0	0	0	0	0	0	0	0	0	0	0	0	0	0	0	0	0	0	0	0	0	0	0	0	0	0	0	0	0	0	0	0	0	0	0	0	0	0	0	0
2000	1	20	1	0	0	0	0	0	0	0	0	0	0	0	0	0	0	0	0	0	0	0	0	0	0	0	0	0	0	0	0	0	0	0	0	0	0	0	0	0	0	0	0	0	0	0	0	0	0
2000	1	20	2	0	0	0	0	0	0	0	0	0	0	0	0	0	0	0	0	0	0	0	0	0	0	0	0	0	0	0	0	0	0	0	0	0	0	0	0	0	0	0	0	0	0	0	0	0	0
2000	1	20	3	0	0	0	0	0	0	0	0	0	0	0	0	0	0	0	0	0	0	0	0	0	0	0	0	0	0	0	0	0	0	0	0	0	0	0	0	0	0	0	0	0	0	0	0	0	0
2000	1	20	4	0	0	0	0	0	0	0	0	0	0	0	0	0	0	0	0	0	0	0	0	0	0	0	0	0	0	0	0	0	0	0	0	0	0	0	0	0	0	0	0	0	0	0	0	0	0
2000	1	20	5	0	0	0	0	0	0	0	0	0	0	0	0	0	0	0	0	0	0	0	0	0	0	0	0	0	0	0	0	0	0	0	0	0	0	0	0	0	0	0	0	0	0	0	0	0	0
2000	1	20	6	0	0	0	0	0	0	0	0	0	0	0	0	0	0	0	0	0	0	0	0	0	0	0	0	0	0	0	0	0	0	0	0	0	0	0	0	0	0	0	0	0	0	0	0	0	0
2000	1	20	7	0	0	0	0	0	0	0	0	0	0	0	0	0	0	0	0	0	0	0	0	0	0	0	0	0	0	0	0	0	0	0	0	0	0	0	0	0	0	0	0	0	0	0	0	0	0
2000	1	20	8	0	0	0	0	0	0	0	0	0	0	0	0	0	0	0	0	0	0	0	0.3	0.2	0	0	0	0	0	0	0	0	0	0	0	0	0	0.1	0.2	0	0	0	0	0	0	0	0	0	0
2000	1	20	9	0	0	0.2	0.8	0	0.1	0.3	0	0	0	0	0	0	0.7	0	0.7	0	0	0.6	0.4	0.6	0.9	0.3	0	0	0	0	0.2	0	0.1	0.6	0	0	0.2	0.2	0.1	0	0.2	0	0	0	0.1	0	0	0.5	0.1
2000	1	20	10	0.1	0	0.8	0	0	0.1	0.2	0.1	0	0	0	0	0	0.9	0.6	0.4	0.2	0	0.1	0.5	0.8	0.9	0.8	0.1	0.1	0	0.1	0.8	0	0.5	1	0.4	0.3	0.6	0.9	0.1	0.2	1	0	0.4	0	0.6	0	0.7	0.7	0
2000	1	20	11	0	0	0.5	0	0	0.1	0	0	0	0.1	0.4	0	0	0.5	0.5	0.1	0.2	0.3	0.9	0.3	0.5	1	0.9	0.1	0.3	0	0.1	0.9	0.2	0.9	1	0.3	0.2	0.9	0.8	0.2	0.1	0.5	0.7	0.8	0	0.9	0	0.5	0.8	0.1
2000	1	20	12	0.2	0.3	0.2	0.2	0.1	0	0.3	0	0.3	0	0.8	0.1	0	0.2	0.5	0.3	0.2	0.3	1	0.7	0.2	1	1	0.1	0.4	0.2	0	0.5	0.1	0.8	1	0.5	0.1	0.8	0.5	0.5	0	0.1	0.6	0.4	0	0.1	0	0.7	0.6	0
2000	1	20	13	0.3	0	0.3	0.4	0	0	0.4	0	0.3	0.3	0.7	0.2	0	0.1	0.7	0.3	0.1	0.1	0.5	0.8	0.4	1	0.9	0.3	0.5	0.2	0.1	0.1	0.3	0.5	1	0.4	0.1	1	0.2	0.1	0.2	0.3	0.4	0	0	0	0	0.4	0.2	0
2000	1	20	14	0	0.1	0	0.2	0.6	0.2	0.2	0	0.2	0.2	0.8	0	0	0.7	0.7	0.2	0.4	0	0	0.3	0.1	1	1	0.2	0.2	0.2	0	0.3	0.2	0.4	1	0.1	0.1	1	0.2	0.1	0.1	1	0.1	0.4	0.1	0	0	0.1	0.2	0
2000	1	20	15	0.1	0.6	0.5	0	0	0.3	0	0	0.2	0.1	0.1	0	0	0.1	0.3	0.5	0.5	0.2	0	0.1	0.1	1	0.4	0.1	0	0	0	0.2	0.2	0.1	1	0.2	0	1	0.4	0.1	0.2	0.8	0	0.7	0.2	0.8	0	0.6	0.4	0.1
2000	1	20	16	0	0.3	0	0	0	0.4	0	0	0	0	0.2	0	0	0	0.8	0.1	0.2	0	0	0.1	0	0.5	0.4	0.1	0	0	0	0.2	0	0.1	1	0.3	0.1	0.4	0.8	0.2	0.1	0.8	0	0.4	0.1	0.4	0	0.5	0.6	0.2
2000	1	20	17	0	0	0	0	0	0	0	0	0	0	0.4	0.1	0	0	0.7	0.3	0	0	0.8	0.2	0.2	0	0.4	0	0	0	0	0.1	0	0.1	0.8	0	0	0	0.4	0	0.1	0	0	0.1	0	0.3	0	0.1	0.3	0.3
2000	1	20	18	0	0	0	0	0	0	0	0	0	0	0	0	0	0	0	0	0	0	0.2	0	0	0	0	0	0	0	0	0	0	0	0	0	0	0.1	0	0	0	0	0	0	0	0	0	0	0	0
2000	1	20	19	0	0	0	0	0	0	0	0	0	0	0	0	0	0	0	0	0	0	0	0	0	0	0	0	0	0	0	0	0	0	0	0	0	0	0	0	0	0	0	0	0	0	0	0	0	0
2000	1	20	20	0	0	0	0	0	0	0	0	0	0	0	0	0	0	0	0	0	0	0	0	0	0	0	0	0	0	0	0	0	0	0	0	0	0	0	0	0	0	0	0	0	0	0	0	0	0
2000	1	20	21	0	0	0	0	0	0	0	0	0	0	0	0	0	0	0	0	0	0	0	0	0	0	0	0	0	0	0	0	0	0	0	0	0	0	0	0	0	0	0	0	0	0	0	0	0	0
2000	1	20	22	0	0	0	0	0	0	0	0	0	0	0	0	0	0	0	0	0	0	0	0	0	0	0	0	0	0	0	0	0	0	0	0	0	0	0	0	0	0	0	0	0	0	0	0	0	0
2000	1	20	23	0	0	0	0	0	0	0	0	0	0	0	0	0	0	0	0	0	0	0	0	0	0	0	0	0	0	0	0	0	0	0	0	0	0	0	0	0	0	0	0	0	0	0	0	0	0
2000	1	20	24	0	0	0	0	0	0	0	0	0	0	0	0	0	0	0	0	0	0	0	0	0	0	0	0	0	0	0	0	0	0	0	0	0	0	0	0	0	0	0	0	0	0	0	0	0	0
2000	1	21	1	0	0	0	0	0	0	0	0	0	0	0	0	0	0	0	0	0	0	0	0	0	0	0	0	0	0	0	0	0	0	0	0	0	0	0	0	0	0	0	0	0	0	0	0	0	0
2000	1	21	2	0	0	0	0	0	0	0	0	0	0	0	0	0	0	0	0	0	0	0	0	0	0	0	0	0	0	0	0	0	0	0	0	0	0	0	0	0	0	0	0	0	0	0	0	0	0
2000	1	21	3	0	0	0	0	0	0	0	0	0	0	0	0	0	0	0	0	0	0	0	0	0	0	0	0	0	0	0	0	0	0	0	0	0	0	0	0	0	0	0	0	0	0	0	0	0	0
2000	1	21	4	0	0	0	0	0	0	0	0	0	0	0	0	0	0	0	0	0	0	0	0	0	0	0	0	0	0	0	0	0	0	0	0	0	0	0	0	0	0	0	0	0	0	0	0	0	0
2000	1	21	5	0	0	0	0	0	0	0	0	0	0	0	0	0	0	0	0	0	0	0	0	0	0	0	0	0	0	0	0	0	0	0	0	0	0	0	0	0	0	0	0	0	0	0	0	0	0
2000	1	21	6	0	0	0	0	0	0	0	0	0	0	0	0	0	0	0	0	0	0	0	0	0	0	0	0	0	0	0	0	0	0	0	0	0	0	0	0	0	0	0	0	0	0	0	0	0	0
2000	1	21	7	0	0	0	0	0	0	0	0	0	0	0	0	0	0	0	0	0	0	0	0	0	0	0	0	0	0	0	0	0	0	0	0	0	0	0	0	0	0	0	0	0	0	0	0	0	0
2000	1	21	8	0	0	0	0	0	0.1	0	0	0	0	0.1	0	0	0	0	0.2	0	0	0.3	0.3	0.2	0	0	0	0	0	0	0.3	0.1	0	0	0	0	0.1	0.3	0	0	0	0	0	0.3	0	0.1	0.4	0.1	0.2
2000	1	21	9	0.1	0.1	0.3	0.1	0.2	0.3	0.1	0	0.7	0.4	0.1	0.3	0	0.8	0	1	0.7	0.2	1	0.8	0.7	1	0.3	0.8	0.2	0	0.3	1	0.5	0.1	0	0.4	0.5	0.9	1	0.1	0.7	0	0.2	0.6	0.4	0	1	0.9	1	1
2000	1	21	10	0.1	0.7	0.6	0.6	0.5	0.3	0.8	0	0.9	1	0.8	0.5	0	0.9	0	0.9	1	0.8	1	0.5	0.2	1	0.9	0.8	0.3	0.4	0.3	1	0.6	0.8	0	0.8	0.2	0.9	0.7	0.5	0.8	0	1	0.8	0.5	0	0.9	0.9	1	1
2000	1	21	11	0.4	0.4	0.9	0.6	0.4	0.2	0.5	0	1	0.2	0.7	0.9	0	0.3	0.1	0.3	0.7	0.4	1	0.7	0.5	1	0.8	0.7	0.9	0.7	0.2	0.9	0.7	0.8	0	0.5	0.3	0.8	0.7	0.7	0.9	0.2	1	0.7	0.7	0.4	0.9	0.9	1	0.9
2000	1	21	12	0.8	0.5	0.6	0.4	0.2	0.5	0.6	0	0.6	0.3	0.5	0.9	0	0.2	0.1	0.4	0.5	0	0.8	1	0.9	0.9	1	0.9	1	0.8	0.1	1	0.7	0.9	0	0.7	0.2	0.9	0.7	0.8	1	0.8	0.7	0.6	1	0.8	0.7	1	1	1
2000	1	21	13	0.3	0.2	0.5	0.4	0.2	0.2	0.5	0	0.5	0.1	0.6	0.7	0	0.1	0.4	0.2	0.4	0.1	0.8	0.8	0.9	1	0.9	0.8	0.9	0.6	0.8	1	1	1	0	0.4	0.2	0.7	0.7	0.4	1	0.7	0.8	0.9	1	0.8	0.7	1	1	1
2000	1	21	14	0.2	0.4	0.8	0.1	0.2	0.5	0.3	0	0.2	0.2	0.3	1	0	0.1	0.7	0.6	0.2	0.3	0.4	0.6	0.8	1	0.9	0.9	0.7	0.7	0.7	1	0.6	0.9	0	0.2	0.3	0.6	0.3	0.5	1	0.9	1	1	1	1	0.9	1	1	1
2000	1	21	15	0.1	0.3	0.6	0.3	0	0.5	0.3	0	0.9	0.2	0.5	0.7	0	0.5	0.6	0.5	0.1	0.3	0.4	0.9	0.7	1	1	0.8	0.6	0.7	0.7	1	0.2	0.8	0	0.2	0.8	0.7	0.7	0.7	0.8	0.9	1	1	1	0.8	1	1	1	1
2000	1	21	16	0.2	0	0	0.5	0.1	0.1	0.2	0	0.8	0.2	1	0.1	0	0.4	0.3	0.8	0.2	0.2	1	1	0.1	0.7	0.9	0.8	0.8	0.6	0.8	1	0.4	0.9	0	0.8	0.5	1	0.9	0.9	1	0.7	1	1	0.9	1	1	1	1	0.6
2000	1	21	17	0.5	0	0.2	0.2	0	0	0	0	0.8	0.4	1	0	0	0.7	0	0.3	0	0.4	0.9	0.9	0.4	0	0.7	0.8	0.7	0.7	1	1	0.8	0.9	0	0.8	0.7	0.9	1	1	1	0.7	1	1	0.9	1	0.8	1	1	0.8
2000	1	21	18	0	0	0	0	0	0	0	0	0	0.1	0.3	0	0	0	0	0.3	0	0	0.1	0	0	0	0	0	0	0.1	0.4	0.1	0.1	0	0	0	0.1	0.4	0.3	0.3	0.2	0.3	0.1	0	0.5	0.3	0	0.4	0.5	0.2
2000	1	21	19	0	0	0	0	0	0	0	0	0	0	0	0	0	0	0	0	0	0	0	0	0	0	0	0	0	0	0	0	0	0	0	0	0	0	0	0	0	0	0	0	0	0	0	0	0	0
2000	1	21	20	0	0	0	0	0	0	0	0	0	0	0	0	0	0	0	0	0	0	0	0	0	0	0	0	0	0	0	0	0	0	0	0	0	0	0	0	0	0	0	0	0	0	0	0	0	0
2000	1	21	21	0	0	0	0	0	0	0	0	0	0	0	0	0	0	0	0	0	0	0	0	0	0	0	0	0	0	0	0	0	0	0	0	0	0	0	0	0	0	0	0	0	0	0	0	0	0
2000	1	21	22	0	0	0	0	0	0	0	0	0	0	0	0	0	0	0	0	0	0	0	0	0	0	0	0	0	0	0	0	0	0	0	0	0	0	0	0	0	0	0	0	0	0	0	0	0	0
2000	1	21	23	0	0	0	0	0	0	0	0	0	0	0	0	0	0	0	0	0	0	0	0	0	0	0	0	0	0	0	0	0	0	0	0	0	0	0	0	0	0	0	0	0	0	0	0	0	0
2000	1	21	24	0	0	0	0	0	0	0	0	0	0	0	0	0	0	0	0	0	0	0	0	0	0	0	0	0	0	0	0	0	0	0	0	0	0	0	0	0	0	0	0	0	0	0	0	0	0
2000	1	22	1	0	0	0	0	0	0	0	0	0	0	0	0	0	0	0	0	0	0	0	0	0	0	0	0	0	0	0	0	0	0	0	0	0	0	0	0	0	0	0	0	0	0	0	0	0	0
2000	1	22	2	0	0	0	0	0	0	0	0	0	0	0	0	0	0	0	0	0	0	0	0	0	0	0	0	0	0	0	0	0	0	0	0	0	0	0	0	0	0	0	0	0	0	0	0	0	0
2000	1	22	3	0	0	0	0	0	0	0	0	0	0	0	0	0	0	0	0	0	0	0	0	0	0	0	0	0	0	0	0	0	0	0	0	0	0	0	0	0	0	0	0	0	0	0	0	0	0
2000	1	22	4	0	0	0	0	0	0	0	0	0	0	0	0	0	0	0	0	0	0	0	0	0	0	0	0	0	0	0	0	0	0	0	0	0	0	0	0	0	0	0	0	0	0	0	0	0	0
2000	1	22	5	0	0	0	0	0	0	0	0	0	0	0	0	0	0	0	0	0	0	0	0	0	0	0	0	0	0	0	0	0	0	0	0	0	0	0	0	0	0	0	0	0	0	0	0	0	0
2000	1	22	6	0	0	0	0	0	0	0	0	0	0	0	0	0	0	0	0	0	0	0	0	0	0	0	0	0	0	0	0	0	0	0	0	0	0	0	0	0	0	0	0	0	0	0	0	0	0
2000	1	22	7	0	0	0	0	0	0	0	0	0	0	0	0	0	0	0	0	0	0	0	0	0	0	0	0	0	0	0	0	0	0	0	0	0	0	0	0	0	0	0	0	0	0	0	0	0	0
2000	1	22	8	0	0	0.1	0	0	0	0	0	0	0	0	0	0	0	0	0	0	0	0	0	0	0	0	0	0	0	0	0	0	0	0	0	0	0	0	0	0	0	0.1	0	0	0	0	0	0	0
2000	1	22	9	0.1	0.3	0.4	0.6	0.2	0.2	0.2	0.8	0	0.2	0.3	0.6	0	0.2	0	0.3	0.1	0	0.1	0.2	0	0.1	0.1	0	0.3	0.1	0	0	0	0	0.2	0	0.2	0	0.1	0	0.1	0.4	0.7	0.1	0	0.1	0.8	0	0.4	0.2
2000	1	22	10	0.6	0.8	0.6	0.5	0.1	0.1	0.4	0.8	0	0.1	0.2	0.4	0	0.7	0.1	0.2	0.4	0.6	0.4	0.6	0	0.5	0.3	0.8	0.8	0.2	0	0	0.2	0	0	0	0.2	0	0.1	0	0.4	0	0.4	0.2	0	0.4	0.4	0.2	0.1	0.6
2000	1	22	11	0.5	0.8	0.6	0.3	0.3	0.1	0.1	0.9	0.1	0	0	0.2	0	0	0.1	0.1	0	0.1	0.5	0.1	0.2	0.3	0.7	0.9	0.2	0.4	0	0	0.3	0.2	0.2	0	0	0	0	0	0.2	0	0.1	0.2	0	0.2	0.3	0	0.2	0.3
2000	1	22	12	0.2	0.4	0.8	0.1	0.1	0	0.6	0.9	0	0	0.7	0.2	0	0	0	0.1	0	0	0	0.1	0.2	0.1	0.3	0.2	0.1	0	0	0.1	0.2	0	0.3	0	0	0.1	0.2	0.2	0	0.1	0.1	0	0.1	0.1	0.2	0.1	0.2	0.4
2000	1	22	13	0	0.2	0.4	0	0	0	0	0.9	0	0	0	0	0	0	0	0	0	0	0	0.3	0	0.1	0	0.4	0	0	0	0	0	0	0	0	0	0	0.1	0.4	0.3	0.1	0.3	0.3	0.1	0.6	0.7	0.2	0.3	0
2000	1	22	14	0.2	0	0	0.5	0	0	0	1	0	0	0	0	0	0	0	0	0	0.8	0	0.4	0	0.1	0.4	0.3	0	0	0	0.2	0	0	0	0	0	0.2	0	0	0.8	0.6	0.3	0.2	0.2	0.3	0.4	0.1	0.3	0
2000	1	22	15	0	0.2	0.1	0.1	0	0	0	1	0	0	0	0	0	0	0	0	0.1	0.8	0.2	0.9	0	0.2	0.8	0	0	0	0	0	0	0	0	0	0.1	0.2	0	0.1	0.5	0.3	0.4	0.3	0.1	0.3	0.1	0.2	0.6	0.2
2000	1	22	16	0	0	0	0	0	0	0	1	0	0	0	0	0	0	0	0	0	0	0.7	0.3	0	0.2	0	0	0	0	0	0	0	0	0.1	0	0	0	0	0	0	0	0.1	0	0	0	0.1	0.4	0.5	0
2000	1	22	17	0	0	0	0	0	0	0	1	0	0	0	0	0	0	0	0	0	0	0.1	0	0	0	0	0	0	0	0	0	0	0	0	0	0	0	0	0	0	0	0	0	0.1	0	0.2	0.1	0	0
2000	1	22	18	0	0	0	0	0	0	0	0.2	0	0	0	0	0	0	0	0	0	0	0	0	0	0	0	0	0	0	0	0	0	0	0	0	0	0	0	0	0	0	0	0	0	0	0	0	0	0
2000	1	22	19	0	0	0	0	0	0	0	0	0	0	0	0	0	0	0	0	0	0	0	0	0	0	0	0	0	0	0	0	0	0	0	0	0	0	0	0	0	0	0	0	0	0	0	0	0	0
2000	1	22	20	0	0	0	0	0	0	0	0	0	0	0	0	0	0	0	0	0	0	0	0	0	0	0	0	0	0	0	0	0	0	0	0	0	0	0	0	0	0	0	0	0	0	0	0	0	0
2000	1	22	21	0	0	0	0	0	0	0	0	0	0	0	0	0	0	0	0	0	0	0	0	0	0	0	0	0	0	0	0	0	0	0	0	0	0	0	0	0	0	0	0	0	0	0	0	0	0
2000	1	22	22	0	0	0	0	0	0	0	0	0	0	0	0	0	0	0	0	0	0	0	0	0	0	0	0	0	0	0	0	0	0	0	0	0	0	0	0	0	0	0	0	0	0	0	0	0	0
2000	1	22	23	0	0	0	0	0	0	0	0	0	0	0	0	0	0	0	0	0	0	0	0	0	0	0	0	0	0	0	0	0	0	0	0	0	0	0	0	0	0	0	0	0	0	0	0	0	0
2000	1	22	24	0	0	0	0	0	0	0	0	0	0	0	0	0	0	0	0	0	0	0	0	0	0	0	0	0	0	0	0	0	0	0	0	0	0	0	0	0	0	0	0	0	0	0	0	0	0
2000	1	23	1	0	0	0	0	0	0	0	0	0	0	0	0	0	0	0	0	0	0	0	0	0	0	0	0	0	0	0	0	0	0	0	0	0	0	0	0	0	0	0	0	0	0	0	0	0	0
2000	1	23	2	0	0	0	0	0	0	0	0	0	0	0	0	0	0	0	0	0	0	0	0	0	0	0	0	0	0	0	0	0	0	0	0	0	0	0	0	0	0	0	0	0	0	0	0	0	0
2000	1	23	3	0	0	0	0	0	0	0	0	0	0	0	0	0	0	0	0	0	0	0	0	0	0	0	0	0	0	0	0	0	0	0	0	0	0	0	0	0	0	0	0	0	0	0	0	0	0
2000	1	23	4	0	0	0	0	0	0	0	0	0	0	0	0	0	0	0	0	0	0	0	0	0	0	0	0	0	0	0	0	0	0	0	0	0	0	0	0	0	0	0	0	0	0	0	0	0	0
2000	1	23	5	0	0	0	0	0	0	0	0	0	0	0	0	0	0	0	0	0	0	0	0	0	0	0	0	0	0	0	0	0	0	0	0	0	0	0	0	0	0	0	0	0	0	0	0	0	0
2000	1	23	6	0	0	0	0	0	0	0	0	0	0	0	0	0	0	0	0	0	0	0	0	0	0	0	0	0	0	0	0	0	0	0	0	0	0	0	0	0	0	0	0	0	0	0	0	0	0
2000	1	23	7	0	0	0	0	0	0	0	0	0	0	0	0	0	0	0	0	0	0	0	0	0	0	0	0	0	0	0	0	0	0	0	0	0	0	0	0	0	0	0	0	0	0	0	0	0	0
2000	1	23	8	0	0	0	0	0	0	0	0	0	0	0	0	0	0	0	0	0	0	0	0	0	0	0	0	0	0	0	0	0	0	0	0	0	0	0	0	0	0	0	0	0	0	0	0	0	0
2000	1	23	9	0	0	0	0	0	0	0	0.3	0	0	0	0	0	0	0	0	0	0	0	0	0	0.2	0	0	0	0	0	0	0	0	0	0	0	0	0	0	0	0	0	0	0	0	0	0	0	0
2000	1	23	10	0	0	0	0	0	0	0	1	0	0	0	0	0	0	0	0	0	0	0	0	0	0.1	0	0	0	0	0	0	0	0	0	0	0	0	0	0	0	0	0	0	0	0	0	0	0	0
2000	1	23	11	0	0	0	0	0	0	0	0.6	0	0	0	0	0	0	0	0	0	0	0	0	0.2	0	0.1	0	0	0	0	0	0	0	0.1	0	0	0	0	0	0	0	0	0	0	0	0	0	0	0
2000	1	23	12	0	0	0	0	0	0	0	0.9	0	0	0	0	0	0	0	0	0	0	0	0	0.1	0.5	0.1	0	0	0	0	0	0	0	0.1	0	0	0	0	0	0	0	0	0	0	0	0	0	0	0
2000	1	23	13	0	0	0	0	0	0	0	0.8	0	0	0	0	0	0.2	0.1	0	0	0.1	0	0	0.1	0	0.1	0	0	0	0	0	0	0	0.2	0	0	0	0	0	0	0	0	0	0	0	0	0	0	0
2000	1	23	14	0	0	0	0	0	0	0	0.7	0	0	0	0	0	0	0	0	0	0.3	0	0	0.1	0.1	0	0	0	0	0	0	0	0	0.5	0	0	0	0	0	0	0	0	0	0	0	0	0	0	0
2000	1	23	15	0	0	0	0	0	0	0	0.4	0	0	0	0	0	0	0	0	0	0	0	0	0	0	0	0	0	0	0.1	0	0	0	0.5	0	0	0	0	0	0	0	0	0	0	0	0	0	0	0
2000	1	23	16	0	0	0	0	0	0	0	0.2	0	0	0	0	0	0	0	0	0	0	0	0	0	0	0	0.1	0	0	0	0	0	0	0.9	0	0	0	0	0	0	0	0	0	0	0	0	0	0	0
2000	1	23	17	0	0	0	0	0	0	0	0.8	0	0	0	0	0	0	0	0	0	0	0	0	0	0	0	0	0	0	0	0	0	0	1	0	0	0	0	0	0	0	0	0	0	0	0	0	0	0
2000	1	23	18	0	0	0	0	0	0	0	0.3	0	0	0	0	0	0	0	0	0	0	0	0	0	0	0	0	0	0	0	0	0	0	0.4	0	0	0	0	0	0	0	0	0	0	0	0	0	0	0
2000	1	23	19	0	0	0	0	0	0	0	0	0	0	0	0	0	0	0	0	0	0	0	0	0	0	0	0	0	0	0	0	0	0	0	0	0	0	0	0	0	0	0	0	0	0	0	0	0	0
2000	1	23	20	0	0	0	0	0	0	0	0	0	0	0	0	0	0	0	0	0	0	0	0	0	0	0	0	0	0	0	0	0	0	0	0	0	0	0	0	0	0	0	0	0	0	0	0	0	0
2000	1	23	21	0	0	0	0	0	0	0	0	0	0	0	0	0	0	0	0	0	0	0	0	0	0	0	0	0	0	0	0	0	0	0	0	0	0	0	0	0	0	0	0	0	0	0	0	0	0
2000	1	23	22	0	0	0	0	0	0	0	0	0	0	0	0	0	0	0	0	0	0	0	0	0	0	0	0	0	0	0	0	0	0	0	0	0	0	0	0	0	0	0	0	0	0	0	0	0	0
2000	1	23	23	0	0	0	0	0	0	0	0	0	0	0	0	0	0	0	0	0	0	0	0	0	0	0	0	0	0	0	0	0	0	0	0	0	0	0	0	0	0	0	0	0	0	0	0	0	0
2000	1	23	24	0	0	0	0	0	0	0	0	0	0	0	0	0	0	0	0	0	0	0	0	0	0	0	0	0	0	0	0	0	0	0	0	0	0	0	0	0	0	0	0	0	0	0	0	0	0
2000	1	24	1	0	0	0	0	0	0	0	0	0	0	0	0	0	0	0	0	0	0	0	0	0	0	0	0	0	0	0	0	0	0	0	0	0	0	0	0	0	0	0	0	0	0	0	0	0	0
2000	1	24	2	0	0	0	0	0	0	0	0	0	0	0	0	0	0	0	0	0	0	0	0	0	0	0	0	0	0	0	0	0	0	0	0	0	0	0	0	0	0	0	0	0	0	0	0	0	0
2000	1	24	3	0	0	0	0	0	0	0	0	0	0	0	0	0	0	0	0	0	0	0	0	0	0	0	0	0	0	0	0	0	0	0	0	0	0	0	0	0	0	0	0	0	0	0	0	0	0
2000	1	24	4	0	0	0	0	0	0	0	0	0	0	0	0	0	0	0	0	0	0	0	0	0	0	0	0	0	0	0	0	0	0	0	0	0	0	0	0	0	0	0	0	0	0	0	0	0	0
2000	1	24	5	0	0	0	0	0	0	0	0	0	0	0	0	0	0	0	0	0	0	0	0	0	0	0	0	0	0	0	0	0	0	0	0	0	0	0	0	0	0	0	0	0	0	0	0	0	0
2000	1	24	6	0	0	0	0	0	0	0	0	0	0	0	0	0	0	0	0	0	0	0	0	0	0	0	0	0	0	0	0	0	0	0	0	0	0	0	0	0	0	0	0	0	0	0	0	0	0
2000	1	24	7	0	0	0	0	0	0	0	0	0	0	0	0	0	0	0	0	0	0	0	0	0	0	0	0	0	0	0	0	0	0	0	0	0	0	0	0	0	0	0	0	0	0	0	0	0	0
2000	1	24	8	0	0	0	0	0	0	0	0	0	0	0	0	0	0	0	0	0	0	0	0	0	0	0	0	0	0	0	0	0	0	0	0	0	0	0	0	0	0	0	0	0	0	0	0	0	0
2000	1	24	9	0	0	0	0	0	0	0	0.7	0	0	0	0	0	0	0	0	0	0	0	0	0	0	0	0	0	0	0	0	0	0	0	0	0	0	0	0	0	0	0	0	0	0	0	0	0	0
2000	1	24	10	0	0	0	0	0	0	0	1	0	0	0	0	0	0	0	0	0	0	0	0	0	0	0	0	0	0	0	0	0	0	0.6	0	0	0	0	0	0	0	0	0	0	0	0	0	0	0
2000	1	24	11	0	0	0	0	0	0	0	1	0	0	0	0	0	0	0	0	0	0	0	0	0	0	0	0	0	0	0	0	0	0	0.2	0	0	0	0	0	0	0	0	0	0	0	0	0	0	0
2000	1	24	12	0	0	0	0	0	0	0	1	0	0	0	0	0	0	0	0	0	0	0	0	0	0	0	0	0	0	0	0	0	0	0.3	0	0	0	0	0	0	0	0	0	0	0	0.2	0	0	0
2000	1	24	13	0	0	0	0	0	0	0	1	0	0	0	0	0	0	0	0	0	0	0	0	0	0	0	0	0	0	0	0.1	0	0	0.5	0	0	0	0	0	0	0	0	0	0	0	0	0	0	0
2000	1	24	14	0	0	0	0	0	0	0	1	0	0	0	0	0	0	0	0	0	0	0.1	0	0.1	0	0	0.1	0	0	0.1	0.1	0	0	1	0	0	0.2	0.2	0	0	0.5	0	0.1	0.1	0	0	0	0	0
2000	1	24	15	0	0	0	0	0	0	0	1	0	0	0	0	0	0	0	0	0	0	0	0.8	0	0	0.7	0.3	0	0	0	0	0	0	0.9	0	0	0	0.1	0	0.2	0	0	0	0	0	0.1	0	0	0
2000	1	24	16	0	0	0	0	0	0	0	1	0	0	0	0	0	0	0.2	0	0	0	0	0.9	0	0	0.3	0	0	0	0	0	0	0	0.6	0	0	0	0.1	0	0	0	0	0	0	0	0	0	0	0
2000	1	24	17	0	0	0	0	0	0	0	0.6	0	0	0	0	0	0	0	0	0	0	0	0	0	0	0.1	0	0	0	0	0	0	0	0.5	0	0	0	0	0	0	0	0	0	0	0	0.1	0	0	0
2000	1	24	18	0	0	0	0	0	0	0	0.1	0	0	0	0	0	0	0	0	0	0	0	0	0	0	0	0	0	0	0	0	0	0	0.4	0	0	0	0	0	0	0	0	0	0	0	0	0	0	0
2000	1	24	19	0	0	0	0	0	0	0	0	0	0	0	0	0	0	0	0	0	0	0	0	0	0	0	0	0	0	0	0	0	0	0	0	0	0	0	0	0	0	0	0	0	0	0	0	0	0
2000	1	24	20	0	0	0	0	0	0	0	0	0	0	0	0	0	0	0	0	0	0	0	0	0	0	0	0	0	0	0	0	0	0	0	0	0	0	0	0	0	0	0	0	0	0	0	0	0	0
2000	1	24	21	0	0	0	0	0	0	0	0	0	0	0	0	0	0	0	0	0	0	0	0	0	0	0	0	0	0	0	0	0	0	0	0	0	0	0	0	0	0	0	0	0	0	0	0	0	0
2000	1	24	22	0	0	0	0	0	0	0	0	0	0	0	0	0	0	0	0	0	0	0	0	0	0	0	0	0	0	0	0	0	0	0	0	0	0	0	0	0	0	0	0	0	0	0	0	0	0
2000	1	24	23	0	0	0	0	0	0	0	0	0	0	0	0	0	0	0	0	0	0	0	0	0	0	0	0	0	0	0	0	0	0	0	0	0	0	0	0	0	0	0	0	0	0	0	0	0	0
2000	1	24	24	0	0	0	0	0	0	0	0	0	0	0	0	0	0	0	0	0	0	0	0	0	0	0	0	0	0	0	0	0	0	0	0	0	0	0	0	0	0	0	0	0	0	0	0	0	0
2000	1	25	1	0	0	0	0	0	0	0	0	0	0	0	0	0	0	0	0	0	0	0	0	0	0	0	0	0	0	0	0	0	0	0	0	0	0	0	0	0	0	0	0	0	0	0	0	0	0
2000	1	25	2	0	0	0	0	0	0	0	0	0	0	0	0	0	0	0	0	0	0	0	0	0	0	0	0	0	0	0	0	0	0	0	0	0	0	0	0	0	0	0	0	0	0	0	0	0	0
2000	1	25	3	0	0	0	0	0	0	0	0	0	0	0	0	0	0	0	0	0	0	0	0	0	0	0	0	0	0	0	0	0	0	0	0	0	0	0	0	0	0	0	0	0	0	0	0	0	0
2000	1	25	4	0	0	0	0	0	0	0	0	0	0	0	0	0	0	0	0	0	0	0	0	0	0	0	0	0	0	0	0	0	0	0	0	0	0	0	0	0	0	0	0	0	0	0	0	0	0
2000	1	25	5	0	0	0	0	0	0	0	0	0	0	0	0	0	0	0	0	0	0	0	0	0	0	0	0	0	0	0	0	0	0	0	0	0	0	0	0	0	0	0	0	0	0	0	0	0	0
2000	1	25	6	0	0	0	0	0	0	0	0	0	0	0	0	0	0	0	0	0	0	0	0	0	0	0	0	0	0	0	0	0	0	0	0	0	0	0	0	0	0	0	0	0	0	0	0	0	0
2000	1	25	7	0	0	0	0	0	0	0	0	0	0	0	0	0	0	0	0	0	0	0	0	0	0	0	0	0	0	0	0	0	0	0	0	0	0	0	0	0	0	0	0	0	0	0	0	0	0
2000	1	25	8	0	0	0	0	0	0	0	0	0	0	0	0	0	0	0	0	0	0	0	0	0	0	0	0	0	0	0	0	0	0	0	0	0	0	0	0	0	0	0	0	0	0	0	0	0	0
2000	1	25	9	0	0	0	0	0	0	0	0.7	0	0	0	0	0	0	0	0	0	0	0	0	0	0	0	0	0	0	0.2	0	0	0	0.9	0	0	0	0	0	0	0	0	0	0	0	0	0	0	0
2000	1	25	10	0	0	0	0	0	0	0	1	0	0	0	0	0	0	0	0	0	0	0	0	0	0	0	0.1	0	0.1	0.9	0	0	0	1	0	0	0	0	0	0	0	0	0	0	0	0	0	0	0
2000	1	25	11	0	0	0	0	0	0	0	1	0	0	0	0	0	0	0	0	0	0	0	0	0	0	0	1	0.6	0.4	0.5	0	0	0	1	0	0	0	0	0	0	0	0	0	0	0	0	0	0	0
2000	1	25	12	0.1	0	0	0	0.9	0.4	0	0.6	0.1	0	0.1	0	0	0	0.5	0	0.1	0	0.1	0.2	0	0	0	1	0.5	0	0.2	0	0.5	0	1	0	0	0.1	0	0	0	0	0	0	0	0	0	0	0	0
2000	1	25	13	0.2	0.4	0.1	0.7	0.5	0.4	0	0.6	0.4	0	0.5	0	0	0	0.9	0	0.2	0	0.6	0.4	0.3	0	0	1	0.7	0.1	0.2	0	0.9	0.5	1	0	0	0.1	0	0	0	0	0	0	0	0	0	0	0	0
2000	1	25	14	0.8	0.7	0.5	0.8	0.5	0.3	0.1	0.4	0.9	0	0.2	0.3	0	0	0.4	0	0.2	0	0.9	0.3	0	0.6	0	1	0.7	0	0.4	0.4	1	0.9	0.6	0	0	0.3	0	0	0.1	0	0	0	0	0	0	0	0	0
2000	1	25	15	0.5	0.8	0.8	0.9	0.9	0.7	0.6	0.9	1	0.6	0.8	0.8	0	0.5	0.9	0.5	0	0.1	0.5	0.1	0	0.9	0.1	1	0.6	0.1	0.4	1	1	1	0.5	0.4	0	0.4	0.2	0	0	0	0	0.6	0.1	0	0.2	0	0	0.2
2000	1	25	16	0.2	0.3	1	0.8	1	0.7	0.9	1	1	1	1	1	0	0.8	0.9	1	0.9	0.6	0.5	0.2	0	0.8	0.5	0.7	0.4	0.2	0.3	1	1	0.8	0.1	1	0.6	1	0.4	0.1	0.1	0.3	0	0.7	0.3	0	0.4	0.2	0	0.6
2000	1	25	17	0	0	0	0	0.7	0.9	0.3	1	1	1	1	0.7	0	0.7	1	1	0.6	1	0.8	0.3	0.2	0.1	0.7	0.1	0.6	0.2	0.2	0.9	0.8	0.9	0	0.8	0.8	1	1	0.6	0.4	0.2	0.7	0.9	0.2	0.2	0.4	0.6	0	0
2000	1	25	18	0	0	0	0	0	0	0	0.3	0.3	0.5	0.3	0	0	0	0.2	0.3	0.2	0.4	0.2	0	0	0	0	0	0	0.1	0.1	0.1	0	0	0	0.3	0.1	0.4	0.2	0	0	0.2	0.1	0.1	0.1	0	0	0	0	0
2000	1	25	19	0	0	0	0	0	0	0	0	0	0	0	0	0	0	0	0	0	0	0	0	0	0	0	0	0	0	0	0	0	0	0	0	0	0	0	0	0	0	0	0	0	0	0	0	0	0
2000	1	25	20	0	0	0	0	0	0	0	0	0	0	0	0	0	0	0	0	0	0	0	0	0	0	0	0	0	0	0	0	0	0	0	0	0	0	0	0	0	0	0	0	0	0	0	0	0	0
2000	1	25	21	0	0	0	0	0	0	0	0	0	0	0	0	0	0	0	0	0	0	0	0	0	0	0	0	0	0	0	0	0	0	0	0	0	0	0	0	0	0	0	0	0	0	0	0	0	0
2000	1	25	22	0	0	0	0	0	0	0	0	0	0	0	0	0	0	0	0	0	0	0	0	0	0	0	0	0	0	0	0	0	0	0	0	0	0	0	0	0	0	0	0	0	0	0	0	0	0
2000	1	25	23	0	0	0	0	0	0	0	0	0	0	0	0	0	0	0	0	0	0	0	0	0	0	0	0	0	0	0	0	0	0	0	0	0	0	0	0	0	0	0	0	0	0	0	0	0	0
2000	1	25	24	0	0	0	0	0	0	0	0	0	0	0	0	0	0	0	0	0	0	0	0	0	0	0	0	0	0	0	0	0	0	0	0	0	0	0	0	0	0	0	0	0	0	0	0	0	0
2000	1	26	1	0	0	0	0	0	0	0	0	0	0	0	0	0	0	0	0	0	0	0	0	0	0	0	0	0	0	0	0	0	0	0	0	0	0	0	0	0	0	0	0	0	0	0	0	0	0
2000	1	26	2	0	0	0	0	0	0	0	0	0	0	0	0	0	0	0	0	0	0	0	0	0	0	0	0	0	0	0	0	0	0	0	0	0	0	0	0	0	0	0	0	0	0	0	0	0	0
2000	1	26	3	0	0	0	0	0	0	0	0	0	0	0	0	0	0	0	0	0	0	0	0	0	0	0	0	0	0	0	0	0	0	0	0	0	0	0	0	0	0	0	0	0	0	0	0	0	0
2000	1	26	4	0	0	0	0	0	0	0	0	0	0	0	0	0	0	0	0	0	0	0	0	0	0	0	0	0	0	0	0	0	0	0	0	0	0	0	0	0	0	0	0	0	0	0	0	0	0
2000	1	26	5	0	0	0	0	0	0	0	0	0	0	0	0	0	0	0	0	0	0	0	0	0	0	0	0	0	0	0	0	0	0	0	0	0	0	0	0	0	0	0	0	0	0	0	0	0	0
2000	1	26	6	0	0	0	0	0	0	0	0	0	0	0	0	0	0	0	0	0	0	0	0	0	0	0	0	0	0	0	0	0	0	0	0	0	0	0	0	0	0	0	0	0	0	0	0	0	0
2000	1	26	7	0	0	0	0	0	0	0	0	0	0	0	0	0	0	0	0	0	0	0	0	0	0	0	0	0	0	0	0	0	0	0	0	0	0	0	0	0	0	0	0	0	0	0	0	0	0
2000	1	26	8	0	0	0	0	0	0	0	0	0	0	0	0	0	0	0.3	0.1	0	0	0	0.2	0.1	0	0	0	0	0	0	0.2	0	0	0	0	0	0	0	0	0	0	0	0	0	0	0	0	0	0
2000	1	26	9	0	0	0.1	0.2	0.1	0.7	0	0	0.6	0.7	0.9	0	0	0	1	1	0	0	0.6	1	1	0.6	0.4	0	0	0	0	0.3	0	0	0	0.2	0.1	0.1	0.3	0.4	0	0.2	0	0.6	0	0	0	0.1	0	0
2000	1	26	10	0	0	0.4	0.1	0.2	1	0	1	1	1	1	0.6	0	0	1	0.6	0.4	0.2	1	1	1	1	0.8	0.2	0	0	0.2	0.5	0.1	0.5	0	0.2	0.3	0.5	0.8	0.2	0	0.8	0	0.9	0	0	0	0.3	0	0
2000	1	26	11	0	0	0.7	0.4	0.3	0.6	0	1	1	0.6	0.9	0.7	0	0	1	0.8	0.7	0.2	0.9	1	1	0.9	1	0.8	0	0	0.1	0.8	0.2	0.1	0	0.5	0	0.9	0.4	0	0.1	0.3	0.5	0.5	0	0.5	0	0.2	0.1	0
2000	1	26	12	0.2	0	0.1	0.4	0	0.9	0	1	1	0.5	0.9	0.4	0	0.2	0.9	0.8	0.6	0.1	0.9	0.7	1	0.4	1	0.4	0	0	0	0.5	0.1	0.4	0	0.2	0.1	0.7	0.1	0.2	0.2	0	0.4	0.5	0.1	0	0	0.1	0.6	0
2000	1	26	13	0.1	0	0.3	0.4	0	0.6	0.4	1	0.7	0.3	0.8	0.2	0	0.2	0.9	1	0.5	0.1	1	0.9	1	1	1	0.8	0	0	0.3	0.5	0.2	0.3	0	0.5	0.2	0.5	0.4	0	0.2	0	0.7	0	0.3	0	0	0.2	0.2	0
2000	1	26	14	0.3	0	0	0.4	0.3	0.5	0.2	1	0.4	0.1	0.9	0.4	0	0.3	0.8	0.2	0.5	0.4	0.9	1	1	1	1	0.6	0	0	0.2	0.9	0.2	0.2	0	0.8	0.7	0.4	0.3	0.3	0.4	0.1	0.6	0.1	0.4	0	0	0.2	0	0
2000	1	26	15	0.2	0.3	0.5	0.5	0.3	0.3	0.2	1	0.3	0	1	0.2	0	0.2	0.8	0.4	0.5	0.6	1	0.8	1	0.8	1	0.9	0	0.1	0	0.8	0	0.2	0	0.3	0.6	0.8	0.5	0.3	0.3	0.1	0.5	0.4	0.5	0	0.7	0.6	0.1	0
2000	1	26	16	0.1	0.3	0.5	0.1	0	0.4	0.3	1	0.4	0.1	0.5	0.3	0	0.4	0.7	0.4	0.6	0.5	1	0.8	1	0.7	1	0	0	0	0	0.3	0	0.4	0.1	0.8	0.6	0.8	0.7	0.2	0.6	0	0.6	0.6	0.1	0	0.3	0.3	0.2	0
2000	1	26	17	0	0	0.1	0	0	0	0	0.6	0.1	0.4	0	0	0	0	0.5	0.3	0.4	0.2	0.9	0.8	0.8	0.1	0.8	0	0	0	0	0	0.3	0.5	0	0.4	0.2	0	0.3	0.2	0.6	0	0.8	0.3	0	0.2	0.2	0.2	0.2	0
2000	1	26	18	0	0	0	0	0	0	0	0	0.2	0	0	0	0	0	0	0	0.1	0	0.2	0	0	0	0	0	0	0	0	0	0	0	0	0	0	0	0	0	0	0	0	0	0	0	0	0	0	0
2000	1	26	19	0	0	0	0	0	0	0	0	0	0	0	0	0	0	0	0	0	0	0	0	0	0	0	0	0	0	0	0	0	0	0	0	0	0	0	0	0	0	0	0	0	0	0	0	0	0
2000	1	26	20	0	0	0	0	0	0	0	0	0	0	0	0	0	0	0	0	0	0	0	0	0	0	0	0	0	0	0	0	0	0	0	0	0	0	0	0	0	0	0	0	0	0	0	0	0	0
2000	1	26	21	0	0	0	0	0	0	0	0	0	0	0	0	0	0	0	0	0	0	0	0	0	0	0	0	0	0	0	0	0	0	0	0	0	0	0	0	0	0	0	0	0	0	0	0	0	0
2000	1	26	22	0	0	0	0	0	0	0	0	0	0	0	0	0	0	0	0	0	0	0	0	0	0	0	0	0	0	0	0	0	0	0	0	0	0	0	0	0	0	0	0	0	0	0	0	0	0
2000	1	26	23	0	0	0	0	0	0	0	0	0	0	0	0	0	0	0	0	0	0	0	0	0	0	0	0	0	0	0	0	0	0	0	0	0	0	0	0	0	0	0	0	0	0	0	0	0	0
2000	1	26	24	0	0	0	0	0	0	0	0	0	0	0	0	0	0	0	0	0	0	0	0	0	0	0	0	0	0	0	0	0	0	0	0	0	0	0	0	0	0	0	0	0	0	0	0	0	0
2000	1	27	1	0	0	0	0	0	0	0	0	0	0	0	0	0	0	0	0	0	0	0	0	0	0	0	0	0	0	0	0	0	0	0	0	0	0	0	0	0	0	0	0	0	0	0	0	0	0
2000	1	27	2	0	0	0	0	0	0	0	0	0	0	0	0	0	0	0	0	0	0	0	0	0	0	0	0	0	0	0	0	0	0	0	0	0	0	0	0	0	0	0	0	0	0	0	0	0	0
2000	1	27	3	0	0	0	0	0	0	0	0	0	0	0	0	0	0	0	0	0	0	0	0	0	0	0	0	0	0	0	0	0	0	0	0	0	0	0	0	0	0	0	0	0	0	0	0	0	0
2000	1	27	4	0	0	0	0	0	0	0	0	0	0	0	0	0	0	0	0	0	0	0	0	0	0	0	0	0	0	0	0	0	0	0	0	0	0	0	0	0	0	0	0	0	0	0	0	0	0
2000	1	27	5	0	0	0	0	0	0	0	0	0	0	0	0	0	0	0	0	0	0	0	0	0	0	0	0	0	0	0	0	0	0	0	0	0	0	0	0	0	0	0	0	0	0	0	0	0	0
2000	1	27	6	0	0	0	0	0	0	0	0	0	0	0	0	0	0	0	0	0	0	0	0	0	0	0	0	0	0	0	0	0	0	0	0	0	0	0	0	0	0	0	0	0	0	0	0	0	0
2000	1	27	7	0	0	0	0	0	0	0	0	0	0	0	0	0	0	0	0	0	0	0	0	0	0	0	0	0	0	0	0	0	0	0	0	0	0	0	0	0	0	0	0	0	0	0	0	0	0
2000	1	27	8	0	0	0	0	0	0	0	0	0	0	0.2	0	0	0	0	0	0	0	0	0.1	0	0	0	0	0	0	0	0.2	0.4	0.1	0.1	0	0	0.1	0.2	0.2	0	0.1	0	0	0	0	0	0.2	0.1	0.3
2000	1	27	9	0	0	0	0	0.4	0	0	0	0.4	0	1	0	0	0	0	0	0	0	0	0.1	0.2	0.3	0.3	0.4	0	0	0.2	1	0.8	1	0.9	0	0	0.9	0.6	0.7	0.8	0.7	0.6	0.7	0.1	0.5	0	1	1	0.5
2000	1	27	10	0	0.4	0.6	0	0	0	0	0.2	0.7	0.3	1	0	0	0	0	0	0	0	0	0.5	0	0.9	0.8	0	0	0.4	0.1	1	1	1	1	0	0	1	0.4	0.6	0.7	1	1	0.9	0.4	0.5	0.1	1	1	0
2000	1	27	11	0	0.5	0.6	0.9	0	0	0.1	0	0	0	1	0	0	0	0.1	0	0	0	0.7	0	0	0.3	1	0	0	0.1	0.2	1	0.7	0.8	1	0.1	0	1	0.8	0.5	0.2	1	0.9	0.6	0	0.8	0.1	1	0.9	0.2
2000	1	27	12	0.4	1	0.9	0.8	0.2	0.6	0.4	0.8	0	0	0.1	0.4	0	0	0.2	0.1	0	0	0.3	0	0	0.9	0.9	0	0	0.7	0.3	1	0.1	0.1	0.3	0	0	0.6	0	0	0.1	0.8	0.5	0.4	0.2	1	0.1	1	0.9	0.6
2000	1	27	13	0.5	0.4	0.4	0.9	0.8	0.9	0.7	0.8	0.1	0.3	0	0.9	0	0.5	0.9	0.6	0	0	0	0	0	0.4	0.4	0	0	0.2	0.5	0.9	0	0	0.3	0	0	0	0	0	0	0.9	0.6	0.8	0.5	0.5	0.4	0.9	1	0
2000	1	27	14	0.9	0.9	0.4	0.4	1	0.8	0.3	1	0.6	0	0	0.9	0	0.9	0.6	0.1	0.4	0.5	0.3	0	0	0.1	0.4	0	0	0.1	0.5	0.6	0.1	0	0.1	0.2	0.1	0	0	0	0	0.4	0	0.8	0.6	0.4	0.9	1	1	0.3
2000	1	27	15	0.6	0.8	0.1	0.8	0.7	0.6	0.4	1	1	0.4	0.7	1	0	0.8	0.6	0.5	0.4	0.5	0.6	0	0.2	0	0.2	0	0	0.1	0.2	0.1	0.2	0.1	0.3	0.5	0.6	0.3	0.9	0.3	0.7	0	0	0	0.4	0.1	0.9	1	0.9	0.5
2000	1	27	16	0.9	0.9	0.4	0.7	0.8	0.7	0.5	1	1	0.5	0.6	0.7	0	0.9	1	0.7	0.3	0.8	0.4	0.1	0.3	0	0.4	0	0	0	0.1	0	0.3	1	0.2	0.4	0.7	0.7	0.7	0.4	0.9	0	0.4	0	0.2	0	0.9	1	0.6	0.5
2000	1	27	17	0.2	0.2	1	0.9	1	0.4	0.2	1	1	0.8	1	0.4	0	0.1	0.8	0.3	0.3	0.7	0.4	0.6	0.5	0.1	0.3	0	0	0	0.1	0.7	1	0.8	0	0.9	0.5	0.5	0.3	0.6	0	0.3	0	0	0	0	0.9	1	0.8	0
2000	1	27	18	0	0.1	0.4	0.3	0.3	0	0	0.1	0	0.4	0.4	0	0	0	0.2	0	0	0	0.1	0	0	0	0	0	0	0	0	0.5	0.1	0.1	0	0.3	0	0.4	0.4	0.5	0	0	0.1	0	0	0	0.2	0.4	0.3	0
2000	1	27	19	0	0	0	0	0	0	0	0	0	0	0	0	0	0	0	0	0	0	0	0	0	0	0	0	0	0	0	0	0	0	0	0	0	0	0	0	0	0	0	0	0	0	0	0	0	0
2000	1	27	20	0	0	0	0	0	0	0	0	0	0	0	0	0	0	0	0	0	0	0	0	0	0	0	0	0	0	0	0	0	0	0	0	0	0	0	0	0	0	0	0	0	0	0	0	0	0
2000	1	27	21	0	0	0	0	0	0	0	0	0	0	0	0	0	0	0	0	0	0	0	0	0	0	0	0	0	0	0	0	0	0	0	0	0	0	0	0	0	0	0	0	0	0	0	0	0	0
2000	1	27	22	0	0	0	0	0	0	0	0	0	0	0	0	0	0	0	0	0	0	0	0	0	0	0	0	0	0	0	0	0	0	0	0	0	0	0	0	0	0	0	0	0	0	0	0	0	0
2000	1	27	23	0	0	0	0	0	0	0	0	0	0	0	0	0	0	0	0	0	0	0	0	0	0	0	0	0	0	0	0	0	0	0	0	0	0	0	0	0	0	0	0	0	0	0	0	0	0
2000	1	27	24	0	0	0	0	0	0	0	0	0	0	0	0	0	0	0	0	0	0	0	0	0	0	0	0	0	0	0	0	0	0	0	0	0	0	0	0	0	0	0	0	0	0	0	0	0	0
2000	1	28	1	0	0	0	0	0	0	0	0	0	0	0	0	0	0	0	0	0	0	0	0	0	0	0	0	0	0	0	0	0	0	0	0	0	0	0	0	0	0	0	0	0	0	0	0	0	0
2000	1	28	2	0	0	0	0	0	0	0	0	0	0	0	0	0	0	0	0	0	0	0	0	0	0	0	0	0	0	0	0	0	0	0	0	0	0	0	0	0	0	0	0	0	0	0	0	0	0
2000	1	28	3	0	0	0	0	0	0	0	0	0	0	0	0	0	0	0	0	0	0	0	0	0	0	0	0	0	0	0	0	0	0	0	0	0	0	0	0	0	0	0	0	0	0	0	0	0	0
2000	1	28	4	0	0	0	0	0	0	0	0	0	0	0	0	0	0	0	0	0	0	0	0	0	0	0	0	0	0	0	0	0	0	0	0	0	0	0	0	0	0	0	0	0	0	0	0	0	0
2000	1	28	5	0	0	0	0	0	0	0	0	0	0	0	0	0	0	0	0	0	0	0	0	0	0	0	0	0	0	0	0	0	0	0	0	0	0	0	0	0	0	0	0	0	0	0	0	0	0
2000	1	28	6	0	0	0	0	0	0	0	0	0	0	0	0	0	0	0	0	0	0	0	0	0	0	0	0	0	0	0	0	0	0	0	0	0	0	0	0	0	0	0	0	0	0	0	0	0	0
2000	1	28	7	0	0	0	0	0	0	0	0	0	0	0	0	0	0	0	0	0	0	0	0	0	0	0	0	0	0	0	0	0	0	0	0	0	0	0	0	0	0	0	0	0	0	0	0	0	0
2000	1	28	8	0	0	0.2	0	0	0	0	0	0.1	0.1	0	0	0	0	0.2	0	0.1	0	0.2	0.3	0	0	0	0.1	0	0	0	0.2	0.2	0.2	0	0.1	0	0.2	0.4	0.2	0	0.1	0.2	0	0.2	0	0.2	0	0.1	0.5
2000	1	28	9	0	0.1	0.6	0.1	0.8	0	0.1	0.2	0.9	1	0.7	0.9	0	0.7	0.6	0.2	1	0.5	1	1	0	0.8	0	1	0	0.3	0	1	1	1	0.1	1	1	0.5	1	1	0.8	1	1	0.7	0.9	0.6	1	0	1	1
2000	1	28	10	0.1	0.7	1	0.3	1	0.5	1	0.6	0.9	0.6	1	0.9	0	1	0.9	0.8	1	1	1	1	0	1	0	1	0	1	0.3	1	1	1	0.2	0.9	1	1	1	1	1	1	1	1	0.8	1	1	0.8	1	1
2000	1	28	11	0.6	1	1	0.5	1	1	1	0.6	1	0.5	1	0.9	0	1	0.8	1	1	0.8	1	1	0	0.8	0.2	1	0	0.5	0.5	0.9	1	1	0.5	1	1	1	1	1	1	1	1	1	0.9	1	1	1	1	0.7
2000	1	28	12	0.9	1	1	1	0.3	1	0.8	0.8	1	0.3	1	0.4	0	1	0.6	0.6	0.8	0.8	0.9	1	0	0.8	0	1	0	0.1	0.1	0.7	1	1	0.7	0.6	0.8	0.8	1	1	1	1	1	1	1	1	1	1	1	0.7
2000	1	28	13	0.6	0.7	1	0.8	0.4	0.6	0.9	1	1	0.5	1	0.7	0	1	0.5	0.4	1	1	1	1	0	0.9	0.5	1	0	0.2	0.1	0.3	1	1	0.3	0.9	1	0.4	1	1	1	1	1	1	0.8	1	1	1	1	0.3
2000	1	28	14	0.2	0.2	0.9	0.6	0.3	0.2	0.8	1	0.2	0.7	0.5	1	0	0.9	1	0.5	0.8	1	1	1	0.8	1	0.9	0.9	0	0.2	0.1	0.6	1	0.9	1	1	1	0.1	0.9	1	1	1	1	1	0.5	1	1	1	1	0.1
2000	1	28	15	0.3	0.9	0.7	0.2	0.8	0	0.4	1	0.1	0.4	0.4	0.9	0	1	0.9	0.8	1	1	1	1	1	1	1	0.5	0	0.3	0.6	1	1	1	0.9	0.9	1	0.3	1	1	1	1	1	1	0.9	0.9	1	1	1	1
2000	1	28	16	0.1	0.5	0.3	0.2	1	0.1	0.3	1	0.5	0.9	1	0.8	0	1	0.9	0.8	1	1	1	1	1	1	1	0.7	0	0.7	0.4	1	1	1	1	1	1	1	1	0.9	1	1	0.9	1	1	1	1	1	1	1
2000	1	28	17	0.4	0.8	0.6	0.2	1	0.7	0	1	0.6	0.9	1	0.5	0	0.8	1	1	1	1	1	1	0.9	0.2	0.8	0.4	0	1	0.2	1	1	1	1	1	1	1	1	0.9	1	0.9	1	1	1	1	1	1	1	1
2000	1	28	18	0.3	0.4	0	0.3	0.3	0.3	0	0.3	0.2	0.4	0.3	0	0	0	0.3	0.4	0.3	0.4	0.2	0.2	0	0	0	0	0	0.3	0	0.4	0.2	0.2	0.3	0.4	0.2	0.5	0.3	0.4	0.5	0.3	0.1	0.2	0.5	0.3	0.2	0.4	0.5	0.3
2000	1	28	19	0	0	0	0	0	0	0	0	0	0	0	0	0	0	0	0	0	0	0	0	0	0	0	0	0	0	0	0	0	0	0	0	0	0	0	0	0	0	0	0	0	0	0	0	0	0
2000	1	28	20	0	0	0	0	0	0	0	0	0	0	0	0	0	0	0	0	0	0	0	0	0	0	0	0	0	0	0	0	0	0	0	0	0	0	0	0	0	0	0	0	0	0	0	0	0	0
2000	1	28	21	0	0	0	0	0	0	0	0	0	0	0	0	0	0	0	0	0	0	0	0	0	0	0	0	0	0	0	0	0	0	0	0	0	0	0	0	0	0	0	0	0	0	0	0	0	0
2000	1	28	22	0	0	0	0	0	0	0	0	0	0	0	0	0	0	0	0	0	0	0	0	0	0	0	0	0	0	0	0	0	0	0	0	0	0	0	0	0	0	0	0	0	0	0	0	0	0
2000	1	28	23	0	0	0	0	0	0	0	0	0	0	0	0	0	0	0	0	0	0	0	0	0	0	0	0	0	0	0	0	0	0	0	0	0	0	0	0	0	0	0	0	0	0	0	0	0	0
2000	1	28	24	0	0	0	0	0	0	0	0	0	0	0	0	0	0	0	0	0	0	0	0	0	0	0	0	0	0	0	0	0	0	0	0	0	0	0	0	0	0	0	0	0	0	0	0	0	0
2000	1	29	1	0	0	0	0	0	0	0	0	0	0	0	0	0	0	0	0	0	0	0	0	0	0	0	0	0	0	0	0	0	0	0	0	0	0	0	0	0	0	0	0	0	0	0	0	0	0
2000	1	29	2	0	0	0	0	0	0	0	0	0	0	0	0	0	0	0	0	0	0	0	0	0	0	0	0	0	0	0	0	0	0	0	0	0	0	0	0	0	0	0	0	0	0	0	0	0	0
2000	1	29	3	0	0	0	0	0	0	0	0	0	0	0	0	0	0	0	0	0	0	0	0	0	0	0	0	0	0	0	0	0	0	0	0	0	0	0	0	0	0	0	0	0	0	0	0	0	0
2000	1	29	4	0	0	0	0	0	0	0	0	0	0	0	0	0	0	0	0	0	0	0	0	0	0	0	0	0	0	0	0	0	0	0	0	0	0	0	0	0	0	0	0	0	0	0	0	0	0
2000	1	29	5	0	0	0	0	0	0	0	0	0	0	0	0	0	0	0	0	0	0	0	0	0	0	0	0	0	0	0	0	0	0	0	0	0	0	0	0	0	0	0	0	0	0	0	0	0	0
2000	1	29	6	0	0	0	0	0	0	0	0	0	0	0	0	0	0	0	0	0	0	0	0	0	0	0	0	0	0	0	0	0	0	0	0	0	0	0	0	0	0	0	0	0	0	0	0	0	0
2000	1	29	7	0	0	0	0	0	0	0	0	0	0	0	0	0	0	0	0	0	0	0	0	0	0	0	0	0	0	0	0	0	0	0	0	0	0	0	0	0	0	0	0	0	0	0	0	0	0
2000	1	29	8	0	0	0.2	0.1	0	0.2	0	0	0.2	0	0.2	0.2	0	0	0.4	0.2	0	0	0.2	0.2	0.4	0	0	0	0	0	0.1	0	0.2	0	0	0	0	0.1	0.2	0	0	0.2	0.3	0	0	0	0.1	0	0	0.4
2000	1	29	9	0.9	1	1	1	0.9	1	0.8	0.8	1	0.9	1	1	0	0.9	1	1	1	0.5	1	1	1	0.9	0.5	0.6	0	1	1	1	1	0.6	0	0.9	0.9	1	1	0.9	0.8	1	1	0.7	1	0.6	1	0	0	1
2000	1	29	10	1	1	1	1	1	1	1	1	1	1	1	1	0	1	1	1	1	1	1	1	1	1	0.8	0.3	0	1	0.9	1	1	1	0	1	1	1	1	1	1	1	1	1	1	1	1	0.3	0.2	1
2000	1	29	11	1	1	1	1	1	1	1	1	1	1	1	1	0	1	1	1	1	1	1	1	1	1	1	0.1	0	1	0.9	1	1	0.9	0	1	1	1	1	1	1	1	1	1	1	1	1	1	1	1
2000	1	29	12	1	1	1	1	0.9	1	1	1	1	1	1	1	0	1	1	1	1	1	1	1	1	1	1	0.3	0	0.6	0.1	1	1	1	0	1	1	1	1	1	1	1	1	1	1	0.8	0.9	1	1	1
2000	1	29	13	0.9	1	1	1	0.8	0.9	1	0.8	1	0.9	0.9	1	0	1	1	1	1	1	1	0.9	1	1	1	0.1	0	0	0.6	1	0.8	0.6	0	1	0.9	1	1	0.7	0.8	0.7	0.5	0.8	0.9	0.4	0.3	1	1	0.8
2000	1	29	14	0.8	0.8	1	0.8	0.5	0.5	1	0.1	0.6	0.7	0.9	1	0	0.8	0.6	0.9	0.7	0.6	0.7	0.6	0.7	0.8	1	0	0	0.2	0.3	1	0.4	0.8	0	0.9	0.7	0.9	0.7	0.4	0.7	0.4	0	0.1	0.8	0	0	0.4	0.6	0.7
2000	1	29	15	0.8	0.9	1	0.8	0.2	0.3	1	0.3	1	0.9	1	0.9	0	0.2	0.1	0.6	0.1	0.5	0.8	0.6	0	0.7	0.9	0.1	0	0	0.1	0.5	0	0.1	0	1	0.1	1	0.6	0.3	0.5	0.7	0.1	0.4	1	0.3	0.2	0.2	0.3	0.2
2000	1	29	16	0.1	0.3	1	0.7	0	0.2	0.9	0	0.6	1	0.9	0.6	0	0	0.2	0.4	0.2	0.3	0.9	0	0	0.5	0.5	0.4	0	0	0	0.8	0	0.1	0	1	0.8	0.9	0.4	0.2	0.1	0.8	0.1	0.7	0.7	0	0	0	0.1	0.2
2000	1	29	17	0	0	0.4	0	0.2	0.1	0.1	0	0.1	0.6	0.4	0.1	0	0	0	0.6	0	0	0.1	0	0.6	0.2	0.1	0	0	0	0	0.4	0.2	0.2	0	0.9	0.9	0.6	0.8	0.6	0.1	0.3	0.6	0.6	0.4	0.7	0.9	0.4	0	0.2
2000	1	29	18	0	0	0	0	0	0	0	0	0	0	0	0	0	0	0	0.2	0.1	0	0	0	0	0	0	0	0	0	0	0	0	0	0	0.1	0.2	0.2	0	0	0.3	0	0	0.1	0	0.1	0	0.3	0.1	0.1
2000	1	29	19	0	0	0	0	0	0	0	0	0	0	0	0	0	0	0	0	0	0	0	0	0	0	0	0	0	0	0	0	0	0	0	0	0	0	0	0	0	0	0	0	0	0	0	0	0	0
2000	1	29	20	0	0	0	0	0	0	0	0	0	0	0	0	0	0	0	0	0	0	0	0	0	0	0	0	0	0	0	0	0	0	0	0	0	0	0	0	0	0	0	0	0	0	0	0	0	0
2000	1	29	21	0	0	0	0	0	0	0	0	0	0	0	0	0	0	0	0	0	0	0	0	0	0	0	0	0	0	0	0	0	0	0	0	0	0	0	0	0	0	0	0	0	0	0	0	0	0
2000	1	29	22	0	0	0	0	0	0	0	0	0	0	0	0	0	0	0	0	0	0	0	0	0	0	0	0	0	0	0	0	0	0	0	0	0	0	0	0	0	0	0	0	0	0	0	0	0	0
2000	1	29	23	0	0	0	0	0	0	0	0	0	0	0	0	0	0	0	0	0	0	0	0	0	0	0	0	0	0	0	0	0	0	0	0	0	0	0	0	0	0	0	0	0	0	0	0	0	0
2000	1	29	24	0	0	0	0	0	0	0	0	0	0	0	0	0	0	0	0	0	0	0	0	0	0	0	0	0	0	0	0	0	0	0	0	0	0	0	0	0	0	0	0	0	0	0	0	0	0
2000	1	30	1	0	0	0	0	0	0	0	0	0	0	0	0	0	0	0	0	0	0	0	0	0	0	0	0	0	0	0	0	0	0	0	0	0	0	0	0	0	0	0	0	0	0	0	0	0	0
2000	1	30	2	0	0	0	0	0	0	0	0	0	0	0	0	0	0	0	0	0	0	0	0	0	0	0	0	0	0	0	0	0	0	0	0	0	0	0	0	0	0	0	0	0	0	0	0	0	0
2000	1	30	3	0	0	0	0	0	0	0	0	0	0	0	0	0	0	0	0	0	0	0	0	0	0	0	0	0	0	0	0	0	0	0	0	0	0	0	0	0	0	0	0	0	0	0	0	0	0
2000	1	30	4	0	0	0	0	0	0	0	0	0	0	0	0	0	0	0	0	0	0	0	0	0	0	0	0	0	0	0	0	0	0	0	0	0	0	0	0	0	0	0	0	0	0	0	0	0	0
2000	1	30	5	0	0	0	0	0	0	0	0	0	0	0	0	0	0	0	0	0	0	0	0	0	0	0	0	0	0	0	0	0	0	0	0	0	0	0	0	0	0	0	0	0	0	0	0	0	0
2000	1	30	6	0	0	0	0	0	0	0	0	0	0	0	0	0	0	0	0	0	0	0	0	0	0	0	0	0	0	0	0	0	0	0	0	0	0	0	0	0	0	0	0	0	0	0	0	0	0
2000	1	30	7	0	0	0	0	0	0	0	0	0	0	0	0	0	0	0	0	0	0	0	0	0	0	0	0	0	0	0	0	0	0	0	0	0	0	0	0	0	0	0	0	0	0	0	0	0	0
2000	1	30	8	0	0	0	0	0	0	0	0	0	0	0	0	0	0	0	0	0	0	0	0	0	0	0	0	0	0	0	0	0	0	0	0	0	0	0	0	0	0	0	0	0	0	0	0	0	0
2000	1	30	9	0	0	0	0	0	0	0	0	0	0	0	0	0	0	0	0	0	0	0	0	0	0	0	0	0	0	0	0	0	0	0	0	0	0	0	0	0	0	0	0	0	0	0	0	0	0
2000	1	30	10	0	0	0	0	0	0	0	0	0	0	0	0	0	0.1	0	0	0	0	0	0.2	0	0	0	0	0	0	0	0	0	0	0	0	0	0	0	0	0	0	0	0	0	0	0	0	0	0
2000	1	30	11	0	0	0	0	0	0	0	0.3	0	0	0	0	0	0	0	0	0.1	0	0	0.1	0	0	0	0	0	0	0	0	0	0	0.2	0	0	0	0	0	0	0	0	0	0	0	0	0	0	0.2
2000	1	30	12	0	0	0	0	0	0	0	0.2	0	0	0	0	0	0	0	0	0	0	0	0.6	0	0	0	0	0	0	0	0	0	0	0.3	0	0	0	0	0	0.1	0	0	0	0	0	0.3	0.1	0	0
2000	1	30	13	0	0	0	0	0	0	0	0	0	0	0	0	0	0	0.1	0	0	0	0	0	0	0	0	0.2	0	0	0	0	0	0	0.4	0	0	0	0	0	0	0	0	0	0	0.2	0.2	0.3	0.4	0
2000	1	30	14	0	0	0	0	0	0	0	0	0	0	0	0	0	0	0.3	0	0	0	0	0	0.4	0.8	0.5	0.7	0	0	0	0	0	0	0.1	0	0	0	0	0	0	0	0	0	0	0	0	0.1	0.6	0
2000	1	30	15	0.2	0.4	0	0	0	0	0	0	0	0	0	0	0	0	0.2	0	0	0	0	0	0.3	0.6	0.4	0.2	0	0	0	0	0	0	0	0	0	0	0	0	0	0	0	0	0	0	0	0	0	0
2000	1	30	16	0.1	0.2	0	0	0	0	0	0.2	0	0	0	0	0	0.1	0.2	0	0	0	0	0	0	0.2	0.7	0.3	0.2	0	0	0	0.1	0	0	0	0	0	0	0	0	0	0	0	0	0	0	0	0	0
2000	1	30	17	0.2	0.3	0.1	0	0.2	0.1	0	0	0	0	0	0	0	0	0.4	0	0	0	0	0	0	0.3	0.5	0.2	0.1	0	0	0	0.2	0	0.3	0	0	0	0	0	0	0	0	0	0	0	0	0	0	0
2000	1	30	18	0	0.1	0	0	0	0	0	0	0	0	0	0	0	0	0	0	0	0	0	0	0	0	0	0	0	0	0	0	0	0.1	0	0	0	0	0	0	0	0	0	0	0	0	0	0	0	0
2000	1	30	19	0	0	0	0	0	0	0	0	0	0	0	0	0	0	0	0	0	0	0	0	0	0	0	0	0	0	0	0	0	0	0	0	0	0	0	0	0	0	0	0	0	0	0	0	0	0
2000	1	30	20	0	0	0	0	0	0	0	0	0	0	0	0	0	0	0	0	0	0	0	0	0	0	0	0	0	0	0	0	0	0	0	0	0	0	0	0	0	0	0	0	0	0	0	0	0	0
2000	1	30	21	0	0	0	0	0	0	0	0	0	0	0	0	0	0	0	0	0	0	0	0	0	0	0	0	0	0	0	0	0	0	0	0	0	0	0	0	0	0	0	0	0	0	0	0	0	0
2000	1	30	22	0	0	0	0	0	0	0	0	0	0	0	0	0	0	0	0	0	0	0	0	0	0	0	0	0	0	0	0	0	0	0	0	0	0	0	0	0	0	0	0	0	0	0	0	0	0
2000	1	30	23	0	0	0	0	0	0	0	0	0	0	0	0	0	0	0	0	0	0	0	0	0	0	0	0	0	0	0	0	0	0	0	0	0	0	0	0	0	0	0	0	0	0	0	0	0	0
2000	1	30	24	0	0	0	0	0	0	0	0	0	0	0	0	0	0	0	0	0	0	0	0	0	0	0	0	0	0	0	0	0	0	0	0	0	0	0	0	0	0	0	0	0	0	0	0	0	0
2000	1	31	1	0	0	0	0	0	0	0	0	0	0	0	0	0	0	0	0	0	0	0	0	0	0	0	0	0	0	0	0	0	0	0	0	0	0	0	0	0	0	0	0	0	0	0	0	0	0
2000	1	31	2	0	0	0	0	0	0	0	0	0	0	0	0	0	0	0	0	0	0	0	0	0	0	0	0	0	0	0	0	0	0	0	0	0	0	0	0	0	0	0	0	0	0	0	0	0	0
2000	1	31	3	0	0	0	0	0	0	0	0	0	0	0	0	0	0	0	0	0	0	0	0	0	0	0	0	0	0	0	0	0	0	0	0	0	0	0	0	0	0	0	0	0	0	0	0	0	0
2000	1	31	4	0	0	0	0	0	0	0	0	0	0	0	0	0	0	0	0	0	0	0	0	0	0	0	0	0	0	0	0	0	0	0	0	0	0	0	0	0	0	0	0	0	0	0	0	0	0
2000	1	31	5	0	0	0	0	0	0	0	0	0	0	0	0	0	0	0	0	0	0	0	0	0	0	0	0	0	0	0	0	0	0	0	0	0	0	0	0	0	0	0	0	0	0	0	0	0	0
2000	1	31	6	0	0	0	0	0	0	0	0	0	0	0	0	0	0	0	0	0	0	0	0	0	0	0	0	0	0	0	0	0	0	0	0	0	0	0	0	0	0	0	0	0	0	0	0	0	0
2000	1	31	7	0	0	0	0	0	0	0	0	0	0	0	0	0	0	0	0	0	0	0	0	0	0	0	0	0	0	0	0	0	0	0	0	0	0	0	0	0	0	0	0	0	0	0	0	0	0
2000	1	31	8	0	0	0	0	0	0	0	0	0	0	0.4	0	0	0	0	0	0	0	0	0.4	0	0	0	0.1	0	0.1	0	0	0	0	0.4	0	0	0	0.4	0	0	0	0	0	0	0	0	0.2	0.2	0
2000	1	31	9	0	0	0	0	0	0	0	0	0.5	0.1	0.6	0	0	0	0.3	0.1	0	0	0.7	1	0.1	1	0.5	0.9	0	0.3	0	0	0	0	1	0.9	0	0.7	1	0.8	0.7	0	0	0	0	0	0	0.7	1	0
2000	1	31	10	0.1	0	0.4	0.4	0.1	0	0	0	0.6	0	0.4	0	0	0.6	0.9	0.8	0	0	0.6	1	0.5	1	0.8	0.7	0	0.2	0	0.4	0	0	1	0.7	0.2	0.3	1	0.6	0.8	0	0.6	0	0	0	0	1	1	0
2000	1	31	11	0.1	0.1	0.5	0.4	0.1	0.2	0.1	0	0.8	0.1	0.6	0	0	0.7	0.9	0.2	0	0	0.8	1	0.8	1	1	0.7	0	0.2	0.1	0.4	0	0	1	0.3	0.1	1	1	0.4	1	0.7	0.5	0.8	0	0.1	0	0.9	1	0
2000	1	31	12	0.3	0.1	0.4	0.3	0.2	0	0.1	0	0.4	0.2	0.1	0.2	0	0.6	0.9	0	0.5	0	0.9	1	0.9	1	1	0.5	0	0.2	0	0.2	0	0	1	0.1	0.1	0.5	0.6	0.7	1	0.9	0.4	0.4	0.1	0.4	0	1	1	0
2000	1	31	13	0.2	0	0.2	0.2	0.1	0	0.3	0	0.6	0.1	0.2	0.4	0	0.5	0.5	0.5	0.4	0	1	1	1	1	1	0.6	0	0.1	0.1	0.2	0	0	0.6	0.1	0.7	0.1	0.8	0.5	1	1	0.1	0	0.1	0.2	0	1	1	0
2000	1	31	14	0	0	0.2	0.4	0.1	0	0.6	0.1	0.8	0.1	0.2	0.2	0	0.4	0.3	0.1	0.1	0.2	1	1	1	1	1	0.3	0	0.1	0.1	0.4	0	0	0.8	0.2	0.5	0.3	0.8	0.4	1	0.6	0.5	0	0	0.3	0	1	1	0
2000	1	31	15	0	0	0.2	0.2	0	0	0.4	0.4	0.5	0.1	0.2	0.1	0	0.1	0.6	0	0.5	0.1	1	1	1	1	1	0.4	0	0	0.1	0.1	0	0	1	0.2	0.2	0.7	0.8	0.3	1	0.9	0.8	0	0.3	1	0	1	1	0
2000	1	31	16	0	0.2	0.2	0	0	0	0.7	0	0.2	0.2	0.7	0.7	0	0.5	0.9	0.6	0.5	0.1	1	1	1	1	1	0	0	0	0.1	0.1	0.1	0.2	0.8	0.1	1	0.3	0.7	0.5	1	0.3	0.6	0	0.2	1	0	1	1	0
2000	1	31	17	0	0.1	0.4	0	0.1	0.7	0	0	0.4	0.1	0.7	0.4	0	0.3	0.8	1	0.4	0.1	1	1	0.9	0.4	0.9	0.2	0	0	0.1	0.5	0.1	0.1	0.8	0.3	1	0.9	0.6	0.3	1	0.6	0.7	0	0.4	1	0	1	1	0
2000	1	31	18	0	0	0.1	0	0	0.1	0	0	0	0	0	0	0	0	0.2	0.5	0.1	0	0.2	0.2	0	0	0	0	0	0	0	0.2	0	0	0.5	0.1	0.2	0.1	0.1	0.4	0.4	0.1	0.1	0	0.1	0.2	0	0.1	0.5	0
2000	1	31	19	0	0	0	0	0	0	0	0	0	0	0	0	0	0	0	0	0	0	0	0	0	0	0	0	0	0	0	0	0	0	0	0	0	0	0	0	0	0	0	0	0	0	0	0	0	0
2000	1	31	20	0	0	0	0	0	0	0	0	0	0	0	0	0	0	0	0	0	0	0	0	0	0	0	0	0	0	0	0	0	0	0	0	0	0	0	0	0	0	0	0	0	0	0	0	0	0
2000	1	31	21	0	0	0	0	0	0	0	0	0	0	0	0	0	0	0	0	0	0	0	0	0	0	0	0	0	0	0	0	0	0	0	0	0	0	0	0	0	0	0	0	0	0	0	0	0	0
2000	1	31	22	0	0	0	0	0	0	0	0	0	0	0	0	0	0	0	0	0	0	0	0	0	0	0	0	0	0	0	0	0	0	0	0	0	0	0	0	0	0	0	0	0	0	0	0	0	0
2000	1	31	23	0	0	0	0	0	0	0	0	0	0	0	0	0	0	0	0	0	0	0	0	0	0	0	0	0	0	0	0	0	0	0	0	0	0	0	0	0	0	0	0	0	0	0	0	0	0
2000	1	31	24	0	0	0	0	0	0	0	0	0	0	0	0	0	0	0	0	0	0	0	0	0	0	0	0	0	0	0	0	0	0	0	0	0	0	0	0	0	0	0	0	0	0	0	0	0	0
2000	2	1	1	0	0	0	0	0	0	0	0	0	0	0	0	0	0	0	0	0	0	0	0	0	0	0	0	0	0	0	0	0	0	0	0	0	0	0	0	0	0	0	0	0	0	0	0	0	0
2000	2	1	2	0	0	0	0	0	0	0	0	0	0	0	0	0	0	0	0	0	0	0	0	0	0	0	0	0	0	0	0	0	0	0	0	0	0	0	0	0	0	0	0	0	0	0	0	0	0
2000	2	1	3	0	0	0	0	0	0	0	0	0	0	0	0	0	0	0	0	0	0	0	0	0	0	0	0	0	0	0	0	0	0	0	0	0	0	0	0	0	0	0	0	0	0	0	0	0	0
2000	2	1	4	0	0	0	0	0	0	0	0	0	0	0	0	0	0	0	0	0	0	0	0	0	0	0	0	0	0	0	0	0	0	0	0	0	0	0	0	0	0	0	0	0	0	0	0	0	0
2000	2	1	5	0	0	0	0	0	0	0	0	0	0	0	0	0	0	0	0	0	0	0	0	0	0	0	0	0	0	0	0	0	0	0	0	0	0	0	0	0	0	0	0	0	0	0	0	0	0
2000	2	1	6	0	0	0	0	0	0	0	0	0	0	0	0	0	0	0	0	0	0	0	0	0	0	0	0	0	0	0	0	0	0	0	0	0	0	0	0	0	0	0	0	0	0	0	0	0	0
2000	2	1	7	0	0	0	0	0	0	0	0	0	0	0	0	0	0	0	0	0	0	0	0	0	0	0	0	0	0	0	0	0	0	0	0	0	0	0	0	0	0	0	0	0	0	0	0	0	0
2000	2	1	8	0	0	0	0	0	0	0	0	0	0	0.2	0	0	0	0.3	0	0	0	0	0	0.1	0	0	0	0.1	0	0	0	0	0	0.3	0	0.1	0	0	0	0	0	0	0	0.1	0	0	0	0	0.1
2000	2	1	9	0	0	0	0	0	0	0	0	0	0	0.6	0	0	0.1	0.5	0	0	0.1	0.5	0.2	0.6	0.4	0.4	0.4	1	0	0	0.5	0.5	0.3	0.7	0.4	0.7	0.7	0.7	0.1	0.3	0.5	0	0.3	0.4	0.1	0.7	0	0	0.6
2000	2	1	10	0	0	0	0	0.2	0	0	0	1	0.2	0.8	0.1	0	0.6	1	0.1	1	0.8	0.9	1	0.9	0.9	0.7	0.9	0.3	0	0	0.4	1	1	1	0.3	0.9	1	0.9	0.6	0.8	0.9	0	1	1	0	0.8	0	0.1	0.7
2000	2	1	11	0	0	0	0	0.4	0	0	0	0.9	0.1	0.6	0.2	0	1	1	1	1	1	1	1	1	1	1	0.6	0.7	0.4	0	0.5	0.6	0.4	1	0.6	1	0.8	1	0.2	0	0.7	0	0.8	0.8	0.3	1	0	0	0.3
2000	2	1	12	0	0	0	0	0	0.3	0	0	0.7	0.1	0.8	0.3	0	0.8	1	1	1	0.7	1	0.5	0.9	0.9	0.5	1	0.2	0.1	0	0.9	1	1	1	0.9	1	0.6	0.7	0	0	0.8	0	1	0.7	1	0.9	0	0	0.5
2000	2	1	13	0	0	0	0	0.5	0.4	0	0	1	0.9	0.7	1	0	0.2	0.3	0.8	1	0.2	0.9	1	0.7	1	0.6	0.6	0.3	0	0	0.7	0.7	1	0.9	0.8	0.5	0.4	0.6	0	0.6	1	0.8	1	0.4	1	1	0	0	0.4
2000	2	1	14	0	0	0	0	0.2	0.2	0	0	0.6	0.8	0.9	1	0	0	0.6	0.6	0.4	0.3	0.8	0.9	0.9	1	1	0	0	0	0	0.7	0	0.3	1	0.5	0.5	0.6	0.5	0.9	1	0.1	0.5	0.5	0.6	0.6	0.5	0.1	0	0.4
2000	2	1	15	0	0	0	0	0	0	0	0	0	0.4	0.3	0.8	0	0	0.2	0	0	0.1	0.9	0.5	0.2	0.4	0.4	0	0	0	0	0.1	0	0	1	0	0.1	0.1	0	0.2	0	0	0	0	0	0	0	0	0	0
2000	2	1	16	0	0	0	0	0	0	0	0	0	0	0	0.1	0	0	0	0	0	0	0.7	0	0.1	0.8	0	0	0	0	0	0	0	0	1	0	0	0	0	0	0	0	0	0	0	0	0	0	0	0
2000	2	1	17	0	0	0	0	0	0	0	0	0	0	0	0	0	0	0	0	0	0	0	0	0	0.1	0	0	0	0	0	0	0	0	1	0	0	0	0	0	0	0	0	0	0	0	0	0	0	0
2000	2	1	18	0	0	0	0	0	0	0	0	0	0	0	0	0	0	0	0	0	0	0	0	0	0	0	0	0	0	0	0	0	0	0.6	0	0	0	0	0	0	0	0	0	0	0	0	0	0	0
2000	2	1	19	0	0	0	0	0	0	0	0	0	0	0	0	0	0	0	0	0	0	0	0	0	0	0	0	0	0	0	0	0	0	0	0	0	0	0	0	0	0	0	0	0	0	0	0	0	0
2000	2	1	20	0	0	0	0	0	0	0	0	0	0	0	0	0	0	0	0	0	0	0	0	0	0	0	0	0	0	0	0	0	0	0	0	0	0	0	0	0	0	0	0	0	0	0	0	0	0
2000	2	1	21	0	0	0	0	0	0	0	0	0	0	0	0	0	0	0	0	0	0	0	0	0	0	0	0	0	0	0	0	0	0	0	0	0	0	0	0	0	0	0	0	0	0	0	0	0	0
2000	2	1	22	0	0	0	0	0	0	0	0	0	0	0	0	0	0	0	0	0	0	0	0	0	0	0	0	0	0	0	0	0	0	0	0	0	0	0	0	0	0	0	0	0	0	0	0	0	0
2000	2	1	23	0	0	0	0	0	0	0	0	0	0	0	0	0	0	0	0	0	0	0	0	0	0	0	0	0	0	0	0	0	0	0	0	0	0	0	0	0	0	0	0	0	0	0	0	0	0
2000	2	1	24	0	0	0	0	0	0	0	0	0	0	0	0	0	0	0	0	0	0	0	0	0	0	0	0	0	0	0	0	0	0	0	0	0	0	0	0	0	0	0	0	0	0	0	0	0	0
2000	2	2	1	0	0	0	0	0	0	0	0	0	0	0	0	0	0	0	0	0	0	0	0	0	0	0	0	0	0	0	0	0	0	0	0	0	0	0	0	0	0	0	0	0	0	0	0	0	0
2000	2	2	2	0	0	0	0	0	0	0	0	0	0	0	0	0	0	0	0	0	0	0	0	0	0	0	0	0	0	0	0	0	0	0	0	0	0	0	0	0	0	0	0	0	0	0	0	0	0
2000	2	2	3	0	0	0	0	0	0	0	0	0	0	0	0	0	0	0	0	0	0	0	0	0	0	0	0	0	0	0	0	0	0	0	0	0	0	0	0	0	0	0	0	0	0	0	0	0	0
2000	2	2	4	0	0	0	0	0	0	0	0	0	0	0	0	0	0	0	0	0	0	0	0	0	0	0	0	0	0	0	0	0	0	0	0	0	0	0	0	0	0	0	0	0	0	0	0	0	0
2000	2	2	5	0	0	0	0	0	0	0	0	0	0	0	0	0	0	0	0	0	0	0	0	0	0	0	0	0	0	0	0	0	0	0	0	0	0	0	0	0	0	0	0	0	0	0	0	0	0
2000	2	2	6	0	0	0	0	0	0	0	0	0	0	0	0	0	0	0	0	0	0	0	0	0	0	0	0	0	0	0	0	0	0	0	0	0	0	0	0	0	0	0	0	0	0	0	0	0	0
2000	2	2	7	0	0	0	0	0	0	0	0	0	0	0	0	0	0	0	0	0	0	0	0	0	0	0	0	0	0	0	0	0	0	0	0	0	0	0	0	0	0	0	0	0	0	0	0	0	0
2000	2	2	8	0.1	0	0.1	0	0	0.1	0	0	0.2	0	0	0	0	0	0.2	0	0	0	0.3	0.4	0.4	0	0	0.1	0	0	0	0.1	0	0	0.1	0	0	0	0.1	0.1	0	0	0	0	0	0	0	0.2	0	0
2000	2	2	9	0.8	1	1	0.2	0	0.8	0	0.7	0.8	0.7	0.2	0.4	0	0.9	0.8	0.3	0.8	0.7	1	1	1	1	0.6	1	0.1	0	0	0.6	0	0	0.2	0.8	0.5	0.6	1	0.9	0.5	0.5	0.2	0.1	0.2	0.6	0.2	1	0.8	0
2000	2	2	10	0.8	1	1	0.8	0.1	1	0.1	0.5	0.9	0.4	0.8	0.9	0	1	1	0.4	0.7	1	1	1	1	1	0.8	1	0	0	0	1	0.1	0	0	1	0.9	1	1	1	1	1	0.9	0.8	0.2	0.7	0.4	1	1	0
2000	2	2	11	1	1	1	0.5	0.5	0.7	0.1	0.9	1	0.4	0.5	1	0	1	1	0.8	1	1	1	1	1	1	1	1	0.1	0.1	0	0.9	0.2	0.3	0	0.3	1	0.9	1	1	1	0.5	1	0.2	0.1	0.7	0.5	1	1	0
2000	2	2	12	0.7	0.9	0.8	0.1	0.4	0.4	0.4	1	0.8	0.6	0.6	1	0	1	1	1	1	1	1	1	1	1	1	0.9	0	0	0.1	1	0.3	0.7	0.1	0.2	1	1	0.8	1	1	0.3	1	0.7	0.3	1	0.6	1	1	0
2000	2	2	13	0.5	0.8	1	0.6	0.9	0.6	0.5	0.7	0.6	0.9	1	0.9	0	1	1	1	1	1	1	1	1	1	1	0.2	0.1	0	0	0.6	0.6	0.9	0	0.6	1	0.9	0.7	1	1	0.6	1	0.8	0	0.8	0.7	1	1	0
2000	2	2	14	0.8	0.8	1	1	0.9	0.4	1	0.6	0.6	1	0.7	0.9	0	1	1	1	1	1	1	1	1	1	1	0.5	0	0	0	0	0.2	0.8	0	0.8	1	1	0.9	1	1	0.9	1	0.9	0	0.9	0.4	1	1	0
2000	2	2	15	0.9	1	1	1	0.3	0.1	0.6	0.2	0.6	1	1	1	0	1	1	1	1	1	1	1	1	1	1	0.4	0	0	0.2	0	0.2	0.5	0	0.9	1	1	1	1	1	0.7	1	0.8	0	1	0.3	1	1	0
2000	2	2	16	0.8	1	1	1	0.4	0.2	0.5	0	0.7	1	1	1	0	1	1	1	1	1	1	1	1	1	1	0	0	0	0	0	0.4	0	0	1	1	1	1	1	1	1	1	0.7	0	1	0	1	1	0
2000	2	2	17	0	0.1	0.1	0.1	0	0	0	0	0.3	0.8	0.9	0.6	0	0.8	1	1	1	1	1	1	1	0.5	0.9	0	0	0	0	0	0	0	0	1	1	0.9	0.9	1	1	1	0.9	0.9	0	0.6	0	1	1	0
2000	2	2	18	0	0	0	0	0	0	0	0	0	0	0	0	0	0	0.1	0.1	0	0.2	0.1	0	0	0	0	0	0	0	0	0	0	0	0.5	0.1	0.2	0.1	0	0.1	0.3	0.3	0	0.2	0	0.2	0	0.4	0.4	0
2000	2	2	19	0	0	0	0	0	0	0	0	0	0	0	0	0	0	0	0	0	0	0	0	0	0	0	0	0	0	0	0	0	0	0	0	0	0	0	0	0	0	0	0	0	0	0	0	0	0
2000	2	2	20	0	0	0	0	0	0	0	0	0	0	0	0	0	0	0	0	0	0	0	0	0	0	0	0	0	0	0	0	0	0	0	0	0	0	0	0	0	0	0	0	0	0	0	0	0	0
2000	2	2	21	0	0	0	0	0	0	0	0	0	0	0	0	0	0	0	0	0	0	0	0	0	0	0	0	0	0	0	0	0	0	0	0	0	0	0	0	0	0	0	0	0	0	0	0	0	0
2000	2	2	22	0	0	0	0	0	0	0	0	0	0	0	0	0	0	0	0	0	0	0	0	0	0	0	0	0	0	0	0	0	0	0	0	0	0	0	0	0	0	0	0	0	0	0	0	0	0
2000	2	2	23	0	0	0	0	0	0	0	0	0	0	0	0	0	0	0	0	0	0	0	0	0	0	0	0	0	0	0	0	0	0	0	0	0	0	0	0	0	0	0	0	0	0	0	0	0	0
2000	2	2	24	0	0	0	0	0	0	0	0	0	0	0	0	0	0	0	0	0	0	0	0	0	0	0	0	0	0	0	0	0	0	0	0	0	0	0	0	0	0	0	0	0	0	0	0	0	0
2000	2	3	1	0	0	0	0	0	0	0	0	0	0	0	0	0	0	0	0	0	0	0	0	0	0	0	0	0	0	0	0	0	0	0	0	0	0	0	0	0	0	0	0	0	0	0	0	0	0
2000	2	3	2	0	0	0	0	0	0	0	0	0	0	0	0	0	0	0	0	0	0	0	0	0	0	0	0	0	0	0	0	0	0	0	0	0	0	0	0	0	0	0	0	0	0	0	0	0	0
2000	2	3	3	0	0	0	0	0	0	0	0	0	0	0	0	0	0	0	0	0	0	0	0	0	0	0	0	0	0	0	0	0	0	0	0	0	0	0	0	0	0	0	0	0	0	0	0	0	0
2000	2	3	4	0	0	0	0	0	0	0	0	0	0	0	0	0	0	0	0	0	0	0	0	0	0	0	0	0	0	0	0	0	0	0	0	0	0	0	0	0	0	0	0	0	0	0	0	0	0
2000	2	3	5	0	0	0	0	0	0	0	0	0	0	0	0	0	0	0	0	0	0	0	0	0	0	0	0	0	0	0	0	0	0	0	0	0	0	0	0	0	0	0	0	0	0	0	0	0	0
2000	2	3	6	0	0	0	0	0	0	0	0	0	0	0	0	0	0	0	0	0	0	0	0	0	0	0	0	0	0	0	0	0	0	0	0	0	0	0	0	0	0	0	0	0	0	0	0	0	0
2000	2	3	7	0	0	0	0	0	0	0	0	0	0	0	0	0	0	0	0	0	0	0	0	0	0	0	0	0	0	0	0	0	0	0	0	0	0	0	0	0	0	0	0	0	0	0	0	0	0
2000	2	3	8	0	0	0	0	0	0	0	0	0	0	0	0	0	0	0	0	0	0	0	0	0	0	0	0	0	0	0	0	0	0	0.5	0	0	0	0	0	0	0	0	0	0	0	0	0.2	0	0
2000	2	3	9	0	0	0	0.3	0	0	0	0.4	0	0	0	0.2	0	0	0.1	0	0	0	0.3	0.6	0.6	0.2	0.1	0	0	0	0	0	0.1	0	1	0	0	0	0	0	0.1	0	0	0	0	0.1	0.1	0.3	0.2	0
2000	2	3	10	0	0.2	0.1	0.9	0	0.1	0	0	0	0	0.1	0.2	0	0.1	0.3	0	0	0	1	0.2	0.9	0.6	0.6	0.2	0	0	0	0	0	0	1	0	0	0	0	0	0	0.5	0	0.1	0	0.1	0.1	0.2	0.5	0
2000	2	3	11	0.2	0.4	0.8	0.7	0.1	0.1	0	0.2	0.1	0	0.2	0	0	0	0.7	0	0	0	1	0	0.4	0.2	0.8	0.9	0	0	0	0	0	0	1	0.1	0	0	0.1	0	0	0	0	0	0	0	0	0.4	0.2	0
2000	2	3	12	0	0.3	0.3	0	0	0	0	1	0	0	0	0.3	0	0	0.3	0.1	0	0	0.3	0	0.4	0.6	0.9	0.4	0	0	0	0	0	0	1	0.1	0	0	0.1	0	0	0	0.1	0	0	0	0	0	0	0
2000	2	3	13	0	0	0.1	0	0	0	0	1	0	0	0.1	0.6	0	0	0.1	0	0	0	0.1	0	0.5	0	0.5	0	0	0	0	0	0	0	1	0.1	0.1	0	0	0	0.1	0	0	0	0	0	0	0	0.7	0
2000	2	3	14	0	0	0	0	0	0	0	1	0	0	0	0	0	0	0	0	0.1	0	0	0	0	0	0	0	0	0	0.1	0	0	0	1	0	0	0	0	0	0	0	0	0	0	0	0	0.1	0	0
2000	2	3	15	0	0	0	0	0	0	0	1	0	0	0	0	0	0	0	0	0	0	0	0	0	0	0	0	0	0	0	0	0	0	0.6	0	0	0	0	0	0	0	0	0	0	0	0	0	0	0
2000	2	3	16	0	0	0	0	0	0	0	1	0	0	0	0	0	0	0	0	0	0	0	0	0	0	0	0.8	0	0	0	0	0.1	0	0.7	0	0	0	0	0	0	0	0	0	0	0	0	0	0	0
2000	2	3	17	0	0	0	0	0	0	0	1	0	0	0	0	0	0	0	0	0	0	0	0	0	0	0	0.9	0	0	0	0	0	0	1	0	0	0	0	0	0	0	0	0	0	0	0	0	0	0
2000	2	3	18	0	0	0	0	0	0	0	0.1	0	0	0	0	0	0	0	0	0	0	0	0	0	0	0	0.1	0	0	0	0	0	0	0.5	0	0	0	0	0	0	0	0	0	0	0	0	0	0	0
2000	2	3	19	0	0	0	0	0	0	0	0	0	0	0	0	0	0	0	0	0	0	0	0	0	0	0	0	0	0	0	0	0	0	0	0	0	0	0	0	0	0	0	0	0	0	0	0	0	0
2000	2	3	20	0	0	0	0	0	0	0	0	0	0	0	0	0	0	0	0	0	0	0	0	0	0	0	0	0	0	0	0	0	0	0	0	0	0	0	0	0	0	0	0	0	0	0	0	0	0
2000	2	3	21	0	0	0	0	0	0	0	0	0	0	0	0	0	0	0	0	0	0	0	0	0	0	0	0	0	0	0	0	0	0	0	0	0	0	0	0	0	0	0	0	0	0	0	0	0	0
2000	2	3	22	0	0	0	0	0	0	0	0	0	0	0	0	0	0	0	0	0	0	0	0	0	0	0	0	0	0	0	0	0	0	0	0	0	0	0	0	0	0	0	0	0	0	0	0	0	0
2000	2	3	23	0	0	0	0	0	0	0	0	0	0	0	0	0	0	0	0	0	0	0	0	0	0	0	0	0	0	0	0	0	0	0	0	0	0	0	0	0	0	0	0	0	0	0	0	0	0
2000	2	3	24	0	0	0	0	0	0	0	0	0	0	0	0	0	0	0	0	0	0	0	0	0	0	0	0	0	0	0	0	0	0	0	0	0	0	0	0	0	0	0	0	0	0	0	0	0	0
2000	2	4	1	0	0	0	0	0	0	0	0	0	0	0	0	0	0	0	0	0	0	0	0	0	0	0	0	0	0	0	0	0	0	0	0	0	0	0	0	0	0	0	0	0	0	0	0	0	0
2000	2	4	2	0	0	0	0	0	0	0	0	0	0	0	0	0	0	0	0	0	0	0	0	0	0	0	0	0	0	0	0	0	0	0	0	0	0	0	0	0	0	0	0	0	0	0	0	0	0
2000	2	4	3	0	0	0	0	0	0	0	0	0	0	0	0	0	0	0	0	0	0	0	0	0	0	0	0	0	0	0	0	0	0	0	0	0	0	0	0	0	0	0	0	0	0	0	0	0	0
2000	2	4	4	0	0	0	0	0	0	0	0	0	0	0	0	0	0	0	0	0	0	0	0	0	0	0	0	0	0	0	0	0	0	0	0	0	0	0	0	0	0	0	0	0	0	0	0	0	0
2000	2	4	5	0	0	0	0	0	0	0	0	0	0	0	0	0	0	0	0	0	0	0	0	0	0	0	0	0	0	0	0	0	0	0	0	0	0	0	0	0	0	0	0	0	0	0	0	0	0
2000	2	4	6	0	0	0	0	0	0	0	0	0	0	0	0	0	0	0	0	0	0	0	0	0	0	0	0	0	0	0	0	0	0	0	0	0	0	0	0	0	0	0	0	0	0	0	0	0	0
2000	2	4	7	0	0	0	0	0	0	0	0	0	0	0	0	0	0	0	0	0	0	0	0	0	0	0	0	0	0	0	0	0	0	0	0	0	0	0	0	0	0	0	0	0	0	0	0	0	0
2000	2	4	8	0	0	0	0	0	0	0	0	0	0	0.2	0	0	0	0	0	0	0	0	0.2	0	0	0	0	0	0	0	0.2	0	0.1	0	0	0	0.1	0.1	0	0	0	0	0	0	0	0	0.5	0.1	0.4
2000	2	4	9	0.3	0.2	0.1	0.5	0.1	0.7	0.4	0.4	0.2	0.7	1	0.1	0	0	0.5	0.5	0	0.4	0.8	1	0.1	0.9	0.6	0.2	0	0.4	0	1	0.8	1	0	0.8	0.3	0.9	1	0	0.8	0.9	1	0.8	0.9	0.7	1	1	1	1
2000	2	4	10	0.3	0.2	0.2	0.7	0.1	0.7	0.1	0.9	0.7	1	1	0.9	0	0	0.5	1	0.5	0	0.4	1	0.3	0.4	0.6	0.8	0.7	0.5	0.3	1	1	0.9	0	1	1	1	1	0.2	1	1	1	1	1	1	1	1	1	1
2000	2	4	11	0.4	0.1	0.8	1	0.3	0.6	0.6	0.7	1	1	1	0.9	0	0.2	0.9	1	0.4	0.1	0.9	1	0.7	0.6	1	0.8	0.9	0.9	0.7	1	1	0.9	0	1	1	0.9	1	1	1	1	1	1	0.9	1	1	0.9	1	1
2000	2	4	12	0.5	0.7	1	1	0.3	0.9	0.4	0.4	0.9	1	1	1	0	0.4	0.8	1	0.8	0.7	1	1	0.8	0.8	1	0.6	0.8	1	0.7	1	1	1	0	1	1	1	1	1	1	1	1	1	1	1	1	1	1	1
2000	2	4	13	0.6	0.6	1	1	0.6	1	0.9	0.7	1	1	1	1	0	0.7	0.9	0.7	1	1	1	1	1	1	1	0.5	0.6	0.9	0.8	1	0.9	1	0.7	1	1	1	1	1	1	1	1	1	1	1	1	1	1	1
2000	2	4	14	0.5	0.8	1	0.9	1	1	0.9	0.8	1	1	1	0.7	0	0.9	0.9	1	1	1	1	1	1	1	1	0.7	1	0.8	0.9	1	1	1	0	1	1	1	1	1	1	1	1	1	1	1	1	1	1	1
2000	2	4	15	0.7	0.9	1	1	1	1	1	1	1	1	1	0.6	0	0.9	1	1	1	1	1	1	1	1	1	0.6	0.9	1	0.9	1	1	1	0	1	1	1	1	1	1	1	1	1	1	1	1	1	1	1
2000	2	4	16	0.4	0.9	0.9	1	1	1	1	1	0.7	1	1	1	0	1	1	1	1	1	1	1	1	1	1	0.7	0.8	0.9	1	1	1	1	0	1	1	1	1	1	1	1	1	1	1	1	1	1	1	1
2000	2	4	17	0.9	1	0.4	0.9	1	1	0	0.8	0.1	0.9	0.9	1	0	0.9	1	0.9	0.8	0.7	1	1	0.9	0.5	0.9	0.4	0.9	0.7	0.7	1	1	1	0	1	1	1	1	1	1	0.9	1	1	0.9	1	1	1	1	1
2000	2	4	18	0.2	0.4	0	0.2	0	0	0	0.4	0	0	0.2	0.1	0	0	0	0	0.1	0.3	0.1	0.2	0.1	0	0	0	0.2	0	0.1	0.3	0.4	0	0	0.3	0.2	0.2	0.1	0.5	0.5	0.4	0.1	0.2	0.4	0.2	0.3	0.5	0.4	0.3
2000	2	4	19	0	0	0	0	0	0	0	0	0	0	0	0	0	0	0	0	0	0	0	0	0	0	0	0	0	0	0	0	0	0	0	0	0	0	0	0	0	0	0	0	0	0	0	0	0	0
2000	2	4	20	0	0	0	0	0	0	0	0	0	0	0	0	0	0	0	0	0	0	0	0	0	0	0	0	0	0	0	0	0	0	0	0	0	0	0	0	0	0	0	0	0	0	0	0	0	0
2000	2	4	21	0	0	0	0	0	0	0	0	0	0	0	0	0	0	0	0	0	0	0	0	0	0	0	0	0	0	0	0	0	0	0	0	0	0	0	0	0	0	0	0	0	0	0	0	0	0
2000	2	4	22	0	0	0	0	0	0	0	0	0	0	0	0	0	0	0	0	0	0	0	0	0	0	0	0	0	0	0	0	0	0	0	0	0	0	0	0	0	0	0	0	0	0	0	0	0	0
2000	2	4	23	0	0	0	0	0	0	0	0	0	0	0	0	0	0	0	0	0	0	0	0	0	0	0	0	0	0	0	0	0	0	0	0	0	0	0	0	0	0	0	0	0	0	0	0	0	0
2000	2	4	24	0	0	0	0	0	0	0	0	0	0	0	0	0	0	0	0	0	0	0	0	0	0	0	0	0	0	0	0	0	0	0	0	0	0	0	0	0	0	0	0	0	0	0	0	0	0
2000	2	5	1	0	0	0	0	0	0	0	0	0	0	0	0	0	0	0	0	0	0	0	0	0	0	0	0	0	0	0	0	0	0	0	0	0	0	0	0	0	0	0	0	0	0	0	0	0	0
2000	2	5	2	0	0	0	0	0	0	0	0	0	0	0	0	0	0	0	0	0	0	0	0	0	0	0	0	0	0	0	0	0	0	0	0	0	0	0	0	0	0	0	0	0	0	0	0	0	0
2000	2	5	3	0	0	0	0	0	0	0	0	0	0	0	0	0	0	0	0	0	0	0	0	0	0	0	0	0	0	0	0	0	0	0	0	0	0	0	0	0	0	0	0	0	0	0	0	0	0
2000	2	5	4	0	0	0	0	0	0	0	0	0	0	0	0	0	0	0	0	0	0	0	0	0	0	0	0	0	0	0	0	0	0	0	0	0	0	0	0	0	0	0	0	0	0	0	0	0	0
2000	2	5	5	0	0	0	0	0	0	0	0	0	0	0	0	0	0	0	0	0	0	0	0	0	0	0	0	0	0	0	0	0	0	0	0	0	0	0	0	0	0	0	0	0	0	0	0	0	0
2000	2	5	6	0	0	0	0	0	0	0	0	0	0	0	0	0	0	0	0	0	0	0	0	0	0	0	0	0	0	0	0	0	0	0	0	0	0	0	0	0	0	0	0	0	0	0	0	0	0
2000	2	5	7	0	0	0	0	0	0	0	0	0	0	0	0	0	0	0	0	0	0	0	0	0	0	0	0	0	0	0	0	0	0	0	0	0	0	0	0	0	0	0	0	0	0	0	0	0	0
2000	2	5	8	0.1	0.1	0.3	0.4	0.2	0	0	0.2	0.2	0	0.2	0	0	0	0	0.1	0	0	0	0.1	0.4	0	0	0.1	0.5	0	0.2	0	0.1	0.2	0	0	0	0	0.2	0	0	0	0.2	0	0	0	0	0	0	0.3
2000	2	5	9	1	1	1	1	1	1	0.9	1	1	1	1	0.8	0	0.9	0.4	1	0.8	0.6	0.9	1	1	1	0.6	1	1	1	0.8	0.7	1	1	0	0.8	0.2	1	1	0.7	0.9	0.8	1	0.8	0.9	0.7	0.9	0.1	0.6	1
2000	2	5	10	1	1	1	1	1	1	1	1	1	1	1	1	0	1	1	1	1	1	1	1	1	1	0.7	1	1	0.1	0	0.9	1	1	0.3	1	1	1	1	1	1	1	1	1	1	1	1	1	1	0.6
2000	2	5	11	1	1	1	1	1	1	1	1	0.8	1	1	1	0	1	1	1	1	1	1	1	1	1	1	1	0.4	0	0	0.1	1	0.7	0.5	1	1	1	1	0.8	1	0.8	0.9	0.7	0.2	1	0.3	0.6	1	0.1
2000	2	5	12	0.9	1	1	1	0.6	0.9	0.9	1	0.6	0.7	0.2	1	0	1	0.9	0.8	0.8	0.9	1	1	1	1	1	0.9	0	0	0	0.2	0.1	0	0.5	0.6	0.7	0.1	0.9	0.4	0.6	0	0.3	0	0.2	0.4	0.3	0.7	1	0.5
2000	2	5	13	0.1	0.3	0.3	0.1	0.2	0.2	0.4	1	0	0.2	0.1	0.6	0	1	0.9	0.3	0.3	0.1	0.8	0.4	1	0.9	1	0.6	0	0	0	0	0	0	0.5	0.5	0.1	0	0.6	0.1	1	0.2	0.6	0.2	0.1	0.4	0.8	0.7	1	0
2000	2	5	14	0.7	0.7	1	0.5	0.1	0.1	0.5	0.7	0	0	0	0.6	0	0.5	0.6	0	0.4	0.7	0.4	0.2	1	0.5	1	0.2	0	0	0	0	0	0	0.2	0	0	0	0	0.2	0.5	0	0.4	0	0	0	0	0.2	0.9	0
2000	2	5	15	0	0	0.5	0.6	0	0	0.2	0.6	0	0	0	0.4	0	0.4	0	0.1	0.4	0.6	0	0.5	0	0	0.2	0	0	0	0	0	0	0	0.8	0	0.3	0	0	0.2	0	0	0	0	0	0	0	0	0.4	0
2000	2	5	16	0	0	0.3	0	0	0	0	0.9	0	0	0	0.1	0	0.2	0.2	0	0	0.5	0.6	0.3	0	0.7	0	0	0	0	0	0	0	0	1	0	0	0	0	0	0	0	0	0	0	0	0	0	0	0
2000	2	5	17	0	0	0	0	0	0	0	0.7	0	0	0	0	0	0	0	0	0	0	0.2	0	0	0.1	0.2	0	0	0	0	0	0	0	0.6	0	0	0	0	0	0	0	0	0	0	0	0	0	0	0
2000	2	5	18	0	0	0	0	0	0	0	0	0	0	0	0	0	0	0	0	0	0	0	0	0	0	0	0	0	0	0	0	0	0	0.3	0	0	0	0	0	0	0	0	0	0	0	0	0	0	0
2000	2	5	19	0	0	0	0	0	0	0	0	0	0	0	0	0	0	0	0	0	0	0	0	0	0	0	0	0	0	0	0	0	0	0	0	0	0	0	0	0	0	0	0	0	0	0	0	0	0
2000	2	5	20	0	0	0	0	0	0	0	0	0	0	0	0	0	0	0	0	0	0	0	0	0	0	0	0	0	0	0	0	0	0	0	0	0	0	0	0	0	0	0	0	0	0	0	0	0	0
2000	2	5	21	0	0	0	0	0	0	0	0	0	0	0	0	0	0	0	0	0	0	0	0	0	0	0	0	0	0	0	0	0	0	0	0	0	0	0	0	0	0	0	0	0	0	0	0	0	0
2000	2	5	22	0	0	0	0	0	0	0	0	0	0	0	0	0	0	0	0	0	0	0	0	0	0	0	0	0	0	0	0	0	0	0	0	0	0	0	0	0	0	0	0	0	0	0	0	0	0
2000	2	5	23	0	0	0	0	0	0	0	0	0	0	0	0	0	0	0	0	0	0	0	0	0	0	0	0	0	0	0	0	0	0	0	0	0	0	0	0	0	0	0	0	0	0	0	0	0	0
2000	2	5	24	0	0	0	0	0	0	0	0	0	0	0	0	0	0	0	0	0	0	0	0	0	0	0	0	0	0	0	0	0	0	0	0	0	0	0	0	0	0	0	0	0	0	0	0	0	0
2000	2	6	1	0	0	0	0	0	0	0	0	0	0	0	0	0	0	0	0	0	0	0	0	0	0	0	0	0	0	0	0	0	0	0	0	0	0	0	0	0	0	0	0	0	0	0	0	0	0
2000	2	6	2	0	0	0	0	0	0	0	0	0	0	0	0	0	0	0	0	0	0	0	0	0	0	0	0	0	0	0	0	0	0	0	0	0	0	0	0	0	0	0	0	0	0	0	0	0	0
2000	2	6	3	0	0	0	0	0	0	0	0	0	0	0	0	0	0	0	0	0	0	0	0	0	0	0	0	0	0	0	0	0	0	0	0	0	0	0	0	0	0	0	0	0	0	0	0	0	0
2000	2	6	4	0	0	0	0	0	0	0	0	0	0	0	0	0	0	0	0	0	0	0	0	0	0	0	0	0	0	0	0	0	0	0	0	0	0	0	0	0	0	0	0	0	0	0	0	0	0
2000	2	6	5	0	0	0	0	0	0	0	0	0	0	0	0	0	0	0	0	0	0	0	0	0	0	0	0	0	0	0	0	0	0	0	0	0	0	0	0	0	0	0	0	0	0	0	0	0	0
2000	2	6	6	0	0	0	0	0	0	0	0	0	0	0	0	0	0	0	0	0	0	0	0	0	0	0	0	0	0	0	0	0	0	0	0	0	0	0	0	0	0	0	0	0	0	0	0	0	0
2000	2	6	7	0	0	0	0	0	0	0	0	0	0	0	0	0	0	0	0	0	0	0	0	0	0	0	0	0	0	0	0	0	0	0	0	0	0	0	0	0	0	0	0	0	0	0	0	0	0
2000	2	6	8	0	0	0	0	0	0	0	0	0	0	0	0	0	0	0	0	0	0	0	0	0	0	0	0	0	0	0	0	0	0	0.2	0	0	0	0	0	0	0	0	0	0	0	0	0	0	0
2000	2	6	9	0	0	0	0	0	0	0	0	0	0	0	0	0	0	0	0	0	0	0	0	0	0	0	0	0	0	0	0	0	0	1	0	0	0	0	0	0	0	0	0	0	0	0	0	0	0
2000	2	6	10	0	0	0	0	0	0	0	0	0	0	0	0	0	0	0	0	0	0	0	0	0	0	0	0	0	0	0	0	0	0	1	0	0	0	0	0	0	0	0	0	0	0	0	0	0	0
2000	2	6	11	0	0	0	0	0	0	0	0	0	0	0	0	0	0	0	0	0	0	0	0	0	0	0	0	0	0	0	0	0	0	0.9	0	0	0	0	0	0	0	0	0	0	0	0	0	0	0
2000	2	6	12	0	0	0	0	0	0	0	0	0	0	0	0	0	0	0	0	0	0	0	0	0	0	0	0.6	0.1	0	0	0	0	0	1	0	0	0	0	0	0	0	0	0	0	0	0	0	0	0
2000	2	6	13	0	0	0	0	0	0	0	0	0	0	0	0	0	0	0	0	0	0	0	0	0	0	0	0.7	0.3	0	0	0	0	0.1	0.9	0	0	0	0	0	0	0	0	0	0	0	0	0	0	0
2000	2	6	14	0.3	0	0	0	0	0	0	0	0	0	0	0	0	0	0	0	0	0	0	0.5	0	0	0	0.5	0.1	0	0	0	0	0	0.6	0	0	0	0	0	0	0	0	0	0	0	0	0	0	0
2000	2	6	15	0	0	0.1	0.1	0	0	0.1	0	0.4	0	0.2	0	0	0	0	0	0	0	0	0	0	0	0.1	0.5	0	0.3	0.2	0	0	0	0.8	0	0	0.1	0.1	0	0	0	0	0	0	0	0	0	0	0
2000	2	6	16	0	0	0	0	0.2	0.1	0	0	0.2	0.1	0.7	0	0	0	0	0	0	0	0	0	0	0.2	0	0.3	0.2	0.2	0.6	0	0	0.1	0.9	0	0	0.2	0	0	0	0	0	0	0	0	0	0	0	0
2000	2	6	17	0	0	0	0	0	0	0	0	0	0.2	0.8	0	0	0	0	0	0	0	0	0	0	0	0.4	0.4	0.1	0.1	0.3	0.4	0.1	0	0.1	0.3	0.2	0.6	0.6	0	0	0	0	0.2	0	0	0.3	0	0	0
2000	2	6	18	0	0	0	0	0	0	0	0	0	0.1	0.2	0	0	0	0	0	0	0	0	0	0	0	0	0.4	0	0	0	0.3	0	0	0	0	0	0	0.1	0	0	0	0	0.2	0.2	0	0.2	0	0	0
2000	2	6	19	0	0	0	0	0	0	0	0	0	0	0	0	0	0	0	0	0	0	0	0	0	0	0	0	0	0	0	0	0	0	0	0	0	0	0	0	0	0	0	0	0	0	0	0	0	0
2000	2	6	20	0	0	0	0	0	0	0	0	0	0	0	0	0	0	0	0	0	0	0	0	0	0	0	0	0	0	0	0	0	0	0	0	0	0	0	0	0	0	0	0	0	0	0	0	0	0
2000	2	6	21	0	0	0	0	0	0	0	0	0	0	0	0	0	0	0	0	0	0	0	0	0	0	0	0	0	0	0	0	0	0	0	0	0	0	0	0	0	0	0	0	0	0	0	0	0	0
2000	2	6	22	0	0	0	0	0	0	0	0	0	0	0	0	0	0	0	0	0	0	0	0	0	0	0	0	0	0	0	0	0	0	0	0	0	0	0	0	0	0	0	0	0	0	0	0	0	0
2000	2	6	23	0	0	0	0	0	0	0	0	0	0	0	0	0	0	0	0	0	0	0	0	0	0	0	0	0	0	0	0	0	0	0	0	0	0	0	0	0	0	0	0	0	0	0	0	0	0
2000	2	6	24	0	0	0	0	0	0	0	0	0	0	0	0	0	0	0	0	0	0	0	0	0	0	0	0	0	0	0	0	0	0	0	0	0	0	0	0	0	0	0	0	0	0	0	0	0	0
2000	2	7	1	0	0	0	0	0	0	0	0	0	0	0	0	0	0	0	0	0	0	0	0	0	0	0	0	0	0	0	0	0	0	0	0	0	0	0	0	0	0	0	0	0	0	0	0	0	0
2000	2	7	2	0	0	0	0	0	0	0	0	0	0	0	0	0	0	0	0	0	0	0	0	0	0	0	0	0	0	0	0	0	0	0	0	0	0	0	0	0	0	0	0	0	0	0	0	0	0
2000	2	7	3	0	0	0	0	0	0	0	0	0	0	0	0	0	0	0	0	0	0	0	0	0	0	0	0	0	0	0	0	0	0	0	0	0	0	0	0	0	0	0	0	0	0	0	0	0	0
2000	2	7	4	0	0	0	0	0	0	0	0	0	0	0	0	0	0	0	0	0	0	0	0	0	0	0	0	0	0	0	0	0	0	0	0	0	0	0	0	0	0	0	0	0	0	0	0	0	0
2000	2	7	5	0	0	0	0	0	0	0	0	0	0	0	0	0	0	0	0	0	0	0	0	0	0	0	0	0	0	0	0	0	0	0	0	0	0	0	0	0	0	0	0	0	0	0	0	0	0
2000	2	7	6	0	0	0	0	0	0	0	0	0	0	0	0	0	0	0	0	0	0	0	0	0	0	0	0	0	0	0	0	0	0	0	0	0	0	0	0	0	0	0	0	0	0	0	0	0	0
2000	2	7	7	0	0	0	0	0	0	0	0	0	0	0	0	0	0	0	0	0	0	0	0	0	0	0	0	0	0	0	0	0	0	0	0	0	0	0	0	0	0	0	0	0	0	0	0	0	0
2000	2	7	8	0	0	0	0	0	0	0	0	0	0	0	0	0	0	0	0	0	0	0	0	0.1	0.1	0	0	0	0	0	0.1	0	0	0	0	0	0	0.1	0	0	0	0.2	0	0	0	0.1	0	0	0.5
2000	2	7	9	0	0	0	0.4	0	0	0.1	0	0	0.1	0.9	0	0	0	0	0	0	0.5	0.7	1	1	1	0.6	0	0	0	0.2	1	0.5	0.5	0.1	0.3	0.3	0.9	0.9	0.8	0.9	0.7	1	0.8	0.4	0.8	1	0	0.2	0.5
2000	2	7	10	0.6	0	0.2	0.6	0.1	0.3	0.5	0	0.4	0.9	1	0.4	0	0	0.1	0.2	0.5	0.6	1	1	0.6	1	0.7	0	0	0	0.1	1	0.2	0.9	0	0.9	1	1	1	1	1	1	1	1	0.9	1	1	0	0.6	0
2000	2	7	11	0.2	0	0.5	0.9	0	0.2	0.7	0.3	0.9	0.7	0.9	0.3	0	0	0.4	1	1	1	0.9	1	0.9	1	1	0	0	0	0	0.6	0	1	0.1	0.7	1	1	1	1	1	1	0.9	0.7	0.5	1	0.9	1	1	0.4
2000	2	7	12	0	0	0.5	0.1	0	0.1	0.6	0.4	0.7	1	0.5	0.4	0	0.5	0.9	1	1	1	1	1	1	1	1	0	0	0	0	0.8	0	0.7	0	1	0.9	1	1	1	1	0.9	0.9	0.2	0.2	1	0.3	1	1	0.2
2000	2	7	13	0	0.2	0.6	0.5	0.1	0.7	0.9	0.6	0.7	1	0.7	0.9	0	0.7	1	0.8	0.8	1	1	1	1	1	1	0.2	0	0	0	0.9	0.1	0.4	0	1	1	0.8	1	1	1	0.5	1	0.3	0.2	1	0.7	1	1	0.3
2000	2	7	14	0.2	0	0	0	0	0	0.5	0.2	0.2	1	0.4	0	0	0.7	0.6	0.9	0.6	1	1	1	1	1	1	0	0	0.1	0	0.5	0.1	0.4	0	0.9	0.7	0.5	0.9	1	1	0	0.6	0.1	0.2	0.6	0.4	1	1	0.3
2000	2	7	15	0.2	0.2	0	0	0	0	0	0	0	0	0.3	0.1	0	0.8	0.6	0.2	0.6	0.8	1	1	1	1	1	0	0	0.2	0.3	0	0	0.2	0.9	0.2	0.6	0	0	0.6	1	0.3	0	0.1	0	0.1	0.1	1	1	0.1
2000	2	7	16	0	0.3	0	0	0.2	0	0	0	0	0.2	0	0.5	0	0.5	0.6	0.1	0	0.8	1	0.6	1	1	1	0.2	0	0.6	0.1	0.2	0	0	0.1	0	0.9	0	0	0.7	0.9	0	0.2	0	0	0	0	0.5	0.8	0
2000	2	7	17	0.1	0	0	0	0	0	0	0	0	0	0	0.2	0	0	0.5	0	0	0.1	0.3	0	0.4	0.4	0.3	0.1	0.1	0.1	0	0	0	0	0	0	0.3	0	0	0	0	0	0	0	0	0	0	0	0.1	0
2000	2	7	18	0	0	0	0	0	0	0	0	0	0	0	0	0	0	0	0	0	0	0	0	0	0	0	0	0	0	0	0	0	0	0	0	0	0	0	0	0	0	0	0	0	0	0	0	0	0
2000	2	7	19	0	0	0	0	0	0	0	0	0	0	0	0	0	0	0	0	0	0	0	0	0	0	0	0	0	0	0	0	0	0	0	0	0	0	0	0	0	0	0	0	0	0	0	0	0	0
2000	2	7	20	0	0	0	0	0	0	0	0	0	0	0	0	0	0	0	0	0	0	0	0	0	0	0	0	0	0	0	0	0	0	0	0	0	0	0	0	0	0	0	0	0	0	0	0	0	0
2000	2	7	21	0	0	0	0	0	0	0	0	0	0	0	0	0	0	0	0	0	0	0	0	0	0	0	0	0	0	0	0	0	0	0	0	0	0	0	0	0	0	0	0	0	0	0	0	0	0
2000	2	7	22	0	0	0	0	0	0	0	0	0	0	0	0	0	0	0	0	0	0	0	0	0	0	0	0	0	0	0	0	0	0	0	0	0	0	0	0	0	0	0	0	0	0	0	0	0	0
2000	2	7	23	0	0	0	0	0	0	0	0	0	0	0	0	0	0	0	0	0	0	0	0	0	0	0	0	0	0	0	0	0	0	0	0	0	0	0	0	0	0	0	0	0	0	0	0	0	0
2000	2	7	24	0	0	0	0	0	0	0	0	0	0	0	0	0	0	0	0	0	0	0	0	0	0	0	0	0	0	0	0	0	0	0	0	0	0	0	0	0	0	0	0	0	0	0	0	0	0
2000	2	8	1	0	0	0	0	0	0	0	0	0	0	0	0	0	0	0	0	0	0	0	0	0	0	0	0	0	0	0	0	0	0	0	0	0	0	0	0	0	0	0	0	0	0	0	0	0	0
2000	2	8	2	0	0	0	0	0	0	0	0	0	0	0	0	0	0	0	0	0	0	0	0	0	0	0	0	0	0	0	0	0	0	0	0	0	0	0	0	0	0	0	0	0	0	0	0	0	0
2000	2	8	3	0	0	0	0	0	0	0	0	0	0	0	0	0	0	0	0	0	0	0	0	0	0	0	0	0	0	0	0	0	0	0	0	0	0	0	0	0	0	0	0	0	0	0	0	0	0
2000	2	8	4	0	0	0	0	0	0	0	0	0	0	0	0	0	0	0	0	0	0	0	0	0	0	0	0	0	0	0	0	0	0	0	0	0	0	0	0	0	0	0	0	0	0	0	0	0	0
2000	2	8	5	0	0	0	0	0	0	0	0	0	0	0	0	0	0	0	0	0	0	0	0	0	0	0	0	0	0	0	0	0	0	0	0	0	0	0	0	0	0	0	0	0	0	0	0	0	0
2000	2	8	6	0	0	0	0	0	0	0	0	0	0	0	0	0	0	0	0	0	0	0	0	0	0	0	0	0	0	0	0	0	0	0	0	0	0	0	0	0	0	0	0	0	0	0	0	0	0
2000	2	8	7	0	0	0	0	0	0	0	0	0	0	0	0	0	0	0	0	0	0	0	0	0	0	0	0	0	0	0	0	0	0	0	0	0	0	0	0	0	0	0	0	0	0	0	0	0	0
2000	2	8	8	0	0	0	0	0	0	0	0	0	0	0	0	0	0	0	0	0	0	0	0	0	0.2	0	0	0	0	0	0	0	0	0	0	0	0	0	0	0	0	0	0	0	0	0	0	0	0
2000	2	8	9	0	0	0	0	0.3	0	0	0.1	0.1	0	0	0	0	0	0.1	0	0	0	0.4	0.8	0.3	1	0.1	0.2	0	0.1	0	0	0	0	0	0	0	0.2	0	0	0	0	0	0	0	0	0	0	0	0
2000	2	8	10	0	0.1	0	0	0.3	0.1	0	0	0.6	0.4	0.3	0	0	0	0.2	0.4	0.4	0.2	0.6	0.8	0.5	1	0.3	0	0.1	0	0.1	0.3	0	0	0.1	0	0	0.1	0	0	0	0.4	0	0	0	0	0.2	0	0	0
2000	2	8	11	0.3	0.4	0.1	0.1	0	0.3	0	0.3	0.7	0.7	0.1	0.1	0	0	1	0.2	0.3	0.2	0.8	0.5	0.5	0.8	0.3	0.3	0.5	0.1	0.1	0.6	0	0.4	0.5	0.4	0.4	0.8	0	0.1	0	0.6	0	0.1	0	0.2	0	0	0.2	0
2000	2	8	12	0.3	0.4	0.4	0.2	0	0.1	0.3	0.3	0.2	0.1	0.4	0.1	0	0.5	0.9	0.2	0.4	0.6	0.7	0.7	0.6	0.9	0.9	0.4	0.9	0.1	0.1	0.2	0.7	0.2	0.8	0.1	0.4	0.5	0.3	0.1	0	0.8	0	0.1	0.1	0.2	0	0.1	0	0.2
2000	2	8	13	0.2	0.1	0.3	0.4	0.1	0.2	0	0.4	0.4	0.3	0.5	0.5	0	0.1	0.6	0.1	0.1	0.1	0.4	0.4	0.4	0.9	0.8	0.1	0.3	0.1	0.2	0	0.3	0	0.7	0.4	0.1	0.2	0.5	0.2	0.2	0.5	0.2	0.2	0.1	0.2	0.1	0.3	0.4	0
2000	2	8	14	0.1	0.2	0.1	0.5	0	0	0	0.6	0.3	0.4	0.1	0.5	0	0.2	0.6	0.1	0	0	0.2	0	0.5	0.7	0.8	0.2	0.3	0.1	0.3	0.1	0.2	0	0.3	0.1	0	0	0	0	0	0	0	0	0	0	0.1	0.1	0.3	0
2000	2	8	15	0.4	0.8	0.4	0.1	0	0	0	0.1	0.3	0	0.5	0	0	0	0.6	0.1	0.1	0	0.4	0	0.1	0.4	0.6	0	0.1	0	0.3	0	0.2	0.2	0.4	0.1	0	0.1	0.1	0	0	0	0	0	0	0	0.1	0	0	0.2
2000	2	8	16	0.2	0.3	0.7	0.7	0.1	0	0	0.3	0.1	0	0.3	0.1	0	0	0.1	0	0	0	0	0	0	0.1	0.6	0	0.1	0.1	0	0	0.1	0.1	0	0	0	0.2	0.1	0	0	0.1	0	0	0	0	0	0	0	0
2000	2	8	17	0.1	0.1	0	0.2	0	0.2	0	0.6	0	0.1	0.3	0.6	0	0	0.7	0	0	0	0	0	0	0	0	0.1	0	0	0.3	0	0	0.2	0.1	0	0	0.1	0.1	0	0	0	0	0	0	0	0.1	0	0	0.1
2000	2	8	18	0	0.1	0	0	0	0	0	0.3	0	0	0	0	0	0	0	0	0	0	0	0	0	0	0	0	0	0	0	0	0	0	0	0	0	0	0	0	0	0.3	0.1	0	0	0	0	0	0	0
2000	2	8	19	0	0	0	0	0	0	0	0	0	0	0	0	0	0	0	0	0	0	0	0	0	0	0	0	0	0	0	0	0	0	0	0	0	0	0	0	0	0	0	0	0	0	0	0	0	0
2000	2	8	20	0	0	0	0	0	0	0	0	0	0	0	0	0	0	0	0	0	0	0	0	0	0	0	0	0	0	0	0	0	0	0	0	0	0	0	0	0	0	0	0	0	0	0	0	0	0
2000	2	8	21	0	0	0	0	0	0	0	0	0	0	0	0	0	0	0	0	0	0	0	0	0	0	0	0	0	0	0	0	0	0	0	0	0	0	0	0	0	0	0	0	0	0	0	0	0	0
2000	2	8	22	0	0	0	0	0	0	0	0	0	0	0	0	0	0	0	0	0	0	0	0	0	0	0	0	0	0	0	0	0	0	0	0	0	0	0	0	0	0	0	0	0	0	0	0	0	0
2000	2	8	23	0	0	0	0	0	0	0	0	0	0	0	0	0	0	0	0	0	0	0	0	0	0	0	0	0	0	0	0	0	0	0	0	0	0	0	0	0	0	0	0	0	0	0	0	0	0
2000	2	8	24	0	0	0	0	0	0	0	0	0	0	0	0	0	0	0	0	0	0	0	0	0	0	0	0	0	0	0	0	0	0	0	0	0	0	0	0	0	0	0	0	0	0	0	0	0	0
2000	2	9	1	0	0	0	0	0	0	0	0	0	0	0	0	0	0	0	0	0	0	0	0	0	0	0	0	0	0	0	0	0	0	0	0	0	0	0	0	0	0	0	0	0	0	0	0	0	0
2000	2	9	2	0	0	0	0	0	0	0	0	0	0	0	0	0	0	0	0	0	0	0	0	0	0	0	0	0	0	0	0	0	0	0	0	0	0	0	0	0	0	0	0	0	0	0	0	0	0
2000	2	9	3	0	0	0	0	0	0	0	0	0	0	0	0	0	0	0	0	0	0	0	0	0	0	0	0	0	0	0	0	0	0	0	0	0	0	0	0	0	0	0	0	0	0	0	0	0	0
2000	2	9	4	0	0	0	0	0	0	0	0	0	0	0	0	0	0	0	0	0	0	0	0	0	0	0	0	0	0	0	0	0	0	0	0	0	0	0	0	0	0	0	0	0	0	0	0	0	0
2000	2	9	5	0	0	0	0	0	0	0	0	0	0	0	0	0	0	0	0	0	0	0	0	0	0	0	0	0	0	0	0	0	0	0	0	0	0	0	0	0	0	0	0	0	0	0	0	0	0
2000	2	9	6	0	0	0	0	0	0	0	0	0	0	0	0	0	0	0	0	0	0	0	0	0	0	0	0	0	0	0	0	0	0	0	0	0	0	0	0	0	0	0	0	0	0	0	0	0	0
2000	2	9	7	0	0	0	0	0	0	0	0	0	0	0	0	0	0	0	0	0	0	0	0	0	0	0	0	0	0	0	0	0	0	0	0	0	0	0	0	0	0	0	0	0	0	0	0	0	0
2000	2	9	8	0.2	0.1	0.1	0.1	0	0	0	0.1	0	0	0	0	0	0	0.2	0	0	0	0	0.3	0.2	0.1	0	0.1	0	0	0	0	0	0	0.3	0	0	0	0	0	0	0	0	0	0	0	0	0.3	0	0
2000	2	9	9	0.8	0.7	0.7	0.8	0.8	0.2	0.4	1	0.1	0	0.2	0.1	0	0.5	1	0.7	0.8	0.5	0.6	1	1	1	0.6	1	0.4	0.1	0	0	0.1	0.2	1	0	0	0	0	0.1	0	0	0	0	0	0	0	0	0.4	0
2000	2	9	10	0.6	0.5	1	0.9	0.8	0.6	0.4	0.3	1	0.5	0.5	0.7	0	1	1	0.8	0.9	0	1	1	0.9	1	0.7	1	0.2	0.1	0	0.2	0.8	0.9	1	0.1	0.3	0.4	0.6	0.2	0	0	0.1	0	0	0.3	0	0.2	0.2	0
2000	2	9	11	0.7	0.1	1	1	0.9	0.6	0.7	0.3	1	0.9	0.9	0.5	0	0.9	0.8	1	1	0.1	1	1	1	1	1	1	0.5	0	0	0.8	0.3	0.7	0.5	0.8	0.7	0.8	0.4	0.1	0.1	0.2	0.7	0.7	0.3	0.9	0	0.9	0.9	0.1
2000	2	9	12	0.6	0.2	1	0.9	1	0.8	0.4	0.8	1	0.4	0.9	0.5	0	0.6	1	1	1	0.1	1	1	1	1	1	1	0.5	0	0	0.5	0.5	0.4	0.8	0.7	0.9	0.6	1	0.5	0.6	0.9	0.4	0.9	0.1	0.4	0	0.6	1	0.1
2000	2	9	13	0.3	0.2	0.9	0.9	0.9	0.9	0.3	1	0.6	0.3	1	0.1	0	0.5	1	0.8	0.7	0.3	1	1	1	1	1	1	0.9	0	0	0.8	0.9	0.9	0.9	0.6	0.7	0.9	0.8	0.6	0.9	0.9	0.6	0.9	0.3	0.9	0	0.9	1	0
2000	2	9	14	0.6	0.6	0.6	0.7	0.8	0.9	0.7	1	0.9	0.8	1	0.6	0	0.8	1	0.9	0.8	0.1	1	1	1	1	1	1	0.5	0	0.1	0.9	1	0.8	0.9	0.7	0.5	0.9	0.3	0.7	0.8	1	0.9	1	0.8	0.8	0.5	1	1	0
2000	2	9	15	0.6	0.1	0.6	0.8	0.8	1	0.7	1	1	0.2	1	0.9	0	0.7	1	1	0.9	0.7	1	1	1	1	1	1	0.7	0.3	0.5	1	1	1	1	0.8	0.3	1	0.9	0.7	0.8	0.9	0.8	0.7	0.9	0.9	0.9	1	1	0.1
2000	2	9	16	1	0.4	0.6	1	0.7	1	1	1	1	0.9	1	1	0	1	1	1	1	0.9	1	1	1	1	1	1	0.6	0.2	0.2	0.9	1	1	1	1	0.6	1	0.9	0.8	0.8	1	0.8	0.6	1	1	0.9	1	1	0.5
2000	2	9	17	0.9	0.3	1	1	0.7	1	0	1	1	1	1	1	0	1	1	1	1	1	1	0.9	0.8	0.5	1	1	0.3	0	0.1	1	1	1	1	1	1	1	1	0.8	1	1	1	1	0.7	1	1	1	1	0.5
2000	2	9	18	0.5	0.6	0.6	0.7	0.5	0.7	0	0.5	0.6	0.8	0.6	0.1	0	0	0.4	0.6	0.4	0.5	0.4	0.3	0.1	0	0	0.7	0.2	0	0	0.6	0.6	0.4	0.7	0.6	0.3	0.8	0.5	0.4	0.6	0.6	0.4	0.2	0.1	0.4	0.4	0.6	0.7	0.4
2000	2	9	19	0	0	0	0	0	0	0	0	0	0	0	0	0	0	0	0	0	0	0	0	0	0	0	0	0	0	0	0	0	0	0	0	0	0	0	0	0	0	0	0	0	0	0	0	0	0
2000	2	9	20	0	0	0	0	0	0	0	0	0	0	0	0	0	0	0	0	0	0	0	0	0	0	0	0	0	0	0	0	0	0	0	0	0	0	0	0	0	0	0	0	0	0	0	0	0	0
2000	2	9	21	0	0	0	0	0	0	0	0	0	0	0	0	0	0	0	0	0	0	0	0	0	0	0	0	0	0	0	0	0	0	0	0	0	0	0	0	0	0	0	0	0	0	0	0	0	0
2000	2	9	22	0	0	0	0	0	0	0	0	0	0	0	0	0	0	0	0	0	0	0	0	0	0	0	0	0	0	0	0	0	0	0	0	0	0	0	0	0	0	0	0	0	0	0	0	0	0
2000	2	9	23	0	0	0	0	0	0	0	0	0	0	0	0	0	0	0	0	0	0	0	0	0	0	0	0	0	0	0	0	0	0	0	0	0	0	0	0	0	0	0	0	0	0	0	0	0	0
2000	2	9	24	0	0	0	0	0	0	0	0	0	0	0	0	0	0	0	0	0	0	0	0	0	0	0	0	0	0	0	0	0	0	0	0	0	0	0	0	0	0	0	0	0	0	0	0	0	0
2000	2	10	1	0	0	0	0	0	0	0	0	0	0	0	0	0	0	0	0	0	0	0	0	0	0	0	0	0	0	0	0	0	0	0	0	0	0	0	0	0	0	0	0	0	0	0	0	0	0
2000	2	10	2	0	0	0	0	0	0	0	0	0	0	0	0	0	0	0	0	0	0	0	0	0	0	0	0	0	0	0	0	0	0	0	0	0	0	0	0	0	0	0	0	0	0	0	0	0	0
2000	2	10	3	0	0	0	0	0	0	0	0	0	0	0	0	0	0	0	0	0	0	0	0	0	0	0	0	0	0	0	0	0	0	0	0	0	0	0	0	0	0	0	0	0	0	0	0	0	0
2000	2	10	4	0	0	0	0	0	0	0	0	0	0	0	0	0	0	0	0	0	0	0	0	0	0	0	0	0	0	0	0	0	0	0	0	0	0	0	0	0	0	0	0	0	0	0	0	0	0
2000	2	10	5	0	0	0	0	0	0	0	0	0	0	0	0	0	0	0	0	0	0	0	0	0	0	0	0	0	0	0	0	0	0	0	0	0	0	0	0	0	0	0	0	0	0	0	0	0	0
2000	2	10	6	0	0	0	0	0	0	0	0	0	0	0	0	0	0	0	0	0	0	0	0	0	0	0	0	0	0	0	0	0	0	0	0	0	0	0	0	0	0	0	0	0	0	0	0	0	0
2000	2	10	7	0	0	0	0	0	0	0	0	0	0	0	0	0	0	0	0	0	0	0	0	0	0	0	0	0	0	0	0	0	0	0	0	0	0	0	0	0	0	0	0	0	0	0	0	0	0
2000	2	10	8	0	0	0	0.4	0.4	0	0	0	0.4	0	0.4	0	0	0	0.4	0.3	0.1	0	0.3	0.6	0.6	0.2	0	0.2	0.3	0.2	0.2	0.2	0.3	0.2	0	0	0.1	0.1	0.1	0	0	0	0.1	0	0.1	0	0.3	0	0	0.1
2000	2	10	9	0	0.2	0.3	0.6	1	0.7	1	0.4	1	0.1	1	0.6	0	1	1	0.9	0.9	1	1	1	1	1	0.6	1	0.4	0.5	0.3	0.9	1	0.8	0	0	1	1	0.9	0.4	0.9	0.7	1	0.9	0.4	0.8	0.5	0	0.2	0.4
2000	2	10	10	0.4	0	0.5	0.7	0.7	0.7	1	0.7	1	0.5	1	1	0	0.9	1	1	1	1	1	1	1	1	0.7	0.7	0.7	0.3	0.2	1	1	0.9	0.1	0.3	1	1	1	0.9	1	0.9	1	1	0.6	1	1	0.7	0.9	0.8
2000	2	10	11	0.5	0	0.8	0.8	0.6	0	0.5	0.6	1	0.9	1	1	0	1	1	1	1	1	1	1	1	1	1	0.4	0.6	0.4	0.1	1	0.9	0.6	0	0.6	1	1	1	0.9	1	1	1	1	0.9	1	1	1	1	0.3
2000	2	10	12	0	0	1	0.4	0.7	0.7	0.8	0	1	0.9	0.9	1	0	1	1	0.9	1	1	1	1	1	1	1	0.8	0.4	0.4	0.4	1	0.9	0.5	0	0.8	1	1	1	1	1	1	1	1	0.7	0.9	1	1	1	0.3
2000	2	10	13	0.1	0.3	1	0.6	1	1	1	0.8	1	1	1	0.8	0	1	1	1	1	1	1	1	1	1	1	0.9	0.3	0.5	0.8	0.9	0.9	0.6	0	0.9	1	1	1	1	1	1	1	0.4	0.7	0.8	1	1	1	0.5
2000	2	10	14	0.7	0.4	0.7	0.6	1	1	0.9	0.1	1	1	1	0.8	0	1	1	1	1	1	1	1	1	1	1	1	0.4	0.6	0.8	0.8	1	0.8	0	0.8	1	1	1	1	1	0.8	1	0	0.9	0.9	0.9	1	1	1
2000	2	10	15	1	0.9	0.8	0.6	1	1	1	0.2	1	0.9	1	0.8	0	1	1	1	1	1	1	1	1	1	1	1	0.6	0.6	0.7	1	1	0.9	0	0.8	1	1	1	1	1	0.8	1	0.2	0.8	1	1	1	1	1
2000	2	10	16	1	1	1	0.6	1	0.5	1	0	1	0.9	1	1	0	1	1	1	1	1	1	1	1	1	1	1	0.4	0.6	0.7	1	1	1	0	0.9	1	1	1	1	1	0.9	1	0.3	1	1	1	1	1	1
2000	2	10	17	1	1	0.9	1	1	0.5	0	0	1	1	1	1	0	1	1	1	1	1	1	0.9	1	0.4	1	0.8	0.2	0.3	0.1	1	1	1	0.5	0.9	1	1	1	1	1	1	1	0.9	1	0.9	1	1	1	1
2000	2	10	18	0.2	0.5	0.2	0.4	0.4	0.1	0	0	0.5	0.5	0.4	0.2	0	0	0.3	0.5	0.3	0.5	0.4	0.3	0.1	0	0	0.3	0.2	0	0	0.6	0.6	0.5	0.2	0.4	0.3	0.7	0.2	0.4	0.5	0.6	0.4	0.4	0.5	0.5	0.5	0.6	0.7	0.1
2000	2	10	19	0	0	0	0	0	0	0	0	0	0	0	0	0	0	0	0	0	0	0	0	0	0	0	0	0	0	0	0	0	0	0	0	0	0	0	0	0	0	0	0	0	0	0	0	0	0
2000	2	10	20	0	0	0	0	0	0	0	0	0	0	0	0	0	0	0	0	0	0	0	0	0	0	0	0	0	0	0	0	0	0	0	0	0	0	0	0	0	0	0	0	0	0	0	0	0	0
2000	2	10	21	0	0	0	0	0	0	0	0	0	0	0	0	0	0	0	0	0	0	0	0	0	0	0	0	0	0	0	0	0	0	0	0	0	0	0	0	0	0	0	0	0	0	0	0	0	0
2000	2	10	22	0	0	0	0	0	0	0	0	0	0	0	0	0	0	0	0	0	0	0	0	0	0	0	0	0	0	0	0	0	0	0	0	0	0	0	0	0	0	0	0	0	0	0	0	0	0
2000	2	10	23	0	0	0	0	0	0	0	0	0	0	0	0	0	0	0	0	0	0	0	0	0	0	0	0	0	0	0	0	0	0	0	0	0	0	0	0	0	0	0	0	0	0	0	0	0	0
2000	2	10	24	0	0	0	0	0	0	0	0	0	0	0	0	0	0	0	0	0	0	0	0	0	0	0	0	0	0	0	0	0	0	0	0	0	0	0	0	0	0	0	0	0	0	0	0	0	0
2000	2	11	1	0	0	0	0	0	0	0	0	0	0	0	0	0	0	0	0	0	0	0	0	0	0	0	0	0	0	0	0	0	0	0	0	0	0	0	0	0	0	0	0	0	0	0	0	0	0
2000	2	11	2	0	0	0	0	0	0	0	0	0	0	0	0	0	0	0	0	0	0	0	0	0	0	0	0	0	0	0	0	0	0	0	0	0	0	0	0	0	0	0	0	0	0	0	0	0	0
2000	2	11	3	0	0	0	0	0	0	0	0	0	0	0	0	0	0	0	0	0	0	0	0	0	0	0	0	0	0	0	0	0	0	0	0	0	0	0	0	0	0	0	0	0	0	0	0	0	0
2000	2	11	4	0	0	0	0	0	0	0	0	0	0	0	0	0	0	0	0	0	0	0	0	0	0	0	0	0	0	0	0	0	0	0	0	0	0	0	0	0	0	0	0	0	0	0	0	0	0
2000	2	11	5	0	0	0	0	0	0	0	0	0	0	0	0	0	0	0	0	0	0	0	0	0	0	0	0	0	0	0	0	0	0	0	0	0	0	0	0	0	0	0	0	0	0	0	0	0	0
2000	2	11	6	0	0	0	0	0	0	0	0	0	0	0	0	0	0	0	0	0	0	0	0	0	0	0	0	0	0	0	0	0	0	0	0	0	0	0	0	0	0	0	0	0	0	0	0	0	0
2000	2	11	7	0	0	0	0	0	0	0	0	0	0	0	0	0	0	0	0	0	0	0	0	0	0	0	0	0	0	0	0	0	0	0	0	0	0	0	0	0	0	0	0	0	0	0	0	0	0
2000	2	11	8	0	0	0	0	0	0	0	0	0	0	0	0	0	0	0	0	0	0	0	0	0	0	0	0	0	0	0	0	0	0	0	0	0	0	0	0	0	0	0	0	0	0	0	0	0	0
2000	2	11	9	0	0.3	0.4	0.5	0.4	0.1	0	0	0	0	0	0	0	0	0.1	0	0	0	0	0	0	0	0	0.3	0.5	0	0	0	0.2	0	0	0	0	0	0	0	0	0	0	0	0	0	0	0	0	0
2000	2	11	10	0.9	1	1	0.9	0.8	1	0.8	0	0.9	0.4	0	0	0	0.3	0.2	0.6	0.1	0	0.1	0.3	0.2	0	0.4	0.9	0.2	0	0	0	1	0.7	0	0.1	0	0	0	0	0	0	0	0	0	0	0	0	0	0
2000	2	11	11	1	1	1	1	1	1	0.4	0	1	1	0.9	0.9	0	1	1	1	1	1	0.5	0.6	0.6	0	0.2	1	0	0	0	0.4	0.6	0.9	0	1	0.8	0.4	0.6	0	0	0.1	0	0.1	0.1	0	0	0	0	0
2000	2	11	12	1	1	0.9	1	0.7	1	0.4	0	0.9	0.8	1	1	0	0.9	1	1	1	1	0.9	1	0.5	0.7	0.4	1	0.2	0	0	0.8	0.2	0.5	0.1	0.5	0.6	1	0.8	0.9	0.9	0.8	0.8	0.9	0.4	0.9	0.3	0.7	0.8	0
2000	2	11	13	0.9	1	1	1	1	1	1	0.2	0.6	0.6	1	1	0	1	0.8	1	1	0.8	0.7	1	0.5	0.6	0.3	1	0.7	0	0	0.7	0.5	0.7	0.1	0.5	0.7	0.9	0.5	0.7	1	1	0.7	0.9	0.6	1	0.2	0.5	1	0.1
2000	2	11	14	0.9	0.9	1	1	1	1	0.8	0.1	0.8	0.3	1	1	0	0.8	0.3	0.9	0.6	0.6	0.8	1	0.3	0.9	0.8	1	1	0	0.2	0	0.6	0.8	0	0.6	0.7	0.9	0.7	0.5	0.9	0.5	0.5	0.2	0.1	1	0.8	0.9	1	0
2000	2	11	15	1	1	1	1	1	1	0.5	0.1	1	0.8	1	1	0	1	0.7	0.2	0.6	0.6	1	1	0.2	0.3	1	1	1	0	0	0.2	0.8	1	0.1	0.8	0.8	0.7	0.9	0.5	0.7	0.6	0.3	0	0	0.2	0.1	0.7	1	0.5
2000	2	11	16	1	1	1	1	1	1	1	0.2	1	0.7	0.9	1	0	0.8	0.9	0.5	0.6	0.9	0.9	1	0.2	1	1	1	1	0.1	0.2	0.8	1	1	0.3	1	0.8	0.8	0.4	0.7	0.8	0.9	0.6	0.6	0.3	0.3	0.5	0.1	1	0.7
2000	2	11	17	1	1	1	1	1	1	0	0.1	1	0.8	1	1	0	1	0.9	0.7	0.7	1	0.9	1	0.4	0.4	1	1	1	0	0.1	0.9	1	1	0.4	1	0.9	1	0.8	0.4	0.7	1	0.7	1	0.2	1	0.7	0.7	0.8	0.1
2000	2	11	18	0.4	0.5	0.4	0.6	0.6	0.6	0	0	0.5	0.6	0.3	0.2	0	0	0.2	0.5	0.1	0.5	0.5	0.1	0.1	0	0	0.6	0.6	0	0.3	0	0.6	0.5	0.3	0.4	0.3	0.4	0	0.2	0.3	0.2	0.1	0.2	0	0.2	0.1	0.3	0.4	0
2000	2	11	19	0	0	0	0	0	0	0	0	0	0	0	0	0	0	0	0	0	0	0	0	0	0	0	0	0	0	0	0	0	0	0	0	0	0	0	0	0	0	0	0	0	0	0	0	0	0
2000	2	11	20	0	0	0	0	0	0	0	0	0	0	0	0	0	0	0	0	0	0	0	0	0	0	0	0	0	0	0	0	0	0	0	0	0	0	0	0	0	0	0	0	0	0	0	0	0	0
2000	2	11	21	0	0	0	0	0	0	0	0	0	0	0	0	0	0	0	0	0	0	0	0	0	0	0	0	0	0	0	0	0	0	0	0	0	0	0	0	0	0	0	0	0	0	0	0	0	0
2000	2	11	22	0	0	0	0	0	0	0	0	0	0	0	0	0	0	0	0	0	0	0	0	0	0	0	0	0	0	0	0	0	0	0	0	0	0	0	0	0	0	0	0	0	0	0	0	0	0
2000	2	11	23	0	0	0	0	0	0	0	0	0	0	0	0	0	0	0	0	0	0	0	0	0	0	0	0	0	0	0	0	0	0	0	0	0	0	0	0	0	0	0	0	0	0	0	0	0	0
2000	2	11	24	0	0	0	0	0	0	0	0	0	0	0	0	0	0	0	0	0	0	0	0	0	0	0	0	0	0	0	0	0	0	0	0	0	0	0	0	0	0	0	0	0	0	0	0	0	0
2000	2	12	1	0	0	0	0	0	0	0	0	0	0	0	0	0	0	0	0	0	0	0	0	0	0	0	0	0	0	0	0	0	0	0	0	0	0	0	0	0	0	0	0	0	0	0	0	0	0
2000	2	12	2	0	0	0	0	0	0	0	0	0	0	0	0	0	0	0	0	0	0	0	0	0	0	0	0	0	0	0	0	0	0	0	0	0	0	0	0	0	0	0	0	0	0	0	0	0	0
2000	2	12	3	0	0	0	0	0	0	0	0	0	0	0	0	0	0	0	0	0	0	0	0	0	0	0	0	0	0	0	0	0	0	0	0	0	0	0	0	0	0	0	0	0	0	0	0	0	0
2000	2	12	4	0	0	0	0	0	0	0	0	0	0	0	0	0	0	0	0	0	0	0	0	0	0	0	0	0	0	0	0	0	0	0	0	0	0	0	0	0	0	0	0	0	0	0	0	0	0
2000	2	12	5	0	0	0	0	0	0	0	0	0	0	0	0	0	0	0	0	0	0	0	0	0	0	0	0	0	0	0	0	0	0	0	0	0	0	0	0	0	0	0	0	0	0	0	0	0	0
2000	2	12	6	0	0	0	0	0	0	0	0	0	0	0	0	0	0	0	0	0	0	0	0	0	0	0	0	0	0	0	0	0	0	0	0	0	0	0	0	0	0	0	0	0	0	0	0	0	0
2000	2	12	7	0	0	0	0	0	0	0	0	0	0	0	0	0	0	0	0	0	0	0	0	0	0	0	0	0	0	0	0	0	0	0	0	0	0	0	0	0	0	0	0	0	0	0	0	0	0
2000	2	12	8	0.2	0.1	0.3	0.5	0.1	0	0	0	0.2	0	0.2	0	0	0.1	0.3	0.3	0.1	0	0.2	0.5	0.5	0.3	0	0.1	0.4	0.1	0.1	0.2	0.1	0.1	0	0	0	0.2	0.3	0	0	0	0.3	0	0.3	0	0.2	0	0	0.2
2000	2	12	9	0.8	0.6	1	1	0.9	0.3	0.9	0.7	1	1	1	1	0	1	1	0.8	1	1	1	1	1	1	0.7	1	1	1	1	1	1	0.9	0	0.9	0.9	1	1	0.3	0.9	0.9	1	1	1	0.8	1	0	0	0.7
2000	2	12	10	0.6	0.9	1	0.6	1	1	0.9	1	1	1	1	1	0	1	1	1	1	1	1	1	1	1	0.9	1	1	1	1	1	1	1	0.6	1	1	1	1	1	1	1	1	1	1	1	1	0	0	0.3
2000	2	12	11	1	1	1	0.9	1	1	1	1	1	1	1	1	0	1	1	1	1	1	1	1	1	1	1	1	1	1	1	1	1	1	1	1	1	1	1	1	1	1	1	1	1	1	1	0.4	0	0.5
2000	2	12	12	1	1	1	1	1	1	1	1	1	1	1	1	0	1	1	1	1	1	1	1	1	1	1	1	1	1	1	1	1	1	0.9	1	1	1	1	1	1	1	1	1	1	1	1	1	0.7	0.6
2000	2	12	13	1	1	1	1	1	1	1	1	1	1	1	1	0	1	1	1	1	1	1	1	1	1	1	1	1	1	1	1	1	1	0.2	1	1	1	1	1	1	1	1	1	1	1	1	1	1	0.7
2000	2	12	14	1	1	1	1	1	1	1	1	1	1	1	1	0	1	1	1	1	1	1	1	1	1	1	1	1	1	1	1	1	1	0.4	1	1	1	1	1	1	1	1	1	1	1	1	1	1	0.9
2000	2	12	15	1	1	1	1	1	1	1	1	1	1	1	1	0	1	1	1	1	1	1	1	1	1	1	1	1	1	1	1	1	1	1	1	1	1	1	1	1	1	1	1	1	1	1	1	1	0.9
2000	2	12	16	1	1	1	1	1	1	1	1	1	1	1	1	0	1	1	1	1	1	1	1	1	1	1	1	1	1	1	1	1	1	1	1	1	1	1	1	1	1	1	1	1	1	1	1	1	1
2000	2	12	17	1	1	1	1	1	1	0	1	1	1	1	1	0	1	1	1	1	1	1	1	1	0.4	1	1	1	1	1	1	1	1	1	1	1	1	1	1	1	1	1	1	1	1	1	1	1	0.7
2000	2	12	18	0.6	0.7	0.4	0.5	0.6	0.3	0	0.6	0.3	0.2	0.4	0.2	0	0.1	0.5	0.5	0.4	0.5	0.5	0.4	0.2	0	0	0.8	0.6	0.2	0.3	0.5	0.6	0.5	0.7	0.5	0.3	0.5	0.4	0.5	0.6	0.5	0.3	0.4	0.6	0.4	0.5	0.6	0.7	0.5
2000	2	12	19	0	0	0	0	0	0	0	0	0	0	0	0	0	0	0	0	0	0	0	0	0	0	0	0	0	0	0	0	0	0	0	0	0	0	0	0	0	0	0	0	0	0	0	0	0	0
2000	2	12	20	0	0	0	0	0	0	0	0	0	0	0	0	0	0	0	0	0	0	0	0	0	0	0	0	0	0	0	0	0	0	0	0	0	0	0	0	0	0	0	0	0	0	0	0	0	0
2000	2	12	21	0	0	0	0	0	0	0	0	0	0	0	0	0	0	0	0	0	0	0	0	0	0	0	0	0	0	0	0	0	0	0	0	0	0	0	0	0	0	0	0	0	0	0	0	0	0
2000	2	12	22	0	0	0	0	0	0	0	0	0	0	0	0	0	0	0	0	0	0	0	0	0	0	0	0	0	0	0	0	0	0	0	0	0	0	0	0	0	0	0	0	0	0	0	0	0	0
2000	2	12	23	0	0	0	0	0	0	0	0	0	0	0	0	0	0	0	0	0	0	0	0	0	0	0	0	0	0	0	0	0	0	0	0	0	0	0	0	0	0	0	0	0	0	0	0	0	0
2000	2	12	24	0	0	0	0	0	0	0	0	0	0	0	0	0	0	0	0	0	0	0	0	0	0	0	0	0	0	0	0	0	0	0	0	0	0	0	0	0	0	0	0	0	0	0	0	0	0
2000	2	13	1	0	0	0	0	0	0	0	0	0	0	0	0	0	0	0	0	0	0	0	0	0	0	0	0	0	0	0	0	0	0	0	0	0	0	0	0	0	0	0	0	0	0	0	0	0	0
2000	2	13	2	0	0	0	0	0	0	0	0	0	0	0	0	0	0	0	0	0	0	0	0	0	0	0	0	0	0	0	0	0	0	0	0	0	0	0	0	0	0	0	0	0	0	0	0	0	0
2000	2	13	3	0	0	0	0	0	0	0	0	0	0	0	0	0	0	0	0	0	0	0	0	0	0	0	0	0	0	0	0	0	0	0	0	0	0	0	0	0	0	0	0	0	0	0	0	0	0
2000	2	13	4	0	0	0	0	0	0	0	0	0	0	0	0	0	0	0	0	0	0	0	0	0	0	0	0	0	0	0	0	0	0	0	0	0	0	0	0	0	0	0	0	0	0	0	0	0	0
2000	2	13	5	0	0	0	0	0	0	0	0	0	0	0	0	0	0	0	0	0	0	0	0	0	0	0	0	0	0	0	0	0	0	0	0	0	0	0	0	0	0	0	0	0	0	0	0	0	0
2000	2	13	6	0	0	0	0	0	0	0	0	0	0	0	0	0	0	0	0	0	0	0	0	0	0	0	0	0	0	0	0	0	0	0	0	0	0	0	0	0	0	0	0	0	0	0	0	0	0
2000	2	13	7	0	0	0	0	0	0	0	0	0	0	0	0	0	0	0	0	0	0	0	0	0	0	0	0	0	0	0	0	0	0	0	0	0	0	0	0	0	0	0	0	0	0	0	0	0	0
2000	2	13	8	0	0	0	0	0	0	0	0.6	0.2	0	0	0.1	0	0	0.2	0	0	0	0.2	0.5	0.5	0.2	0	0	0.2	0	0.2	0	0	0	0.8	0	0	0.1	0.2	0	0	0	0.3	0	0	0	0.1	0	0	0.4
2000	2	13	9	0.8	0.3	1	0.7	0.4	0.9	0.8	1	1	1	1	1	0	1	1	0	1	1	1	1	1	1	0.7	0.6	1	1	1	1	1	0.9	1	0.8	0.7	1	1	1	0.9	0.9	1	1	0.9	0.8	1	0	0	1
2000	2	13	10	1	1	1	1	0.9	1	1	1	1	1	1	1	0	1	1	0.7	1	1	1	1	1	1	0.9	1	1	1	1	1	1	1	1	1	1	1	1	1	1	1	1	1	1	1	1	0	0	1
2000	2	13	11	1	1	0.7	1	1	1	1	1	1	1	1	1	0	1	1	1	1	1	1	1	1	1	1	1	1	0.9	1	1	1	1	1	1	1	1	1	1	1	1	1	1	1	1	1	1	0.8	1
2000	2	13	12	1	1	0.9	1	1	1	1	1	1	1	1	1	0	1	1	1	1	1	1	1	1	1	1	1	1	1	1	1	1	1	1	1	1	1	1	1	1	1	1	1	1	1	1	1	1	1
2000	2	13	13	1	1	1	1	1	1	1	1	1	1	1	1	0	1	1	1	1	1	1	1	1	1	1	1	1	1	1	1	1	1	1	1	1	1	1	1	1	1	1	1	1	1	1	1	1	1
2000	2	13	14	1	1	1	1	1	1	1	1	1	1	1	1	0	1	1	1	1	1	1	1	1	1	1	1	1	1	1	1	1	1	1	1	1	1	1	1	1	1	1	1	1	1	1	1	1	1
2000	2	13	15	1	1	1	1	1	1	1	1	1	1	1	1	0	1	1	1	1	1	1	1	1	1	1	1	1	1	0.8	1	1	1	1	1	1	1	1	1	1	1	1	1	1	1	1	1	1	1
2000	2	13	16	1	1	1	1	1	1	1	1	1	1	1	1	0	1	1	1	1	1	1	1	1	1	1	1	1	0.9	0	1	1	1	1	1	1	1	1	1	1	1	1	1	1	1	1	1	1	1
2000	2	13	17	1	1	1	1	1	1	0.1	1	0.6	0.8	0.7	1	0	0.8	0.9	0.9	0.9	1	0.9	0.8	0.9	0.4	1	1	0.3	0.9	0.6	0.7	0.9	0.8	1	0.8	1	0.9	0.9	1	1	0.8	0.9	0.9	0.9	0.9	1	0.9	0.9	1
2000	2	13	18	0.2	0.4	0.2	0.3	0.1	0.1	0	0.6	0	0	0	0.2	0	0	0	0	0	0	0.1	0	0	0	0	0	0	0	0	0.1	0.1	0.2	0.7	0	0	0.1	0	0.1	0.3	0.1	0.1	0.3	0.4	0.3	0.4	0.4	0.3	0.2
2000	2	13	19	0	0	0	0	0	0	0	0	0	0	0	0	0	0	0	0	0	0	0	0	0	0	0	0	0	0	0	0	0	0	0	0	0	0	0	0	0	0	0	0	0	0	0	0	0	0
2000	2	13	20	0	0	0	0	0	0	0	0	0	0	0	0	0	0	0	0	0	0	0	0	0	0	0	0	0	0	0	0	0	0	0	0	0	0	0	0	0	0	0	0	0	0	0	0	0	0
2000	2	13	21	0	0	0	0	0	0	0	0	0	0	0	0	0	0	0	0	0	0	0	0	0	0	0	0	0	0	0	0	0	0	0	0	0	0	0	0	0	0	0	0	0	0	0	0	0	0
2000	2	13	22	0	0	0	0	0	0	0	0	0	0	0	0	0	0	0	0	0	0	0	0	0	0	0	0	0	0	0	0	0	0	0	0	0	0	0	0	0	0	0	0	0	0	0	0	0	0
2000	2	13	23	0	0	0	0	0	0	0	0	0	0	0	0	0	0	0	0	0	0	0	0	0	0	0	0	0	0	0	0	0	0	0	0	0	0	0	0	0	0	0	0	0	0	0	0	0	0
2000	2	13	24	0	0	0	0	0	0	0	0	0	0	0	0	0	0	0	0	0	0	0	0	0	0	0	0	0	0	0	0	0	0	0	0	0	0	0	0	0	0	0	0	0	0	0	0	0	0
2000	2	14	1	0	0	0	0	0	0	0	0	0	0	0	0	0	0	0	0	0	0	0	0	0	0	0	0	0	0	0	0	0	0	0	0	0	0	0	0	0	0	0	0	0	0	0	0	0	0
2000	2	14	2	0	0	0	0	0	0	0	0	0	0	0	0	0	0	0	0	0	0	0	0	0	0	0	0	0	0	0	0	0	0	0	0	0	0	0	0	0	0	0	0	0	0	0	0	0	0
2000	2	14	3	0	0	0	0	0	0	0	0	0	0	0	0	0	0	0	0	0	0	0	0	0	0	0	0	0	0	0	0	0	0	0	0	0	0	0	0	0	0	0	0	0	0	0	0	0	0
2000	2	14	4	0	0	0	0	0	0	0	0	0	0	0	0	0	0	0	0	0	0	0	0	0	0	0	0	0	0	0	0	0	0	0	0	0	0	0	0	0	0	0	0	0	0	0	0	0	0
2000	2	14	5	0	0	0	0	0	0	0	0	0	0	0	0	0	0	0	0	0	0	0	0	0	0	0	0	0	0	0	0	0	0	0	0	0	0	0	0	0	0	0	0	0	0	0	0	0	0
2000	2	14	6	0	0	0	0	0	0	0	0	0	0	0	0	0	0	0	0	0	0	0	0	0	0	0	0	0	0	0	0	0	0	0	0	0	0	0	0	0	0	0	0	0	0	0	0	0	0
2000	2	14	7	0	0	0	0	0	0	0	0	0	0	0	0	0	0	0	0	0	0	0	0	0	0	0	0	0	0	0	0	0	0	0	0	0	0	0	0	0	0	0	0	0	0	0	0	0	0
2000	2	14	8	0	0	0	0	0	0	0	0	0	0	0	0	0	0	0	0	0	0	0	0	0	0	0	0	0	0	0	0	0	0	0.7	0	0	0	0	0	0	0	0	0	0	0	0	0	0	0
2000	2	14	9	0	0	0	0	0	0	0	0	0	0	0	0	0	0.1	0	0	0	0.2	0.5	0.6	0.6	0.2	0.4	0.2	0	0	0	0	0	0	1	0	0	0	0.1	0	0.6	0.1	0	0	0	0	0	0	0	0
2000	2	14	10	0.7	0.4	0	0	0	0	0	0	0	0	0	0	0	0.4	0.2	0	0.3	0.9	0.5	0.7	1	0.3	0.3	0.9	0	0	0	0	0	0	1	0	0.2	0	0.1	0.7	0.7	0	0	0	0	0	0	0	0	0
2000	2	14	11	0.4	0.6	0.6	0	0	0	0	0	0	0	0	0	0	0	0.2	0	0	0	1	0.8	1	0.8	0.5	1	0	0	0	0.3	0	0	1	0	0.2	0	0	0.6	0.6	0.1	0.4	0	0	0.2	0	0	0	0
2000	2	14	12	0.6	0.1	0.3	0.1	0.9	0	0	0	0	0	0	0.3	0	0	0	0	0	0	0.1	0.5	0.6	0	0.5	1	0	0	0	0	0	0	1	0	0	0	0	0	0.2	0	0	0	0	0	0	0	0	0
2000	2	14	13	1	0.9	0.1	0.4	0.8	0.6	0.3	0	0.1	0	0	0.4	0	0.3	0.7	0	0	0	0	0.3	0.1	0	0	1	0.9	0.1	0	0	0.2	0	1	0	0	0	0	0	0.8	0	0	0	0	0	0	0	0.3	0
2000	2	14	14	1	1	0.8	0.1	1	0.2	0.6	0	0.7	0.3	0	0.1	0	0.5	0.3	0.6	0.1	0	0.1	0	0	0	0	1	1	0.3	0	0	0.2	0.4	1	0	0	0	0	0	0	0	0	0	0	0	0	0	0	0
2000	2	14	15	0.7	0.7	0.8	0.3	0.9	0.2	0.4	0	0	0.2	0	0.7	0	0.2	0.1	0	0.3	0.5	0.2	0	0	0	0.1	0.9	0.9	0.7	0.5	0	0.6	0	1	0	0.2	0	0	0	0	0	0	0	0	0	0	0	0	0
2000	2	14	16	0.4	0.4	0.3	0.5	0.7	0.6	0	0	0	0	0	0.3	0	0	0	0	0	0.5	0	0.3	0	0	0	0.5	0.4	0.1	0	0	0.7	0.1	1	0	0	0	0	0.1	0	0	0	0	0	0	0	0	0	0
2000	2	14	17	0	0.2	0	0.1	0.3	0.2	0	0	0	0	0	0	0	0	0	0	0	0.1	0	0	0	0	0	0	0	0	0	0.1	0.3	0	1	0	0	0	0	0	0	0	0	0	0	0	0	0	0	0
2000	2	14	18	0	0	0	0	0	0	0	0	0	0	0	0	0	0	0	0	0	0	0	0	0	0	0	0	0	0	0	0	0	0	0.8	0	0	0	0	0	0	0	0	0	0	0	0	0	0	0
2000	2	14	19	0	0	0	0	0	0	0	0	0	0	0	0	0	0	0	0	0	0	0	0	0	0	0	0	0	0	0	0	0	0	0	0	0	0	0	0	0	0	0	0	0	0	0	0	0	0
2000	2	14	20	0	0	0	0	0	0	0	0	0	0	0	0	0	0	0	0	0	0	0	0	0	0	0	0	0	0	0	0	0	0	0	0	0	0	0	0	0	0	0	0	0	0	0	0	0	0
2000	2	14	21	0	0	0	0	0	0	0	0	0	0	0	0	0	0	0	0	0	0	0	0	0	0	0	0	0	0	0	0	0	0	0	0	0	0	0	0	0	0	0	0	0	0	0	0	0	0
2000	2	14	22	0	0	0	0	0	0	0	0	0	0	0	0	0	0	0	0	0	0	0	0	0	0	0	0	0	0	0	0	0	0	0	0	0	0	0	0	0	0	0	0	0	0	0	0	0	0
2000	2	14	23	0	0	0	0	0	0	0	0	0	0	0	0	0	0	0	0	0	0	0	0	0	0	0	0	0	0	0	0	0	0	0	0	0	0	0	0	0	0	0	0	0	0	0	0	0	0
2000	2	14	24	0	0	0	0	0	0	0	0	0	0	0	0	0	0	0	0	0	0	0	0	0	0	0	0	0	0	0	0	0	0	0	0	0	0	0	0	0	0	0	0	0	0	0	0	0	0
2000	2	15	1	0	0	0	0	0	0	0	0	0	0	0	0	0	0	0	0	0	0	0	0	0	0	0	0	0	0	0	0	0	0	0	0	0	0	0	0	0	0	0	0	0	0	0	0	0	0
2000	2	15	2	0	0	0	0	0	0	0	0	0	0	0	0	0	0	0	0	0	0	0	0	0	0	0	0	0	0	0	0	0	0	0	0	0	0	0	0	0	0	0	0	0	0	0	0	0	0
2000	2	15	3	0	0	0	0	0	0	0	0	0	0	0	0	0	0	0	0	0	0	0	0	0	0	0	0	0	0	0	0	0	0	0	0	0	0	0	0	0	0	0	0	0	0	0	0	0	0
2000	2	15	4	0	0	0	0	0	0	0	0	0	0	0	0	0	0	0	0	0	0	0	0	0	0	0	0	0	0	0	0	0	0	0	0	0	0	0	0	0	0	0	0	0	0	0	0	0	0
2000	2	15	5	0	0	0	0	0	0	0	0	0	0	0	0	0	0	0	0	0	0	0	0	0	0	0	0	0	0	0	0	0	0	0	0	0	0	0	0	0	0	0	0	0	0	0	0	0	0
2000	2	15	6	0	0	0	0	0	0	0	0	0	0	0	0	0	0	0	0	0	0	0	0	0	0	0	0	0	0	0	0	0	0	0	0	0	0	0	0	0	0	0	0	0	0	0	0	0	0
2000	2	15	7	0	0	0	0	0	0	0	0	0	0	0	0	0	0	0	0	0	0	0	0	0	0	0	0	0	0	0	0	0	0	0	0	0	0	0	0	0	0	0	0	0	0	0	0	0	0
2000	2	15	8	0	0	0	0.4	0	0	0	0	0.1	0	0	0	0	0	0.1	0.1	0	0	0.1	0	0.6	0.2	0	0	0	0	0	0	0	0.1	0	0	0	0	0	0	0	0	0	0	0	0	0	0	0	0
2000	2	15	9	0.1	0.1	0.5	0.8	0.2	0	0.8	0	0.3	0.1	0.3	0	0	0.9	0.4	0	0	0.1	0.7	0	0.9	0.8	0.2	0	0.2	0.1	0	0.3	0	0.3	0.8	0.5	0	0.5	1	0	0	0.4	0.3	0	0	0.2	0.1	0.1	0.2	0.4
2000	2	15	10	0.4	0	0.6	0.8	0	0	0.8	0	0.2	0.3	1	0.3	0	1	0.1	0.5	0.2	0.5	0.8	0	0.8	0.5	0.6	0	0.6	0.2	0.1	0.5	0.1	0.7	1	0.3	0	0.7	0.8	0.3	0	0.8	0.4	1	0.4	0.4	0.1	0.4	0	0.2
2000	2	15	11	0.6	0.3	0.9	0.5	0.3	0.1	1	0	0.3	0.4	0.8	0.2	0	0.9	0.2	0.8	0.7	0.2	0.3	0.3	0.6	0.3	0.7	0	0.2	0.3	0.2	0.3	0.1	0.5	0.5	0.6	0.4	0.7	0.6	0.1	0.1	0.6	0.5	0.9	0.6	0.3	0.1	0.5	0	0.3
2000	2	15	12	0.6	0.3	0.6	0.3	0.3	0.1	0.6	0	0.1	0.2	1	0.3	0	0.8	0.4	0.8	0.9	0.6	0.3	0	0.8	0.2	1	0.2	0.1	0.4	0.1	0.5	0.2	0.6	0.4	0.4	0	0.9	0.2	0.1	0.1	0.5	0.3	0.6	0.2	0.3	0.1	0.2	0.2	0.2
2000	2	15	13	0.4	0.4	0.8	0.5	0.2	0	0.1	0	0.1	0.6	0.9	0	0	0.8	0.6	0.3	0.8	0.3	0.9	0.1	0.4	0.7	0.8	0.1	0.2	0.2	0.7	0.3	0.1	0.8	0	0.1	0.1	0.7	0.4	0.2	0	0.4	0.7	0.9	0.3	0.8	0.1	0.6	0.6	0.2
2000	2	15	14	0.3	0.1	0.4	0.8	0	0.5	0.2	0	0	0.2	1	0.1	0	0.5	0.8	0.4	0.2	0.3	0.5	0.4	0.7	0.6	0.5	0.2	0	0.1	0.6	0.2	0.2	0.4	0	0	0.1	0.6	0.3	0	0	1	0.9	0.7	0.5	0.6	0.1	0.3	0.8	0.3
2000	2	15	15	0.3	0.3	0.3	0.6	0.1	0	0.1	0	0.4	0.2	0.9	0.3	0	0.7	0.5	0.9	0.6	0.2	0.6	0	0.6	0.4	0.1	0.3	0	0.1	0.1	0.2	0.2	0.1	0	0.1	0	0.6	0.2	0.1	0	0.8	0.8	0.7	0.3	0.7	0.1	0.6	0.7	0.1
2000	2	15	16	0.2	0.3	0.7	0.1	0.1	0	0	0	0.6	0.3	0.8	0.1	0	0.9	1	0.4	0.9	0.7	0.8	0.1	0.9	0.5	0.6	0.2	0	0	0.1	0.7	0.4	0	0	0.5	0.1	0.6	0.6	0	0.1	0.1	0.4	0.7	0.2	0.7	0.3	0	0.6	0.4
2000	2	15	17	0.1	0.4	0.4	0	0	0.3	0	0	0.2	0.4	0.3	0.1	0	0.4	1	0.4	0.1	0.3	0.9	0.2	1	0.5	0.8	0.2	0	0.2	0	0.5	0	0	0	0.4	0	0.5	0.6	0.1	0.2	0.3	0.1	0.3	0.4	0.7	0.5	0.5	0.4	0.1
2000	2	15	18	0	0.1	0	0	0	0	0	0	0	0.3	0	0.1	0	0	0.2	0.2	0	0	0.2	0	0	0	0	0	0	0	0	0	0	0.1	0	0	0	0.4	0	0.1	0.1	0.4	0	0	0	0.1	0.1	0	0.3	0
2000	2	15	19	0	0	0	0	0	0	0	0	0	0	0	0	0	0	0	0	0	0	0	0	0	0	0	0	0	0	0	0	0	0	0	0	0	0	0	0	0	0	0	0	0	0	0	0	0	0
2000	2	15	20	0	0	0	0	0	0	0	0	0	0	0	0	0	0	0	0	0	0	0	0	0	0	0	0	0	0	0	0	0	0	0	0	0	0	0	0	0	0	0	0	0	0	0	0	0	0
2000	2	15	21	0	0	0	0	0	0	0	0	0	0	0	0	0	0	0	0	0	0	0	0	0	0	0	0	0	0	0	0	0	0	0	0	0	0	0	0	0	0	0	0	0	0	0	0	0	0
2000	2	15	22	0	0	0	0	0	0	0	0	0	0	0	0	0	0	0	0	0	0	0	0	0	0	0	0	0	0	0	0	0	0	0	0	0	0	0	0	0	0	0	0	0	0	0	0	0	0
2000	2	15	23	0	0	0	0	0	0	0	0	0	0	0	0	0	0	0	0	0	0	0	0	0	0	0	0	0	0	0	0	0	0	0	0	0	0	0	0	0	0	0	0	0	0	0	0	0	0
2000	2	15	24	0	0	0	0	0	0	0	0	0	0	0	0	0	0	0	0	0	0	0	0	0	0	0	0	0	0	0	0	0	0	0	0	0	0	0	0	0	0	0	0	0	0	0	0	0	0
2000	2	16	1	0	0	0	0	0	0	0	0	0	0	0	0	0	0	0	0	0	0	0	0	0	0	0	0	0	0	0	0	0	0	0	0	0	0	0	0	0	0	0	0	0	0	0	0	0	0
2000	2	16	2	0	0	0	0	0	0	0	0	0	0	0	0	0	0	0	0	0	0	0	0	0	0	0	0	0	0	0	0	0	0	0	0	0	0	0	0	0	0	0	0	0	0	0	0	0	0
2000	2	16	3	0	0	0	0	0	0	0	0	0	0	0	0	0	0	0	0	0	0	0	0	0	0	0	0	0	0	0	0	0	0	0	0	0	0	0	0	0	0	0	0	0	0	0	0	0	0
2000	2	16	4	0	0	0	0	0	0	0	0	0	0	0	0	0	0	0	0	0	0	0	0	0	0	0	0	0	0	0	0	0	0	0	0	0	0	0	0	0	0	0	0	0	0	0	0	0	0
2000	2	16	5	0	0	0	0	0	0	0	0	0	0	0	0	0	0	0	0	0	0	0	0	0	0	0	0	0	0	0	0	0	0	0	0	0	0	0	0	0	0	0	0	0	0	0	0	0	0
2000	2	16	6	0	0	0	0	0	0	0	0	0	0	0	0	0	0	0	0	0	0	0	0	0	0	0	0	0	0	0	0	0	0	0	0	0	0	0	0	0	0	0	0	0	0	0	0	0	0
2000	2	16	7	0	0	0	0	0	0	0	0	0	0	0	0	0	0	0	0	0	0	0	0	0	0	0	0	0	0	0	0	0	0	0	0	0	0	0	0	0	0	0	0	0	0	0	0	0	0
2000	2	16	8	0	0	0.1	0	0	0	0	0	0	0	0	0	0	0	0.1	0	0	0	0	0.1	0	0	0	0.1	0	0	0	0	0	0	0	0	0	0	0	0	0	0	0	0	0	0	0	0.3	0.2	0
2000	2	16	9	0.2	0	0.4	0	0.2	0	0	0	0.1	0	0	0	0	0	0.8	0.1	0	0	0.1	0	0.3	0.8	0.7	0.4	0	0	0	0.6	0.1	0	0	0	0	0	0.8	0	0	0.4	0	0.1	0.2	0	0.1	0	0	0.1
2000	2	16	10	0.6	0	1	0	0.4	0.1	0	0	0.2	0.2	0.1	0.3	0	0	0.9	0.2	0.2	0.4	0	0	0.2	1	0.6	0.3	0	0	0	0.6	0.1	0.2	0	0	0.1	0.4	0.1	0	0	0.1	0.1	0.4	0.7	0.1	0	0	0.5	0.4
2000	2	16	11	0.4	0.1	0.4	0.1	0.5	0.1	0.1	0	0.5	0.6	0.3	0.3	0	0	0.9	0.2	0.3	0.3	0.1	0.1	0.4	1	0.5	0.7	0	0	0	0.9	0.4	0.4	0	0.2	0.7	0.3	0.3	0	0	0.1	0.6	0.6	0.9	0.2	0	0.4	0.7	0.3
2000	2	16	12	0.8	0.1	0.7	0.1	0.6	0.3	0.4	0	0.5	0.3	0.5	0.1	0	0.8	0.8	0.7	0.4	0	0.1	0.5	0.2	1	0.6	0.8	0.1	0	0	0.7	0.3	0	0	0	0.5	0.2	0.5	0.1	0.1	0.2	0.7	0.9	0.8	0.2	0	0.1	0.7	0
2000	2	16	13	0.3	0.1	0.5	0.4	0.3	0	0.2	0	0.8	0.4	0.6	0.3	0	0.8	0.8	0.7	0.4	0.2	0.1	0.1	0.1	0.9	0.8	0.7	0.6	0.1	0.2	0.4	0.4	0.2	0	0.3	0.3	0.8	0.6	0.3	0	0.6	0.7	1	0.6	0.6	0	0.2	0.7	0.2
2000	2	16	14	0.2	0	0.4	0.2	0.6	0.2	0.6	0	0.4	0.4	1	0.5	0	0.8	0.9	0.9	0.5	0.2	0.3	0.7	0.1	0.8	0.8	0.9	0.3	0.1	0.2	0.4	0.6	0.9	0	0.3	0.3	0.8	0.5	0.9	0.1	1	0.2	0.9	0.3	1	0	0.5	0.3	0.1
2000	2	16	15	0.2	0	0.2	0.2	0.2	0.1	0.6	0	0.3	0.3	1	0.6	0	0.8	0.8	0.7	0.8	0.4	0.5	1	0.9	0.2	0.9	0.8	0.3	0.3	0.1	0.5	0.6	0.9	0	0.5	0.4	0.9	0.8	0.9	0.5	0.1	0.5	1	0.6	0.5	0	0.1	0.3	0
2000	2	16	16	0.3	0.2	0.3	0.3	0.4	0.3	0.9	0	0.8	0.6	1	0.7	0	1	0.9	0.2	0.8	0.3	0.8	0.8	0.9	0.6	0.7	0.4	0.2	0	0.1	0.3	0.4	0.5	0	0.6	0.3	1	1	0.8	0.4	0.3	0.7	1	0.6	0	0.1	0.5	0.5	0
2000	2	16	17	0.1	0.1	0	0.4	0.2	0.3	0.1	0	0.8	0.8	1	0.7	0	1	1	0.5	0.8	0	0.9	0.6	0.4	0.6	1	0.4	0	0	0	0.3	0	0.1	0	0.7	0.2	1	1	1	0.3	0.5	0.8	1	0.7	0.7	0.7	0.8	0.6	0.1
2000	2	16	18	0	0	0	0.1	0	0	0	0	0	0.5	0.4	0.1	0	0.3	0.7	0.1	0.3	0.2	0.6	0.3	0.3	0	0.1	0	0	0	0	0	0	0.1	0	0.2	0.1	0.7	0.5	0.4	0.7	0.7	0.5	0.4	0.1	0.6	0.2	0.1	0.3	0
2000	2	16	19	0	0	0	0	0	0	0	0	0	0	0	0	0	0	0	0	0	0	0	0	0	0	0	0	0	0	0	0	0	0	0	0	0	0	0	0	0	0	0	0	0	0	0	0	0	0
2000	2	16	20	0	0	0	0	0	0	0	0	0	0	0	0	0	0	0	0	0	0	0	0	0	0	0	0	0	0	0	0	0	0	0	0	0	0	0	0	0	0	0	0	0	0	0	0	0	0
2000	2	16	21	0	0	0	0	0	0	0	0	0	0	0	0	0	0	0	0	0	0	0	0	0	0	0	0	0	0	0	0	0	0	0	0	0	0	0	0	0	0	0	0	0	0	0	0	0	0
2000	2	16	22	0	0	0	0	0	0	0	0	0	0	0	0	0	0	0	0	0	0	0	0	0	0	0	0	0	0	0	0	0	0	0	0	0	0	0	0	0	0	0	0	0	0	0	0	0	0
2000	2	16	23	0	0	0	0	0	0	0	0	0	0	0	0	0	0	0	0	0	0	0	0	0	0	0	0	0	0	0	0	0	0	0	0	0	0	0	0	0	0	0	0	0	0	0	0	0	0
2000	2	16	24	0	0	0	0	0	0	0	0	0	0	0	0	0	0	0	0	0	0	0	0	0	0	0	0	0	0	0	0	0	0	0	0	0	0	0	0	0	0	0	0	0	0	0	0	0	0
2000	2	17	1	0	0	0	0	0	0	0	0	0	0	0	0	0	0	0	0	0	0	0	0	0	0	0	0	0	0	0	0	0	0	0	0	0	0	0	0	0	0	0	0	0	0	0	0	0	0
2000	2	17	2	0	0	0	0	0	0	0	0	0	0	0	0	0	0	0	0	0	0	0	0	0	0	0	0	0	0	0	0	0	0	0	0	0	0	0	0	0	0	0	0	0	0	0	0	0	0
2000	2	17	3	0	0	0	0	0	0	0	0	0	0	0	0	0	0	0	0	0	0	0	0	0	0	0	0	0	0	0	0	0	0	0	0	0	0	0	0	0	0	0	0	0	0	0	0	0	0
2000	2	17	4	0	0	0	0	0	0	0	0	0	0	0	0	0	0	0	0	0	0	0	0	0	0	0	0	0	0	0	0	0	0	0	0	0	0	0	0	0	0	0	0	0	0	0	0	0	0
2000	2	17	5	0	0	0	0	0	0	0	0	0	0	0	0	0	0	0	0	0	0	0	0	0	0	0	0	0	0	0	0	0	0	0	0	0	0	0	0	0	0	0	0	0	0	0	0	0	0
2000	2	17	6	0	0	0	0	0	0	0	0	0	0	0	0	0	0	0	0	0	0	0	0	0	0	0	0	0	0	0	0	0	0	0	0	0	0	0	0	0	0	0	0	0	0	0	0	0	0
2000	2	17	7	0	0	0	0	0	0	0	0	0	0	0	0	0	0	0	0	0	0	0	0	0	0	0	0	0	0	0	0	0	0	0	0	0	0	0	0	0	0	0	0	0	0	0	0	0	0
2000	2	17	8	0.3	0	0.5	0.1	0	0	0	0.2	0.3	0	0	0	0	0	0.1	0	0	0	0.2	0.2	0.5	0.4	0	0.2	0	0.3	0.1	0.3	0	0.1	0.3	0.2	0	0	0	0	0	0	0.2	0.1	0.1	0	0	0.1	0.4	0.3
2000	2	17	9	0.2	0	0.6	0.3	0.8	0	0	0.9	0.6	0.9	0.4	0.1	0	0.1	0.1	0	0	0	0.6	0.9	0.5	0.9	0.7	0.8	0	0.3	0.3	1	0.1	0.4	1	0.4	0.4	0.2	0.7	0.4	0	0.5	0.8	0.5	1	0.9	0	0.9	1	0.1
2000	2	17	10	0.2	0.1	0.4	0	0.8	0	0	0.7	0.8	0.6	1	0	0	0.2	0	0.3	0	0	0.9	0.7	0.4	1	0.9	1	0.2	0.1	0.1	0.8	0.5	0.7	0.9	0.4	0.5	0.5	0.6	0	0.4	0.7	0.2	0.9	0.7	0.6	0	0.8	1	0.1
2000	2	17	11	0.8	0.2	0.4	0.4	0.6	0.6	0.4	1	0.5	0.4	1	0.5	0	0.2	0.2	0.6	0.2	0.2	0.5	0.4	0.5	1	0.8	0.4	0.4	0.7	0.1	0.8	0.8	0.8	0.1	0.2	0.4	1	0.4	0.1	0.5	0.4	0.2	0.9	0.8	0.4	0.1	0.9	1	0.4
2000	2	17	12	0.7	0.6	0.4	0.7	0.6	0.7	0.6	0.9	0.9	0.7	0.9	0.9	0	0.3	0.2	0.3	0.7	0.4	0.2	0.3	0.1	1	0.9	0.3	0.7	0.6	0.5	0.6	0.6	0.4	0	0.1	0.4	0.9	0.4	0.2	0.3	0.7	0.4	1	0.4	0.3	0.3	1	1	0.5
2000	2	17	13	0.8	0.6	0.3	0.9	0.6	0.9	0.3	1	0.6	0.4	1	0.8	0	0.8	0.1	0.8	0.6	0.4	1	0.4	0.3	1	1	0.4	0.4	0.5	0.2	1	0.5	0.4	0	0.2	0.4	0.9	0.5	0.3	0.4	0	0.7	0.9	0.3	0.7	0.7	0.9	1	0.7
2000	2	17	14	0.3	0.9	0.8	0.5	0.5	0.6	0.9	1	0.7	0.5	1	1	0	0.3	0.7	1	0.9	0.6	0.8	0.3	0.1	1	1	0.3	0.6	0.4	0.5	1	0.5	0.9	0	0.2	0.5	1	0.9	0.7	0.6	0.1	0.6	1	0.8	1	0.2	0.9	1	0.8
2000	2	17	15	0.3	0.2	0.7	0.5	0.5	0.4	0.7	1	1	0.9	1	1	0	0.6	1	0.3	0.8	0.9	0.1	0.8	0.6	1	1	0.7	0.7	0.7	0.3	0.5	0.8	0.7	0.6	0.2	0.5	1	1	0.8	0.7	1	0.9	1	0.9	0.9	0.6	1	1	0.7
2000	2	17	16	0.2	0.5	0.4	0.8	0.6	0.5	0.9	1	0.9	0.6	1	1	0	0.8	1	1	0.3	1	0.1	0.9	1	1	1	0.6	0.7	0.7	0.7	0.5	0.7	0.8	1	0.3	0.6	1	1	1	0.5	1	0.9	0.8	0.7	1	0.6	1	1	0.6
2000	2	17	17	0.4	0.3	0.3	0.9	0.6	0.3	0.2	1	0.9	0.7	1	0.6	0	0.5	1	0.8	0.8	1	0.7	1	0.9	0.8	1	0.4	0.6	0.5	0.6	0.3	0.9	0.8	0.9	0.9	0.9	0.9	0.9	1	0.7	1	0.3	0.7	0.7	1	0.5	1	1	0.4
2000	2	17	18	0.4	0.2	0.1	0.5	0.2	0.3	0	0.4	0.3	0.5	0.5	0	0	0.3	0.7	0.3	0.3	0.5	0.6	0.5	0.3	0	0.1	0.5	0.1	0.1	0.5	0.4	0.2	0.7	0.1	0.7	0.3	0.4	0.6	0.4	0.5	0.4	0	0.2	0.1	0.3	0	0.5	0.8	0.3
2000	2	17	19	0	0	0	0	0	0	0	0	0	0	0	0	0	0	0	0	0	0	0	0	0	0	0	0	0	0	0	0	0	0	0	0	0	0	0	0	0	0	0	0	0	0	0	0	0	0
2000	2	17	20	0	0	0	0	0	0	0	0	0	0	0	0	0	0	0	0	0	0	0	0	0	0	0	0	0	0	0	0	0	0	0	0	0	0	0	0	0	0	0	0	0	0	0	0	0	0
2000	2	17	21	0	0	0	0	0	0	0	0	0	0	0	0	0	0	0	0	0	0	0	0	0	0	0	0	0	0	0	0	0	0	0	0	0	0	0	0	0	0	0	0	0	0	0	0	0	0
2000	2	17	22	0	0	0	0	0	0	0	0	0	0	0	0	0	0	0	0	0	0	0	0	0	0	0	0	0	0	0	0	0	0	0	0	0	0	0	0	0	0	0	0	0	0	0	0	0	0
2000	2	17	23	0	0	0	0	0	0	0	0	0	0	0	0	0	0	0	0	0	0	0	0	0	0	0	0	0	0	0	0	0	0	0	0	0	0	0	0	0	0	0	0	0	0	0	0	0	0
2000	2	17	24	0	0	0	0	0	0	0	0	0	0	0	0	0	0	0	0	0	0	0	0	0	0	0	0	0	0	0	0	0	0	0	0	0	0	0	0	0	0	0	0	0	0	0	0	0	0
2000	2	18	1	0	0	0	0	0	0	0	0	0	0	0	0	0	0	0	0	0	0	0	0	0	0	0	0	0	0	0	0	0	0	0	0	0	0	0	0	0	0	0	0	0	0	0	0	0	0
2000	2	18	2	0	0	0	0	0	0	0	0	0	0	0	0	0	0	0	0	0	0	0	0	0	0	0	0	0	0	0	0	0	0	0	0	0	0	0	0	0	0	0	0	0	0	0	0	0	0
2000	2	18	3	0	0	0	0	0	0	0	0	0	0	0	0	0	0	0	0	0	0	0	0	0	0	0	0	0	0	0	0	0	0	0	0	0	0	0	0	0	0	0	0	0	0	0	0	0	0
2000	2	18	4	0	0	0	0	0	0	0	0	0	0	0	0	0	0	0	0	0	0	0	0	0	0	0	0	0	0	0	0	0	0	0	0	0	0	0	0	0	0	0	0	0	0	0	0	0	0
2000	2	18	5	0	0	0	0	0	0	0	0	0	0	0	0	0	0	0	0	0	0	0	0	0	0	0	0	0	0	0	0	0	0	0	0	0	0	0	0	0	0	0	0	0	0	0	0	0	0
2000	2	18	6	0	0	0	0	0	0	0	0	0	0	0	0	0	0	0	0	0	0	0	0	0	0	0	0	0	0	0	0	0	0	0	0	0	0	0	0	0	0	0	0	0	0	0	0	0	0
2000	2	18	7	0	0	0	0	0	0	0	0	0	0	0	0	0	0	0	0	0	0	0	0	0	0	0	0	0	0	0	0	0	0	0	0	0	0	0	0	0	0	0	0	0	0	0	0	0	0
2000	2	18	8	0.6	0.2	0.6	0.6	0.1	0.1	0	0.2	0.1	0	0.3	0.4	0	0	0.5	0.6	0.4	0.1	0.4	0.5	0.7	0.3	0	0.1	0.2	0	0.2	0	0	0.2	0	0.1	0	0.1	0.3	0.4	0	0.1	0.2	0	0	0	0	0.6	0.1	0.1
2000	2	18	9	1	1	1	1	1	1	0.9	0.6	1	0.8	1	0.9	0	1	1	0.8	1	1	1	1	1	1	0.8	1	0.9	0.9	1	1	0.3	1	0	1	1	1	1	1	1	0.9	1	0.9	0.8	1	0.9	1	1	1
2000	2	18	10	1	1	1	1	0.9	1	1	1	1	1	1	0.7	0	1	1	1	1	1	1	1	1	1	1	1	1	0.8	1	1	1	1	0	1	1	1	1	1	1	1	1	1	1	1	1	1	1	1
2000	2	18	11	1	1	1	1	1	1	1	1	1	1	1	0.7	0	1	1	1	1	1	1	1	1	1	1	1	0.6	0.8	1	1	1	1	0.2	1	1	1	1	1	1	1	1	1	1	1	1	1	1	1
2000	2	18	12	1	1	1	0.5	0.9	1	1	1	1	1	1	1	0	1	0.9	1	1	1	1	1	1	1	1	1	0.6	1	0.9	1	1	1	0	1	1	1	1	1	1	1	1	1	1	1	1	1	1	1
2000	2	18	13	1	1	1	0.7	1	1	0.9	0.9	1	1	1	1	0	1	1	1	1	1	1	1	1	1	1	1	1	1	1	1	1	1	0	1	1	1	1	1	1	1	1	1	1	1	1	1	1	1
2000	2	18	14	1	1	1	0.8	1	1	1	0	1	1	1	1	0	1	1	1	1	1	1	1	1	1	1	1	1	1	1	1	1	1	0	1	1	1	1	1	1	1	1	1	1	1	1	1	1	1
2000	2	18	15	1	1	1	1	1	1	1	0	1	1	1	1	0	1	1	1	1	0.9	1	1	1	1	1	1	1	1	0.7	1	1	1	0	1	1	1	1	1	1	1	1	1	1	1	1	1	1	1
2000	2	18	16	0.9	1	1	1	1	1	1	0.9	1	1	1	1	0	1	1	1	1	1	1	1	1	1	1	1	0.8	0.4	0.2	0.9	1	1	0	1	1	1	1	1	1	1	0.8	1	1	1	1	1	0.8	0.3
2000	2	18	17	0.3	0.6	0.5	0.6	0.3	0.4	0	0.6	0.2	0.4	0.1	0.4	0	0.7	0.7	0.3	0.4	0.6	0.6	0.4	0.5	0.6	0.6	0.3	0	0	0	0	0.2	0	0	0.4	0.5	0.2	0.2	0.4	0.5	0.1	0.1	0.1	0	0.1	0.1	0.1	0.2	0
2000	2	18	18	0	0	0	0	0	0	0	0	0	0	0	0	0	0	0	0	0	0	0	0	0	0	0	0	0	0	0	0	0	0	0	0	0	0	0	0	0	0	0	0	0	0	0	0	0	0
2000	2	18	19	0	0	0	0	0	0	0	0	0	0	0	0	0	0	0	0	0	0	0	0	0	0	0	0	0	0	0	0	0	0	0	0	0	0	0	0	0	0	0	0	0	0	0	0	0	0
2000	2	18	20	0	0	0	0	0	0	0	0	0	0	0	0	0	0	0	0	0	0	0	0	0	0	0	0	0	0	0	0	0	0	0	0	0	0	0	0	0	0	0	0	0	0	0	0	0	0
2000	2	18	21	0	0	0	0	0	0	0	0	0	0	0	0	0	0	0	0	0	0	0	0	0	0	0	0	0	0	0	0	0	0	0	0	0	0	0	0	0	0	0	0	0	0	0	0	0	0
2000	2	18	22	0	0	0	0	0	0	0	0	0	0	0	0	0	0	0	0	0	0	0	0	0	0	0	0	0	0	0	0	0	0	0	0	0	0	0	0	0	0	0	0	0	0	0	0	0	0
2000	2	18	23	0	0	0	0	0	0	0	0	0	0	0	0	0	0	0	0	0	0	0	0	0	0	0	0	0	0	0	0	0	0	0	0	0	0	0	0	0	0	0	0	0	0	0	0	0	0
2000	2	18	24	0	0	0	0	0	0	0	0	0	0	0	0	0	0	0	0	0	0	0	0	0	0	0	0	0	0	0	0	0	0	0	0	0	0	0	0	0	0	0	0	0	0	0	0	0	0
2000	2	19	1	0	0	0	0	0	0	0	0	0	0	0	0	0	0	0	0	0	0	0	0	0	0	0	0	0	0	0	0	0	0	0	0	0	0	0	0	0	0	0	0	0	0	0	0	0	0
2000	2	19	2	0	0	0	0	0	0	0	0	0	0	0	0	0	0	0	0	0	0	0	0	0	0	0	0	0	0	0	0	0	0	0	0	0	0	0	0	0	0	0	0	0	0	0	0	0	0
2000	2	19	3	0	0	0	0	0	0	0	0	0	0	0	0	0	0	0	0	0	0	0	0	0	0	0	0	0	0	0	0	0	0	0	0	0	0	0	0	0	0	0	0	0	0	0	0	0	0
2000	2	19	4	0	0	0	0	0	0	0	0	0	0	0	0	0	0	0	0	0	0	0	0	0	0	0	0	0	0	0	0	0	0	0	0	0	0	0	0	0	0	0	0	0	0	0	0	0	0
2000	2	19	5	0	0	0	0	0	0	0	0	0	0	0	0	0	0	0	0	0	0	0	0	0	0	0	0	0	0	0	0	0	0	0	0	0	0	0	0	0	0	0	0	0	0	0	0	0	0
2000	2	19	6	0	0	0	0	0	0	0	0	0	0	0	0	0	0	0	0	0	0	0	0	0	0	0	0	0	0	0	0	0	0	0	0	0	0	0	0	0	0	0	0	0	0	0	0	0	0
2000	2	19	7	0	0	0	0	0	0	0	0	0	0	0	0	0	0	0	0	0	0	0	0	0	0	0	0	0	0	0	0	0	0	0	0	0	0	0	0	0	0	0	0	0	0	0	0	0	0
2000	2	19	8	0	0	0	0	0	0	0	0	0	0	0	0	0	0	0	0	0	0	0	0	0	0	0	0	0	0	0	0	0	0	0	0	0	0	0	0	0	0	0	0	0	0	0	0	0	0
2000	2	19	9	0	0	0	0	0	0	0	0	0	0	0	0	0	0	0	0	0	0	0	0	0	0	0	0	0	0	0	0	0	0	0.4	0	0	0	0	0	0	0	0	0	0	0	0	0	0	0
2000	2	19	10	0	0	0	0	0	0	0	0	0	0	0	0	0	0	0	0	0	0	0	0	0	0	0	0	0	0	0	0	0	0	0.2	0	0	0	0	0	0	0	0	0	0	0	0	0	0	0
2000	2	19	11	0	0	0	0	0	0	0	0	0	0	0	0	0	0	0	0	0	0	0	0	0	0	0	0	0	0	0	0	0	0	0	0	0	0	0	0	0	0	0	0	0	0	0	0	0	0
2000	2	19	12	0	0	0	0	0	0	0	0	0	0	0	0	0	0	0	0	0	0	0	0	0	0	0	0	0	0	0	0	0	0	0.1	0	0	0	0	0	0	0	0	0	0	0	0	0	0	0
2000	2	19	13	0	0	0	0	0	0	0	0.2	0	0	0	0	0	0	0	0	0	0	0	0	0	0	0	0	0	0	0	0	0	0	0.3	0	0	0	0	0	0	0	0	0	0	0	0	0	0	0
2000	2	19	14	0	0	0	0	0	0	0	0.1	0	0	0	0	0	0	0	0	0	0	0	0	0	0	0	0	0	0	0	0	0	0	0.1	0	0	0	0	0	0	0	0	0	0	0	0	0	0	0
2000	2	19	15	0	0	0	0	0	0	0	0	0	0	0	0	0	0	0	0	0	0	0	0	0	0	0	0	0	0	0	0	0	0	0.4	0	0	0	0	0	0	0	0	0	0	0	0	0	0	0
2000	2	19	16	0	0	0	0	0	0	0	0	0	0	0	0	0	0	0	0	0	0	0	0	0	0	0	0	0	0	0	0	0	0	0.8	0	0	0	0	0	0	0	0	0	0	0	0	0	0	0
2000	2	19	17	0	0	0	0	0	0	0	0	0	0	0	0	0	0	0	0	0	0	0	0	0	0	0	0	0	0	0	0	0	0	0.2	0	0	0	0	0	0	0	0	0	0	0	0	0	0	0
2000	2	19	18	0	0	0	0	0	0	0	0	0	0	0	0	0	0	0	0	0	0	0	0	0	0	0	0	0	0	0	0	0	0	0.1	0	0	0	0	0	0	0	0	0	0	0	0	0	0	0
2000	2	19	19	0	0	0	0	0	0	0	0	0	0	0	0	0	0	0	0	0	0	0	0	0	0	0	0	0	0	0	0	0	0	0	0	0	0	0	0	0	0	0	0	0	0	0	0	0	0
2000	2	19	20	0	0	0	0	0	0	0	0	0	0	0	0	0	0	0	0	0	0	0	0	0	0	0	0	0	0	0	0	0	0	0	0	0	0	0	0	0	0	0	0	0	0	0	0	0	0
2000	2	19	21	0	0	0	0	0	0	0	0	0	0	0	0	0	0	0	0	0	0	0	0	0	0	0	0	0	0	0	0	0	0	0	0	0	0	0	0	0	0	0	0	0	0	0	0	0	0
2000	2	19	22	0	0	0	0	0	0	0	0	0	0	0	0	0	0	0	0	0	0	0	0	0	0	0	0	0	0	0	0	0	0	0	0	0	0	0	0	0	0	0	0	0	0	0	0	0	0
2000	2	19	23	0	0	0	0	0	0	0	0	0	0	0	0	0	0	0	0	0	0	0	0	0	0	0	0	0	0	0	0	0	0	0	0	0	0	0	0	0	0	0	0	0	0	0	0	0	0
2000	2	19	24	0	0	0	0	0	0	0	0	0	0	0	0	0	0	0	0	0	0	0	0	0	0	0	0	0	0	0	0	0	0	0	0	0	0	0	0	0	0	0	0	0	0	0	0	0	0
2000	2	20	1	0	0	0	0	0	0	0	0	0	0	0	0	0	0	0	0	0	0	0	0	0	0	0	0	0	0	0	0	0	0	0	0	0	0	0	0	0	0	0	0	0	0	0	0	0	0
2000	2	20	2	0	0	0	0	0	0	0	0	0	0	0	0	0	0	0	0	0	0	0	0	0	0	0	0	0	0	0	0	0	0	0	0	0	0	0	0	0	0	0	0	0	0	0	0	0	0
2000	2	20	3	0	0	0	0	0	0	0	0	0	0	0	0	0	0	0	0	0	0	0	0	0	0	0	0	0	0	0	0	0	0	0	0	0	0	0	0	0	0	0	0	0	0	0	0	0	0
2000	2	20	4	0	0	0	0	0	0	0	0	0	0	0	0	0	0	0	0	0	0	0	0	0	0	0	0	0	0	0	0	0	0	0	0	0	0	0	0	0	0	0	0	0	0	0	0	0	0
2000	2	20	5	0	0	0	0	0	0	0	0	0	0	0	0	0	0	0	0	0	0	0	0	0	0	0	0	0	0	0	0	0	0	0	0	0	0	0	0	0	0	0	0	0	0	0	0	0	0
2000	2	20	6	0	0	0	0	0	0	0	0	0	0	0	0	0	0	0	0	0	0	0	0	0	0	0	0	0	0	0	0	0	0	0	0	0	0	0	0	0	0	0	0	0	0	0	0	0	0
2000	2	20	7	0	0	0	0	0	0	0	0	0	0	0	0	0	0	0	0	0	0	0	0	0	0	0	0	0	0	0	0	0	0	0	0	0	0	0	0	0	0	0	0	0	0	0	0	0	0
2000	2	20	8	0	0	0	0	0	0	0	0	0	0	0	0	0	0	0	0	0	0	0	0	0	0	0	0	0	0	0	0	0	0	0.7	0	0	0	0	0	0	0	0	0	0	0	0	0.3	0	0
2000	2	20	9	0.3	0	0.6	0.4	0.5	0.4	0.1	0	0.6	0.2	0.1	0.2	0	0	0.1	0	0	0	0	0	0	0	0	1	0.9	0.9	0.8	0	0.9	0.8	1	0.2	0	0	0	0	0	0	0	0	0	0	0	0.8	0.1	0.1
2000	2	20	10	0.4	0.3	0.9	0.5	0.3	0.7	0.7	0	0.9	0.9	1	0.8	0	0.4	0.8	0.9	0	0	0.2	0.4	0.2	0.9	0	1	1	1	1	0.9	0.8	0.7	1	1	0.1	0.9	1	0.3	0	0.6	0.5	0.5	0.5	0.7	0.2	1	1	1
2000	2	20	11	1	0.5	0.5	0.4	1	0.7	0.8	0	0.7	0.9	0.8	0.9	0	0.8	0.9	1	0.7	0.3	0.7	0.8	0.9	0.7	0.5	1	1	1	0.9	1	1	0.8	1	0.9	0.9	0.9	1	0.7	0.1	1	1	1	0.9	0.9	0.8	1	1	1
2000	2	20	12	0.8	0.7	0.9	0.7	1	0.7	0.9	0	0.7	0.6	0.6	0.9	0	0.2	0.9	0.5	0.3	0.1	0.8	1	0.9	0.8	0.9	1	1	1	0.8	0.9	1	1	1	0.7	0.6	0.6	0.6	0.8	0.9	0.9	0.9	1	0.5	0.5	1	1	1	0.9
2000	2	20	13	0.8	0.7	0.7	0.4	0.7	0.8	0.5	0	1	0.8	0.9	0.4	0	0.3	0.6	0.5	0.6	0.3	0.4	0.5	0.4	0.5	1	1	1	0.8	0.4	0.8	1	1	1	0.6	0.4	0.8	0.9	0.4	0.3	1	0.6	1	0.3	0.6	1	0.9	1	1
2000	2	20	14	0.9	0.3	0.6	0.6	0.8	0.8	0.5	0.4	0.6	1	1	0.7	0	0.4	0.5	0.4	0.7	0.3	0.5	0.8	0.3	0.3	0.9	1	0.9	0.4	0.7	0.7	1	1	1	1	0.7	0.8	0.9	0.6	0.2	1	0.6	1	1	1	1	0.9	1	0.9
2000	2	20	15	0.4	0.1	0.1	0.7	0.7	0.7	0.3	0.6	0.8	0.9	1	0.7	0	0.1	0.5	0.2	0.3	0.6	0.5	1	0.3	0.3	0.5	0.3	0.9	0	0.9	0.9	0.9	0.8	1	0.7	0.7	1	1	0.4	0.6	1	0.6	0.6	0.9	1	0.7	0.8	0.9	1
2000	2	20	16	0.2	0.1	0.4	0.4	0.4	0.5	0.5	0	0.4	0.6	0.5	0.8	0	0.4	0.5	0	0.2	0.8	0.5	0.5	0.3	0.1	0.5	0.1	0.7	0.1	0.4	0.7	0.3	0.2	1	0.5	0.6	0.6	0.6	0.7	0.9	0.6	0.6	0.2	0.9	0.8	0.9	0.8	0.8	0.6
2000	2	20	17	0	0	0	0.1	0	0	0	0	0	0	0	0	0	0	0	0	0	0.1	0	0	0	0	0	0	0	0	0	0.1	0	0	1	0	0	0	0	0	0.1	0	0	0.1	0.1	0	0.3	0.1	0	0.2
2000	2	20	18	0	0	0	0	0	0	0	0	0	0	0	0	0	0	0	0	0	0	0	0	0	0	0	0	0	0	0	0	0	0	0.8	0	0	0	0	0	0	0	0	0	0	0	0	0	0	0
2000	2	20	19	0	0	0	0	0	0	0	0	0	0	0	0	0	0	0	0	0	0	0	0	0	0	0	0	0	0	0	0	0	0	0	0	0	0	0	0	0	0	0	0	0	0	0	0	0	0
2000	2	20	20	0	0	0	0	0	0	0	0	0	0	0	0	0	0	0	0	0	0	0	0	0	0	0	0	0	0	0	0	0	0	0	0	0	0	0	0	0	0	0	0	0	0	0	0	0	0
2000	2	20	21	0	0	0	0	0	0	0	0	0	0	0	0	0	0	0	0	0	0	0	0	0	0	0	0	0	0	0	0	0	0	0	0	0	0	0	0	0	0	0	0	0	0	0	0	0	0
2000	2	20	22	0	0	0	0	0	0	0	0	0	0	0	0	0	0	0	0	0	0	0	0	0	0	0	0	0	0	0	0	0	0	0	0	0	0	0	0	0	0	0	0	0	0	0	0	0	0
2000	2	20	23	0	0	0	0	0	0	0	0	0	0	0	0	0	0	0	0	0	0	0	0	0	0	0	0	0	0	0	0	0	0	0	0	0	0	0	0	0	0	0	0	0	0	0	0	0	0
2000	2	20	24	0	0	0	0	0	0	0	0	0	0	0	0	0	0	0	0	0	0	0	0	0	0	0	0	0	0	0	0	0	0	0	0	0	0	0	0	0	0	0	0	0	0	0	0	0	0
2000	2	21	1	0	0	0	0	0	0	0	0	0	0	0	0	0	0	0	0	0	0	0	0	0	0	0	0	0	0	0	0	0	0	0	0	0	0	0	0	0	0	0	0	0	0	0	0	0	0
2000	2	21	2	0	0	0	0	0	0	0	0	0	0	0	0	0	0	0	0	0	0	0	0	0	0	0	0	0	0	0	0	0	0	0	0	0	0	0	0	0	0	0	0	0	0	0	0	0	0
2000	2	21	3	0	0	0	0	0	0	0	0	0	0	0	0	0	0	0	0	0	0	0	0	0	0	0	0	0	0	0	0	0	0	0	0	0	0	0	0	0	0	0	0	0	0	0	0	0	0
2000	2	21	4	0	0	0	0	0	0	0	0	0	0	0	0	0	0	0	0	0	0	0	0	0	0	0	0	0	0	0	0	0	0	0	0	0	0	0	0	0	0	0	0	0	0	0	0	0	0
2000	2	21	5	0	0	0	0	0	0	0	0	0	0	0	0	0	0	0	0	0	0	0	0	0	0	0	0	0	0	0	0	0	0	0	0	0	0	0	0	0	0	0	0	0	0	0	0	0	0
2000	2	21	6	0	0	0	0	0	0	0	0	0	0	0	0	0	0	0	0	0	0	0	0	0	0	0	0	0	0	0	0	0	0	0	0	0	0	0	0	0	0	0	0	0	0	0	0	0	0
2000	2	21	7	0	0	0	0	0	0	0	0	0	0	0	0	0	0	0	0	0	0	0	0	0	0	0	0	0	0	0	0	0	0	0	0	0	0	0	0	0	0	0	0	0	0	0	0	0	0
2000	2	21	8	0.4	0.2	0.6	0.3	0.3	0	0	0	0.4	0	0.6	0.4	0	0	0	0.5	0.2	0.2	0.2	0.2	0.3	0.1	0	0.2	0.5	0.1	0.2	0.6	0.5	0.4	0	0.2	0	0.4	0.4	0	0	0.1	0	0.2	0.3	0	0.3	0.2	0	0.4
2000	2	21	9	0.5	0.2	0.4	0.8	0.9	0.9	0.4	0.8	1	0.9	0.9	1	0	0.5	0.5	0.5	0.3	0.1	0.4	1	0.3	1	0.8	1	1	0.3	0.4	1	1	0.9	0	0.7	0.3	1	1	0.3	0.1	0.8	0.3	1	0.7	0.5	1	0.9	0.1	0.8
2000	2	21	10	1	0.3	0.2	0.7	0.9	0.8	0.5	1	0.9	0.4	0.9	1	0	0.7	0.6	0.8	0.8	0.6	0.6	1	0.2	1	1	1	1	0.4	0.5	1	0.9	1	0	0.9	0.4	1	0.9	0.8	0.9	0.9	0.7	1	0.5	0.7	1	1	0.7	1
2000	2	21	11	1	0.7	0.8	1	1	0.8	0.6	1	1	0.4	1	1	0	0.5	1	0.4	1	0.7	1	1	0.7	1	1	1	1	0.4	0.8	1	0.9	1	0	0.8	0.6	1	0.5	0.8	1	0.5	1	1	0.9	0.9	0.9	1	1	1
2000	2	21	12	1	0.9	0.9	0.9	1	0.7	0.8	1	1	0.7	0.8	1	0	0.6	1	0.8	1	0.9	1	1	1	1	1	1	1	0.5	0.7	1	1	1	0	0.6	0.9	1	0.9	0.8	1	1	1	1	0.9	1	0.9	1	1	1
2000	2	21	13	1	1	0.9	1	1	0.8	0.8	1	1	1	1	1	0	0.9	1	1	1	1	1	1	1	1	1	1	1	0.9	0.9	1	1	1	0	0.6	1	1	1	1	1	1	0.9	1	1	1	1	1	1	1
2000	2	21	14	1	1	1	1	1	0.9	0.7	1	0.9	1	1	1	0	0.9	1	1	0.8	1	1	1	1	1	1	1	1	1	0.9	1	1	1	0	0.9	1	1	1	1	1	1	1	1	1	1	1	1	1	1
2000	2	21	15	1	1	1	1	1	1	0.7	1	1	1	1	1	0	1	1	1	0.7	0.8	1	1	1	1	1	1	1	1	1	1	1	1	0	1	1	1	1	1	1	1	1	1	1	1	1	1	1	1
2000	2	21	16	1	1	1	1	1	1	0.8	1	1	1	1	1	0	1	1	1	1	0.7	1	1	1	1	1	1	1	1	1	1	1	1	0	1	1	1	1	1	1	1	1	1	1	1	1	1	1	1
2000	2	21	17	1	1	1	1	1	1	0.5	1	1	1	1	1	0	1	1	1	1	0.9	0.9	1	1	0.9	1	1	1	1	1	1	1	1	0	1	1	1	1	1	1	1	1	1	1	1	1	1	1	1
2000	2	21	18	0.7	0.8	0.7	0.8	0.9	0.9	0	0.9	0.8	0.9	0.8	0.3	0	0.4	0.7	0.8	0.5	0.6	0.9	0.5	0.3	0	0.1	0.9	0.7	0.8	0.9	0.9	0.7	0.8	0	0.8	0.4	0.7	0.7	0.8	0.8	0.9	0.6	0.5	0.9	0.8	0.7	0.7	0.9	0.7
2000	2	21	19	0	0	0	0	0	0	0	0	0	0	0	0	0	0	0	0	0	0	0	0	0	0	0	0	0	0	0	0	0	0	0	0	0	0	0	0	0	0	0	0	0	0	0	0	0	0
2000	2	21	20	0	0	0	0	0	0	0	0	0	0	0	0	0	0	0	0	0	0	0	0	0	0	0	0	0	0	0	0	0	0	0	0	0	0	0	0	0	0	0	0	0	0	0	0	0	0
2000	2	21	21	0	0	0	0	0	0	0	0	0	0	0	0	0	0	0	0	0	0	0	0	0	0	0	0	0	0	0	0	0	0	0	0	0	0	0	0	0	0	0	0	0	0	0	0	0	0
2000	2	21	22	0	0	0	0	0	0	0	0	0	0	0	0	0	0	0	0	0	0	0	0	0	0	0	0	0	0	0	0	0	0	0	0	0	0	0	0	0	0	0	0	0	0	0	0	0	0
2000	2	21	23	0	0	0	0	0	0	0	0	0	0	0	0	0	0	0	0	0	0	0	0	0	0	0	0	0	0	0	0	0	0	0	0	0	0	0	0	0	0	0	0	0	0	0	0	0	0
2000	2	21	24	0	0	0	0	0	0	0	0	0	0	0	0	0	0	0	0	0	0	0	0	0	0	0	0	0	0	0	0	0	0	0	0	0	0	0	0	0	0	0	0	0	0	0	0	0	0
2000	2	22	1	0	0	0	0	0	0	0	0	0	0	0	0	0	0	0	0	0	0	0	0	0	0	0	0	0	0	0	0	0	0	0	0	0	0	0	0	0	0	0	0	0	0	0	0	0	0
2000	2	22	2	0	0	0	0	0	0	0	0	0	0	0	0	0	0	0	0	0	0	0	0	0	0	0	0	0	0	0	0	0	0	0	0	0	0	0	0	0	0	0	0	0	0	0	0	0	0
2000	2	22	3	0	0	0	0	0	0	0	0	0	0	0	0	0	0	0	0	0	0	0	0	0	0	0	0	0	0	0	0	0	0	0	0	0	0	0	0	0	0	0	0	0	0	0	0	0	0
2000	2	22	4	0	0	0	0	0	0	0	0	0	0	0	0	0	0	0	0	0	0	0	0	0	0	0	0	0	0	0	0	0	0	0	0	0	0	0	0	0	0	0	0	0	0	0	0	0	0
2000	2	22	5	0	0	0	0	0	0	0	0	0	0	0	0	0	0	0	0	0	0	0	0	0	0	0	0	0	0	0	0	0	0	0	0	0	0	0	0	0	0	0	0	0	0	0	0	0	0
2000	2	22	6	0	0	0	0	0	0	0	0	0	0	0	0	0	0	0	0	0	0	0	0	0	0	0	0	0	0	0	0	0	0	0	0	0	0	0	0	0	0	0	0	0	0	0	0	0	0
2000	2	22	7	0	0	0	0	0	0	0	0	0	0	0	0	0	0	0	0	0	0	0	0	0	0	0	0	0	0	0	0	0	0	0	0	0	0	0	0	0	0	0	0	0	0	0	0	0	0
2000	2	22	8	0	0	0	0	0	0	0	0.5	0	0	0	0	0	0	0	0	0	0	0	0	0	0	0	0	0	0	0	0	0	0	0	0	0	0	0	0	0	0	0	0	0	0	0	0	0	0
2000	2	22	9	0	0	0.1	0	0	0	0	1	0	0	0	0	0	0	0	0	0	0	0	0	0	0	0	0.1	0	0	0	0	0	0	0	0	0	0	0	0	0	0	0	0	0	0	0	0	0	0
2000	2	22	10	0.2	0.3	0.4	0.6	0	0.1	0.2	0.4	0	0	0.1	0	0	0	0	0	0	0	0	0	0	0	0	0.9	0.1	0.3	0.4	0	0	0.2	0	0	0	0	0	0	0	0	0	0	0	0	0	0.2	0	0
2000	2	22	11	0.9	0.9	1	0.9	0	0.4	0.6	0.6	0	0	0	0	0	0	0.2	0.1	0	0.1	0.3	0.5	0.7	0.3	0.5	1	0.6	0.5	0.7	0	0.7	0.7	0	0	0	0	0.2	0.1	0.2	0	0.1	0.2	0.4	0.7	0.3	0.4	0.2	0
2000	2	22	12	0.1	0.4	0.9	0.7	0.2	0.5	0.9	0.3	0.1	0.3	0.7	0.6	0	0.5	0.7	0.5	0.3	0.9	1	1	0.9	0.8	1	0.7	0.6	1	0.8	0	0.6	0.8	0	0.5	0.3	0.1	0.4	0.1	0.7	0	0.6	0	0	0.8	1	0.7	0.8	0.2
2000	2	22	13	0.3	0.1	0.1	0	0.6	0.5	0.1	0	0.4	0.5	0.6	0.8	0	0.5	0.8	0.1	0.4	0.9	1	1	1	1	0.9	1	0.8	1	0.9	0.4	0.7	0.9	0	0.8	0.8	0.4	0.8	0.8	0.9	0.3	0.6	0.4	0.5	1	0.8	1	0.7	0.7
2000	2	22	14	0.4	0.7	0.2	0.3	0.8	1	0.3	0	0.7	1	1	0.5	0	0.9	0.9	1	0.9	0.9	1	1	1	1	1	0.8	0.7	0.9	0.4	0.9	0.9	0.4	0	1	1	0.8	1	0.9	1	0.8	1	1	0.5	1	1	1	1	0.5
2000	2	22	15	0.2	0.6	0.1	0.5	0.4	0.2	0	0	0	0.3	0.7	0.2	0	0.4	0.5	0.5	0.8	0.7	1	0.7	1	1	0.9	0.8	0.9	0.9	0.8	0.9	0.9	0.6	0	0.8	1	0.3	1	1	1	1	1	1	1	1	1	1	1	0.8
2000	2	22	16	0.1	0	0.1	0.1	0.4	0.4	0	0	0	0.1	0.4	0.2	0.3	0.3	0.7	0	0.4	1	1	1	1	1	1	0.9	0.9	0.8	0.8	0.9	0.6	0.2	0	0.4	0.2	0.6	0.5	1	1	1	1	1	1	0.9	0.8	1	1	0
2000	2	22	17	0.5	0.8	0.6	0.7	0.4	0.6	0	0	0.1	0	0.4	0	0	0	0	0	0	0	0.6	0.8	0.9	0.9	1	1	1	1	0.9	1	1	0.9	0	0	0	0.7	0.4	0.6	0.9	0.5	0.6	0.6	0.7	0.7	0	0.7	0.8	0.5
2000	2	22	18	0.2	0.5	0.6	0.6	0.7	0.7	0	0	0.6	0.2	0.6	0	0.3	0	0	0.3	0	0	0	0.1	0.1	0	0.1	0.9	0.7	0.7	0.9	0.5	0.8	0.7	0	0	0	0.6	0.1	0	0.5	0.4	0.2	0.3	0.6	0.2	0.4	0.6	0.4	0.5
2000	2	22	19	0	0	0	0	0	0	0	0	0	0	0	0	0	0	0	0	0	0	0	0	0	0	0	0	0	0	0	0	0	0	0	0	0	0	0	0	0	0	0	0	0	0	0	0	0	0
2000	2	22	20	0	0	0	0	0	0	0	0	0	0	0	0	0	0	0	0	0	0	0	0	0	0	0	0	0	0	0	0	0	0	0	0	0	0	0	0	0	0	0	0	0	0	0	0	0	0
2000	2	22	21	0	0	0	0	0	0	0	0	0	0	0	0	0	0	0	0	0	0	0	0	0	0	0	0	0	0	0	0	0	0	0	0	0	0	0	0	0	0	0	0	0	0	0	0	0	0
2000	2	22	22	0	0	0	0	0	0	0	0	0	0	0	0	0	0	0	0	0	0	0	0	0	0	0	0	0	0	0	0	0	0	0	0	0	0	0	0	0	0	0	0	0	0	0	0	0	0
2000	2	22	23	0	0	0	0	0	0	0	0	0	0	0	0	0	0	0	0	0	0	0	0	0	0	0	0	0	0	0	0	0	0	0	0	0	0	0	0	0	0	0	0	0	0	0	0	0	0
2000	2	22	24	0	0	0	0	0	0	0	0	0	0	0	0	0	0	0	0	0	0	0	0	0	0	0	0	0	0	0	0	0	0	0	0	0	0	0	0	0	0	0	0	0	0	0	0	0	0
2000	2	23	1	0	0	0	0	0	0	0	0	0	0	0	0	0	0	0	0	0	0	0	0	0	0	0	0	0	0	0	0	0	0	0	0	0	0	0	0	0	0	0	0	0	0	0	0	0	0
2000	2	23	2	0	0	0	0	0	0	0	0	0	0	0	0	0	0	0	0	0	0	0	0	0	0	0	0	0	0	0	0	0	0	0	0	0	0	0	0	0	0	0	0	0	0	0	0	0	0
2000	2	23	3	0	0	0	0	0	0	0	0	0	0	0	0	0	0	0	0	0	0	0	0	0	0	0	0	0	0	0	0	0	0	0	0	0	0	0	0	0	0	0	0	0	0	0	0	0	0
2000	2	23	4	0	0	0	0	0	0	0	0	0	0	0	0	0	0	0	0	0	0	0	0	0	0	0	0	0	0	0	0	0	0	0	0	0	0	0	0	0	0	0	0	0	0	0	0	0	0
2000	2	23	5	0	0	0	0	0	0	0	0	0	0	0	0	0	0	0	0	0	0	0	0	0	0	0	0	0	0	0	0	0	0	0	0	0	0	0	0	0	0	0	0	0	0	0	0	0	0
2000	2	23	6	0	0	0	0	0	0	0	0	0	0	0	0	0	0	0	0	0	0	0	0	0	0	0	0	0	0	0	0	0	0	0	0	0	0	0	0	0	0	0	0	0	0	0	0	0	0
2000	2	23	7	0	0	0	0	0	0	0	0	0	0	0	0	0	0	0	0	0	0	0	0	0	0	0	0	0	0	0	0	0	0	0	0	0	0	0	0	0	0	0	0	0	0	0	0	0	0
2000	2	23	8	0	0	0	0	0	0	0	0	0	0	0	0	0	0	0	0	0	0	0	0	0	0	0	0	0	0	0	0	0	0	0	0	0	0	0	0	0	0	0	0	0	0	0	0	0	0
2000	2	23	9	0	0	0	0	0	0	0	0.4	0	0	0	0	0	0	0	0	0	0	0	0	0.1	0	0.2	0	0	0	0	0	0.2	0.1	0	0	0	0	0	0	0	0	0	0	0	0.4	0.2	0.3	0	0.1
2000	2	23	10	0	0.6	0.1	0	0	0.1	0	0.7	0	0	0	0	0.1	0	0	0	0	0	0	0	0	0	0.3	0	0	0	0	0.1	0	0	0.1	0	0	0	0	0	0.1	0.1	0.3	0.8	0.2	1	0.4	0.7	0.7	0
2000	2	23	11	0	0.1	0.4	0.3	0.3	0	0	0.5	0	0	0	0.2	0.1	0	0	0	0	0	0.1	0.2	0.1	0	0.2	0.3	0.4	0	0.8	0	0	0	0.1	0	0	0	0	0	0	0	0	0	0	0.1	0.1	0.3	0.3	0
2000	2	23	12	0.1	0.3	1	0.7	0.9	0.6	0.6	0.2	0	0	0.7	0.2	0.6	0	0	0	0	0.1	0.1	0.3	0.3	0	0	0.3	0.6	0.4	0.7	0.7	0.3	0.1	0	0.2	0.2	0.5	0.6	0.2	0.1	0.3	0	0	0.5	0.1	0	0	0	0.1
2000	2	23	13	0.1	0.6	1	1	0.5	1	0.9	0.9	0.2	0	0.2	0.8	0.6	0	0	0	0	0.3	0.5	0.6	0.6	0.3	0.5	0	0.9	0.6	0.2	0.7	1	0.7	0	0.3	0.5	0.5	0.4	0.3	0.4	0.4	0.3	0.4	0.5	0.3	0	0.1	0.2	0.1
2000	2	23	14	0	0.4	0.1	0.2	0.5	0.9	0.8	0.8	1	0.7	0.8	0	0.7	0.2	0.4	0.7	0.3	0.7	0.8	1	0.3	0	0	0	0.1	0.6	0.3	0.2	1	1	0.1	0.6	0.2	0.6	0.5	0.4	0.4	0.2	0.1	0.2	0.2	0.2	0.5	0.1	0	0
2000	2	23	15	0	0.7	0.9	0.8	0.2	0.7	0.4	1	0.7	0.5	0.5	0.1	0.4	0.5	0.6	0.7	0.3	0.4	0.7	0.4	0.1	0.6	0.3	0.5	0.5	0.9	1	0.6	0.2	0.4	1	0.2	0.3	0.2	0.2	0.5	0.4	0.3	0.2	0.1	0.2	0	0	0	0	0
2000	2	23	16	0.3	0.4	0.1	1	0.5	0.9	0.2	0.9	0.7	0.6	0.9	0	0.5	0.2	0.4	0.7	0.6	0.9	1	0.7	0.9	1	0.2	1	1	0.9	1	0.7	1	1	1	0.8	0.6	0.7	0.8	0.6	0.4	0.1	0.1	0.1	0.4	0	0	0	0	0
2000	2	23	17	0.1	0.8	0.4	0.4	0.5	0.7	0	1	0.4	0.6	1	0	0	0	0.1	0.3	0.2	0.6	0.9	0.6	1	0.9	0.7	0.9	0.2	1	1	1	0.8	0.6	1	0.8	0.7	1	0.6	0.9	0.8	0.9	0.9	0.6	0.9	0.6	0	0	0	0
2000	2	23	18	0	0.1	0	0	0	0	0	0.6	0	0	0.1	0	0	0	0	0	0	0	0.2	0	0.1	0	0.1	0	0	0.4	0.7	0.5	0	0	0.6	0	0	0.3	0.2	0	0.4	0.6	0.2	0.5	0.7	0.1	0	0	0	0.4
2000	2	23	19	0	0	0	0	0	0	0	0	0	0	0	0	0	0	0	0	0	0	0	0	0	0	0	0	0	0	0	0	0	0	0	0	0	0	0	0	0	0	0	0	0	0	0	0	0	0
2000	2	23	20	0	0	0	0	0	0	0	0	0	0	0	0	0	0	0	0	0	0	0	0	0	0	0	0	0	0	0	0	0	0	0	0	0	0	0	0	0	0	0	0	0	0	0	0	0	0
2000	2	23	21	0	0	0	0	0	0	0	0	0	0	0	0	0	0	0	0	0	0	0	0	0	0	0	0	0	0	0	0	0	0	0	0	0	0	0	0	0	0	0	0	0	0	0	0	0	0
2000	2	23	22	0	0	0	0	0	0	0	0	0	0	0	0	0	0	0	0	0	0	0	0	0	0	0	0	0	0	0	0	0	0	0	0	0	0	0	0	0	0	0	0	0	0	0	0	0	0
2000	2	23	23	0	0	0	0	0	0	0	0	0	0	0	0	0	0	0	0	0	0	0	0	0	0	0	0	0	0	0	0	0	0	0	0	0	0	0	0	0	0	0	0	0	0	0	0	0	0
2000	2	23	24	0	0	0	0	0	0	0	0	0	0	0	0	0	0	0	0	0	0	0	0	0	0	0	0	0	0	0	0	0	0	0	0	0	0	0	0	0	0	0	0	0	0	0	0	0	0
2000	2	24	1	0	0	0	0	0	0	0	0	0	0	0	0	0	0	0	0	0	0	0	0	0	0	0	0	0	0	0	0	0	0	0	0	0	0	0	0	0	0	0	0	0	0	0	0	0	0
2000	2	24	2	0	0	0	0	0	0	0	0	0	0	0	0	0	0	0	0	0	0	0	0	0	0	0	0	0	0	0	0	0	0	0	0	0	0	0	0	0	0	0	0	0	0	0	0	0	0
2000	2	24	3	0	0	0	0	0	0	0	0	0	0	0	0	0	0	0	0	0	0	0	0	0	0	0	0	0	0	0	0	0	0	0	0	0	0	0	0	0	0	0	0	0	0	0	0	0	0
2000	2	24	4	0	0	0	0	0	0	0	0	0	0	0	0	0	0	0	0	0	0	0	0	0	0	0	0	0	0	0	0	0	0	0	0	0	0	0	0	0	0	0	0	0	0	0	0	0	0
2000	2	24	5	0	0	0	0	0	0	0	0	0	0	0	0	0	0	0	0	0	0	0	0	0	0	0	0	0	0	0	0	0	0	0	0	0	0	0	0	0	0	0	0	0	0	0	0	0	0
2000	2	24	6	0	0	0	0	0	0	0	0	0	0	0	0	0	0	0	0	0	0	0	0	0	0	0	0	0	0	0	0	0	0	0	0	0	0	0	0	0	0	0	0	0	0	0	0	0	0
2000	2	24	7	0	0	0	0	0	0	0	0	0	0	0	0	0	0	0	0	0	0	0	0	0	0	0	0	0	0	0	0	0	0	0	0	0	0	0	0	0	0	0	0	0	0	0	0	0	0
2000	2	24	8	0	0.1	0	0.2	0	0	0	0	0.1	0	0	0	0	0	0	0	0	0	0	0.2	0	0	0	0	0	0	0.1	0	0.1	0	0	0	0	0	0	0	0	0	0	0	0	0	0	0	0	0
2000	2	24	9	0.3	0.5	0.8	0.3	0	0.2	0	0.3	0.5	0.8	1	0.6	0.2	0.3	0	0.5	0	0	0.9	1	0	0.1	0	0.9	0.6	0.3	0.8	0.8	0.8	0.8	0	0.9	0.6	0.6	1	0.8	0.2	0.5	0.7	0.7	0.6	0.9	0.7	0.6	0.3	0.4
2000	2	24	10	0.1	0	0.5	0.6	0.6	0.9	0.6	1	0.2	0.3	1	1	0.4	0	0.1	0.3	0.7	0.3	0.5	0.9	0.3	1	0	1	0.5	0.3	1	1	0.4	0.2	0	0.8	0.4	1	1	1	0.8	0.8	1	0.9	1	1	0.9	1	1	0.7
2000	2	24	11	0.9	0.7	0.5	0.4	0.7	0.8	0.3	1	0.6	0.5	1	0.6	0.9	0.2	0.3	0.6	0.7	0.1	0.7	0.8	0.2	0.8	0	1	1	0.6	1	1	1	0.9	0	0.1	0.1	1	0.7	0.5	0.9	0.4	1	1	1	0.3	0.9	1	1	1
2000	2	24	12	1	1	1	0.8	1	0.9	0.6	1	0.6	0.9	0.9	1	0.9	0.6	0.7	0.3	0.7	0.4	0.4	0.8	0.3	0.8	0.9	1	1	0.9	0.5	1	1	0.8	0.1	0.7	0.6	0.7	0.7	0.2	0.7	0.9	0.6	0.7	1	0.6	1	1	1	1
2000	2	24	13	1	1	1	1	0.8	0.8	1	1	1	1	1	1	1	0.3	0.8	0.7	0.7	0.7	1	0.9	0.3	0.3	0.5	1	0.9	0.7	0.2	0.6	1	1	0.6	0.6	0.9	0.8	0.8	0.7	0.9	1	0.8	0.3	1	0.9	1	1	1	1
2000	2	24	14	1	0.9	1	1	0.6	0.8	1	1	0.9	1	1	1	1	0.9	1	1	1	0.9	0.9	1	0.8	0.6	0.8	1	1	0.7	0.8	1	1	1	0.4	0.8	1	1	0.9	0.9	0.9	1	0.9	0.5	0.9	1	1	1	1	0.9
2000	2	24	15	1	0.8	0.6	1	0.9	0.8	1	1	0.9	1	1	1	1	1	1	0.9	1	1	1	1	1	0.8	1	1	1	0.9	1	1	1	1	0.5	0.8	1	1	1	1	1	1	1	1	1	1	0.9	1	1	1
2000	2	24	16	0.7	0.8	0.3	0.7	1	0.7	0.5	1	0.9	1	1	0.9	1	1	1	0.9	0.9	1	1	1	1	1	1	1	1	0.9	1	1	1	1	0.8	1	1	1	1	1	1	1	1	1	1	1	1	1	1	1
2000	2	24	17	0.4	0.2	0.1	0.6	1	0.6	0	1	1	1	1	0.5	1	1	1	1	1	1	1	1	1	0.9	1	1	1	1	0.8	1	1	1	1	1	1	0.9	1	1	1	1	0.8	1	1	1	1	1	1	1
2000	2	24	18	0.2	0.1	0.1	0.3	0.7	0.1	0	0.8	0.7	0.7	0.6	0	0.3	0	0.6	0.4	0.6	0.5	0.7	0.5	0.2	0	0.1	0.8	0.7	0.4	0.1	0.6	0.7	0.6	0.8	0.7	0.4	0.6	0.6	0.7	0.8	0.6	0.7	0.5	0.8	0.6	0.7	0.6	0.6	0.7
2000	2	24	19	0	0	0	0	0	0	0	0	0	0	0	0	0	0	0	0	0	0	0	0	0	0	0	0	0	0	0	0	0	0	0	0	0	0	0	0	0	0	0	0	0	0	0	0	0	0
2000	2	24	20	0	0	0	0	0	0	0	0	0	0	0	0	0	0	0	0	0	0	0	0	0	0	0	0	0	0	0	0	0	0	0	0	0	0	0	0	0	0	0	0	0	0	0	0	0	0
2000	2	24	21	0	0	0	0	0	0	0	0	0	0	0	0	0	0	0	0	0	0	0	0	0	0	0	0	0	0	0	0	0	0	0	0	0	0	0	0	0	0	0	0	0	0	0	0	0	0
2000	2	24	22	0	0	0	0	0	0	0	0	0	0	0	0	0	0	0	0	0	0	0	0	0	0	0	0	0	0	0	0	0	0	0	0	0	0	0	0	0	0	0	0	0	0	0	0	0	0
2000	2	24	23	0	0	0	0	0	0	0	0	0	0	0	0	0	0	0	0	0	0	0	0	0	0	0	0	0	0	0	0	0	0	0	0	0	0	0	0	0	0	0	0	0	0	0	0	0	0
2000	2	24	24	0	0	0	0	0	0	0	0	0	0	0	0	0	0	0	0	0	0	0	0	0	0	0	0	0	0	0	0	0	0	0	0	0	0	0	0	0	0	0	0	0	0	0	0	0	0
2000	2	25	1	0	0	0	0	0	0	0	0	0	0	0	0	0	0	0	0	0	0	0	0	0	0	0	0	0	0	0	0	0	0	0	0	0	0	0	0	0	0	0	0	0	0	0	0	0	0
2000	2	25	2	0	0	0	0	0	0	0	0	0	0	0	0	0	0	0	0	0	0	0	0	0	0	0	0	0	0	0	0	0	0	0	0	0	0	0	0	0	0	0	0	0	0	0	0	0	0
2000	2	25	3	0	0	0	0	0	0	0	0	0	0	0	0	0	0	0	0	0	0	0	0	0	0	0	0	0	0	0	0	0	0	0	0	0	0	0	0	0	0	0	0	0	0	0	0	0	0
2000	2	25	4	0	0	0	0	0	0	0	0	0	0	0	0	0	0	0	0	0	0	0	0	0	0	0	0	0	0	0	0	0	0	0	0	0	0	0	0	0	0	0	0	0	0	0	0	0	0
2000	2	25	5	0	0	0	0	0	0	0	0	0	0	0	0	0	0	0	0	0	0	0	0	0	0	0	0	0	0	0	0	0	0	0	0	0	0	0	0	0	0	0	0	0	0	0	0	0	0
2000	2	25	6	0	0	0	0	0	0	0	0	0	0	0	0	0	0	0	0	0	0	0	0	0	0	0	0	0	0	0	0	0	0	0	0	0	0	0	0	0	0	0	0	0	0	0	0	0	0
2000	2	25	7	0	0	0	0	0	0	0	0	0	0	0	0	0	0	0	0	0	0	0	0	0	0	0	0	0	0	0	0	0	0	0	0	0	0	0	0	0	0	0	0	0	0	0	0	0	0
2000	2	25	8	0	0	0	0	0	0	0	0.3	0	0	0	0	0	0	0	0	0	0	0	0	0	0	0	0	0	0	0	0	0	0	0	0	0	0	0	0	0	0	0	0	0	0	0	0	0	0
2000	2	25	9	0	0	0	0	0	0	0	1	0	0	0.1	0	0	0	0	0.4	0.1	0.2	0	0	0	0	0.2	0	0	0	0.1	0	0	0.2	0	0	0	0	0	0	0	0	0	0	0	0	0	0.1	0	0
2000	2	25	10	0	0	0	0	0.1	0	0	1	0	0	0	0	0	0.4	0.2	0.1	0.3	0.4	0.5	0.1	0	0	0.8	0.7	0	0.2	0.7	0	0	0	0.2	0.2	0.3	0	0	0	0	0	0	0	0.2	0.1	0.4	0.7	0.3	0.3
2000	2	25	11	0	0	0	0.7	0.2	0.8	0.3	1	0.6	0.3	0.6	0.3	0.8	0.1	0.5	0.5	0.2	0.4	0	0.2	0	0	0.8	0.8	0.7	0.7	0.9	0.9	0.2	0.8	0	0.2	0.3	0.4	0.5	0.1	0.4	0.4	0.2	0.6	0.9	0.6	0.6	1	1	0.6
2000	2	25	12	0.5	0.4	0	0.3	0.8	1	0.4	0.4	1	0.6	1	0.7	1	0.5	0.4	1	0.8	1	0.7	1	0.1	0.7	0.6	0.8	0.2	0.9	1	1	0.9	0.6	0	0.6	0.9	0.9	0.8	0.6	1	1	1	1	1	1	1	1	1	1
2000	2	25	13	0	0.6	0.7	0.4	0.6	0.8	0.9	0.2	0.9	1	1	1	1	0.1	0	1	1	0.7	0.5	1	0.1	1	0.9	0.6	0.3	1	0.9	1	0.5	1	0	1	1	1	1	1	1	1	1	1	1	1	1	1	1	1
2000	2	25	14	0.4	0.3	1	0	0.4	0.9	0.4	0	0.4	1	1	1	1	0.4	0.1	0.9	1	1	0.3	1	0.3	1	0.8	0.2	0.9	0.9	0.8	1	0.8	0.8	0	1	1	1	1	1	1	1	1	1	1	1	1	1	1	1
2000	2	25	15	0.1	1	0.1	0.4	0.6	0.8	0.2	0.5	0.8	1	0.9	1	1	0.7	0.3	0.9	0.9	0.9	0.7	1	1	1	0.7	0.2	1	0.9	1	1	0.9	0.8	0	1	1	1	1	1	1	1	1	1	1	1	1	1	1	1
2000	2	25	16	0.7	0.2	0	0.1	0.1	0.7	0.3	0	0.9	1	1	0.8	1	0.9	0.9	0.8	0.9	0.9	0.9	0.9	0.9	1	1	0.6	1	1	1	1	1	1	0	1	1	1	1	1	1	1	1	1	1	1	1	1	1	1
2000	2	25	17	0.6	0.1	0.1	0.3	0	0.3	0.2	0	0.2	0.4	0.5	0.5	0.7	0.7	1	0.5	0.7	0.9	1	0.8	0.9	0.6	0.6	0.9	0.5	0.5	0.9	0.7	0.6	0.1	0	0.5	0.7	0.6	0.6	0.7	1	1	1	1	0.9	1	1	1	1	1
2000	2	25	18	0.2	0	0	0	0.1	0.1	0	0	0	0	0	0.1	0	0.1	0.2	0	0	0	0.2	0.2	0.2	0	0	0.1	0	0.3	0.8	0	0.1	0	0	0	0	0.1	0	0.2	0.3	0	0.1	0.1	0	0.5	0.6	0.7	0.7	0.7
2000	2	25	19	0	0	0	0	0	0	0	0	0	0	0	0	0	0	0	0	0	0	0	0	0	0	0	0	0	0	0	0	0	0	0	0	0	0	0	0	0	0	0	0	0	0	0	0	0	0
2000	2	25	20	0	0	0	0	0	0	0	0	0	0	0	0	0	0	0	0	0	0	0	0	0	0	0	0	0	0	0	0	0	0	0	0	0	0	0	0	0	0	0	0	0	0	0	0	0	0
2000	2	25	21	0	0	0	0	0	0	0	0	0	0	0	0	0	0	0	0	0	0	0	0	0	0	0	0	0	0	0	0	0	0	0	0	0	0	0	0	0	0	0	0	0	0	0	0	0	0
2000	2	25	22	0	0	0	0	0	0	0	0	0	0	0	0	0	0	0	0	0	0	0	0	0	0	0	0	0	0	0	0	0	0	0	0	0	0	0	0	0	0	0	0	0	0	0	0	0	0
2000	2	25	23	0	0	0	0	0	0	0	0	0	0	0	0	0	0	0	0	0	0	0	0	0	0	0	0	0	0	0	0	0	0	0	0	0	0	0	0	0	0	0	0	0	0	0	0	0	0
2000	2	25	24	0	0	0	0	0	0	0	0	0	0	0	0	0	0	0	0	0	0	0	0	0	0	0	0	0	0	0	0	0	0	0	0	0	0	0	0	0	0	0	0	0	0	0	0	0	0
2000	2	26	1	0	0	0	0	0	0	0	0	0	0	0	0	0	0	0	0	0	0	0	0	0	0	0	0	0	0	0	0	0	0	0	0	0	0	0	0	0	0	0	0	0	0	0	0	0	0
2000	2	26	2	0	0	0	0	0	0	0	0	0	0	0	0	0	0	0	0	0	0	0	0	0	0	0	0	0	0	0	0	0	0	0	0	0	0	0	0	0	0	0	0	0	0	0	0	0	0
2000	2	26	3	0	0	0	0	0	0	0	0	0	0	0	0	0	0	0	0	0	0	0	0	0	0	0	0	0	0	0	0	0	0	0	0	0	0	0	0	0	0	0	0	0	0	0	0	0	0
2000	2	26	4	0	0	0	0	0	0	0	0	0	0	0	0	0	0	0	0	0	0	0	0	0	0	0	0	0	0	0	0	0	0	0	0	0	0	0	0	0	0	0	0	0	0	0	0	0	0
2000	2	26	5	0	0	0	0	0	0	0	0	0	0	0	0	0	0	0	0	0	0	0	0	0	0	0	0	0	0	0	0	0	0	0	0	0	0	0	0	0	0	0	0	0	0	0	0	0	0
2000	2	26	6	0	0	0	0	0	0	0	0	0	0	0	0	0	0	0	0	0	0	0	0	0	0	0	0	0	0	0	0	0	0	0	0	0	0	0	0	0	0	0	0	0	0	0	0	0	0
2000	2	26	7	0	0	0	0	0	0	0	0	0	0	0	0	0	0	0	0	0	0	0	0	0	0	0	0	0	0	0	0	0	0	0	0	0	0	0	0	0	0	0	0	0	0	0	0	0	0
2000	2	26	8	0	0	0	0	0	0	0	0	0	0	0	0	0	0	0	0	0	0	0	0	0	0	0	0	0	0	0.1	0	0	0	0	0	0	0	0	0	0	0	0	0	0	0	0.2	0.4	0	0
2000	2	26	9	0	0	0.1	0	0	0	0	0	0	0.2	0	0.1	0.3	0.2	0	0.2	0.2	0.5	0.3	0.5	0	0	0	0	0	0	0.1	0	0	0	0	0.1	0.2	0	0	0	0.2	0.3	0.1	0.3	0	0	0.4	0	0.4	0
2000	2	26	10	0	0	0	0	0.1	0	0	0.6	0	0	0	1	0.8	0.7	0.9	0	0	0.3	1	0.9	0.6	0.9	0.8	0.2	0.2	0	0	0	0.2	0.6	0	0	0	0	0	0	0	0	0	0	0.1	0	0	0.1	0	0
2000	2	26	11	0	0	0	0.1	0.3	0.2	0	0.1	0.4	0	0.3	0.4	0	0.2	0.8	0	0	0	0.7	0.7	0.6	1	0.8	0.7	0.3	0.2	0.7	0.4	0.7	0.9	0	0	0	0.4	0	0	0	0.6	0	0.6	0.5	0	0.1	0.2	0	0.1
2000	2	26	12	0.7	0.3	0.6	0.6	0.7	0.3	0.4	0	0.6	0.1	0.7	0.1	0.3	0.4	0.6	0	0.2	0.1	0	0.1	0.2	0.2	0.7	0.9	0.8	0.4	0.5	1	0.7	0.5	0	0.3	0.2	0.9	0.1	0.1	0	0.4	0.1	0	0	0	0.2	0.8	0	0.5
2000	2	26	13	0.4	0.5	0.7	0.7	0.8	0.8	0.5	0	0.6	0.6	0.9	0.8	0.5	1	0.6	0.7	0.7	0.4	0.6	0.3	0.8	0.6	0.7	0.9	0.7	0.5	0.2	0.8	0.5	0.5	0	0.2	0.4	0.9	0.1	0.6	0.1	0.8	0.6	0.7	0.7	0.7	0.3	0.2	0.4	0.7
2000	2	26	14	0.5	0.2	0.9	0.3	0.7	0.7	0.3	0	0.1	0.3	1	0.9	0.4	0.9	0.6	0.7	0.8	0.6	1	0.3	0.4	0.9	1	0.5	0.5	0.4	0.6	0.2	0.4	0.6	0	0.1	0.7	1	0.5	0.3	0.2	0.6	0.2	0.3	0.4	0.1	0.7	0.4	0.7	0.7
2000	2	26	15	0.2	0.4	0.5	0.4	0.6	0.1	0.6	0	0.9	0.5	1	0.7	0.8	0.4	0.7	0.4	0.4	0.7	0.9	1	0.7	0.5	0.9	0.4	0	0.2	0.4	0.2	0.1	0.2	0	0	0.4	0.7	0.9	0.5	0.7	1	0.4	0.9	0.9	0.6	0.5	0.1	0.7	0.4
2000	2	26	16	0.7	0.5	0.6	0.9	0	0.1	0.1	0	0.5	0.5	1	0.8	1	0.7	0.9	0.6	0.7	0.8	1	0.3	0.8	0.9	0.9	0.3	0.1	0.4	0.2	0.2	0.2	0.8	0.4	0	0.7	0.1	0.4	0.5	0.9	1	0	0.9	0.8	1	0.1	0.5	1	0
2000	2	26	17	0.1	0.3	0.5	0.1	0	0	0.1	0	0.6	0	0.9	0.1	0.8	0.3	0.9	0	0.5	0.5	0.9	0.6	0.7	0.9	0.9	0.2	0.3	0	0.2	0.1	0.2	0.1	0	0	1	0.7	0.5	0.2	0.2	0.7	0.2	0.8	0.8	0.3	0	0.1	0.4	0
2000	2	26	18	0	0	0	0	0	0	0	0	0.1	0	0.3	0	0.2	0	0.2	0	0	0	0.4	0.1	0	0	0.1	0.1	0	0	0	0	0.1	0.2	0	0	0	0	0	0	0.1	0	0	0	0	0	0	0	0	0
2000	2	26	19	0	0	0	0	0	0	0	0	0	0	0	0	0	0	0	0	0	0	0	0	0	0	0	0	0	0	0	0	0	0	0	0	0	0	0	0	0	0	0	0	0	0	0	0	0	0
2000	2	26	20	0	0	0	0	0	0	0	0	0	0	0	0	0	0	0	0	0	0	0	0	0	0	0	0	0	0	0	0	0	0	0	0	0	0	0	0	0	0	0	0	0	0	0	0	0	0
2000	2	26	21	0	0	0	0	0	0	0	0	0	0	0	0	0	0	0	0	0	0	0	0	0	0	0	0	0	0	0	0	0	0	0	0	0	0	0	0	0	0	0	0	0	0	0	0	0	0
2000	2	26	22	0	0	0	0	0	0	0	0	0	0	0	0	0	0	0	0	0	0	0	0	0	0	0	0	0	0	0	0	0	0	0	0	0	0	0	0	0	0	0	0	0	0	0	0	0	0
2000	2	26	23	0	0	0	0	0	0	0	0	0	0	0	0	0	0	0	0	0	0	0	0	0	0	0	0	0	0	0	0	0	0	0	0	0	0	0	0	0	0	0	0	0	0	0	0	0	0
2000	2	26	24	0	0	0	0	0	0	0	0	0	0	0	0	0	0	0	0	0	0	0	0	0	0	0	0	0	0	0	0	0	0	0	0	0	0	0	0	0	0	0	0	0	0	0	0	0	0
2000	2	27	1	0	0	0	0	0	0	0	0	0	0	0	0	0	0	0	0	0	0	0	0	0	0	0	0	0	0	0	0	0	0	0	0	0	0	0	0	0	0	0	0	0	0	0	0	0	0
2000	2	27	2	0	0	0	0	0	0	0	0	0	0	0	0	0	0	0	0	0	0	0	0	0	0	0	0	0	0	0	0	0	0	0	0	0	0	0	0	0	0	0	0	0	0	0	0	0	0
2000	2	27	3	0	0	0	0	0	0	0	0	0	0	0	0	0	0	0	0	0	0	0	0	0	0	0	0	0	0	0	0	0	0	0	0	0	0	0	0	0	0	0	0	0	0	0	0	0	0
2000	2	27	4	0	0	0	0	0	0	0	0	0	0	0	0	0	0	0	0	0	0	0	0	0	0	0	0	0	0	0	0	0	0	0	0	0	0	0	0	0	0	0	0	0	0	0	0	0	0
2000	2	27	5	0	0	0	0	0	0	0	0	0	0	0	0	0	0	0	0	0	0	0	0	0	0	0	0	0	0	0	0	0	0	0	0	0	0	0	0	0	0	0	0	0	0	0	0	0	0
2000	2	27	6	0	0	0	0	0	0	0	0	0	0	0	0	0	0	0	0	0	0	0	0	0	0	0	0	0	0	0	0	0	0	0	0	0	0	0	0	0	0	0	0	0	0	0	0	0	0
2000	2	27	7	0	0	0	0	0	0	0	0	0	0	0	0	0	0	0	0	0	0	0	0	0	0	0	0	0	0	0	0	0	0	0	0	0	0	0	0	0	0	0	0	0	0	0	0	0	0
2000	2	27	8	0	0	0	0	0	0	0	0.2	0.3	0	0	0	0	0	0	0.1	0	0.1	0.6	0.3	0.7	0.6	0	0.2	0	0	0.1	0	0.2	0.1	0.8	0	0	0	0	0	0	0	0	0	0	0	0	0	0	0
2000	2	27	9	0.8	0.8	0.6	0.5	0.4	0.2	0	0.4	0.8	0.7	0.3	0	0.1	0	0.3	0.1	0.2	0	1	1	1	1	1	0.9	0.6	0.1	0.5	0.3	0.5	0.4	1	0.6	0.3	0.3	0.8	0.1	0.3	0	0	0	0	0.1	0	0.7	0	0.2
2000	2	27	10	0.5	0.4	0.6	0.8	0.9	0.9	0.1	0.4	0.1	0.4	0.7	0.3	0.2	0.1	0.6	0.2	0	0	1	0.8	0.7	1	1	1	1	0.6	0.5	0.8	0.4	0.4	1	0.7	0	0.9	0.8	0.5	0.8	0.4	0.2	0.8	0.1	0.2	0.2	0.7	0.5	0.5
2000	2	27	11	1	0.9	0.8	0.5	0.6	0.9	0.5	0.9	0.9	0.3	0.5	0.8	0.4	0.5	0.7	0.2	0.4	0.2	0.6	0.7	0.5	0.6	0.4	1	1	1	0.6	0.7	0.9	0.8	1	0.3	0.1	0.4	0.4	0.1	0.3	1	0.7	0.9	1	0.8	0.6	0.8	0.6	0.4
2000	2	27	12	0.9	0.8	0.7	0.8	1	1	0.9	1	0.9	0.9	0.9	1	1	0.3	0.8	0.6	0.4	0.7	0.6	1	0.8	0.3	0.9	1	1	1	1	0.6	1	1	1	0.8	0.4	0.9	0.6	0.2	0.5	1	0.6	0.7	0.7	0.9	0.7	1	0.8	0.8
2000	2	27	13	0.9	0.7	0.5	0.8	1	1	1	1	1	1	1	1	1	0.9	0.9	1	1	0.9	0.5	1	0.8	0.7	0.9	1	1	1	1	0.5	0.6	1	1	0.9	0.8	1	1	0.7	0.4	1	0.5	0.7	1	0.9	0.8	1	1	1
2000	2	27	14	0.8	0.6	0.6	0.8	0.9	1	1	1	1	1	1	1	1	0.9	0.9	0.9	1	0.9	0.9	1	0.9	0.9	1	1	1	1	1	1	0.8	1	1	1	1	1	1	0.8	0.8	1	0.8	1	1	1	1	1	1	1
2000	2	27	15	0.9	0.9	0.6	0.9	0.9	1	1	1	1	1	1	1	1	0.9	0.9	0.9	0.8	1	0.7	1	1	0.9	1	1	1	1	1	1	1	1	0.7	1	1	1	1	1	1	1	0.9	1	1	1	1	1	1	1
2000	2	27	16	1	0.9	1	1	0.7	1	0.9	1	1	1	1	1	1	1	1	1	0.5	1	1	1	1	1	1	1	1	1	1	1	1	1	0.7	1	1	1	1	1	1	1	1	1	1	1	1	1	1	1
2000	2	27	17	1	1	1	1	1	1	0.9	1	1	1	1	0.9	1	1	1	1	0.7	1	1	1	1	0.8	1	1	1	0.9	0.9	1	1	1	0	1	1	1	1	1	1	1	1	1	1	1	1	1	1	1
2000	2	27	18	0.8	0.8	0.7	0.8	0.9	0.7	0	0.5	0.3	0.4	0.1	0.4	0.6	0.6	0.6	0.4	0.4	0.5	0.5	0.3	0.3	0	0.2	0.9	0.5	0.1	0	0.3	0.4	0.1	0	0.4	0.4	0.3	0.2	0.4	0.4	0.5	0.5	0.6	0.5	0.7	0.7	0.7	0.8	0.6
2000	2	27	19	0	0	0	0	0	0	0	0	0	0	0	0	0	0	0	0	0	0	0	0	0	0	0	0	0	0	0	0	0	0	0	0	0	0	0	0	0	0	0	0	0	0	0	0	0	0
2000	2	27	20	0	0	0	0	0	0	0	0	0	0	0	0	0	0	0	0	0	0	0	0	0	0	0	0	0	0	0	0	0	0	0	0	0	0	0	0	0	0	0	0	0	0	0	0	0	0
2000	2	27	21	0	0	0	0	0	0	0	0	0	0	0	0	0	0	0	0	0	0	0	0	0	0	0	0	0	0	0	0	0	0	0	0	0	0	0	0	0	0	0	0	0	0	0	0	0	0
2000	2	27	22	0	0	0	0	0	0	0	0	0	0	0	0	0	0	0	0	0	0	0	0	0	0	0	0	0	0	0	0	0	0	0	0	0	0	0	0	0	0	0	0	0	0	0	0	0	0
2000	2	27	23	0	0	0	0	0	0	0	0	0	0	0	0	0	0	0	0	0	0	0	0	0	0	0	0	0	0	0	0	0	0	0	0	0	0	0	0	0	0	0	0	0	0	0	0	0	0
2000	2	27	24	0	0	0	0	0	0	0	0	0	0	0	0	0	0	0	0	0	0	0	0	0	0	0	0	0	0	0	0	0	0	0	0	0	0	0	0	0	0	0	0	0	0	0	0	0	0
2000	2	28	1	0	0	0	0	0	0	0	0	0	0	0	0	0	0	0	0	0	0	0	0	0	0	0	0	0	0	0	0	0	0	0	0	0	0	0	0	0	0	0	0	0	0	0	0	0	0
2000	2	28	2	0	0	0	0	0	0	0	0	0	0	0	0	0	0	0	0	0	0	0	0	0	0	0	0	0	0	0	0	0	0	0	0	0	0	0	0	0	0	0	0	0	0	0	0	0	0
2000	2	28	3	0	0	0	0	0	0	0	0	0	0	0	0	0	0	0	0	0	0	0	0	0	0	0	0	0	0	0	0	0	0	0	0	0	0	0	0	0	0	0	0	0	0	0	0	0	0
2000	2	28	4	0	0	0	0	0	0	0	0	0	0	0	0	0	0	0	0	0	0	0	0	0	0	0	0	0	0	0	0	0	0	0	0	0	0	0	0	0	0	0	0	0	0	0	0	0	0
2000	2	28	5	0	0	0	0	0	0	0	0	0	0	0	0	0	0	0	0	0	0	0	0	0	0	0	0	0	0	0	0	0	0	0	0	0	0	0	0	0	0	0	0	0	0	0	0	0	0
2000	2	28	6	0	0	0	0	0	0	0	0	0	0	0	0	0	0	0	0	0	0	0	0	0	0	0	0	0	0	0	0	0	0	0	0	0	0	0	0	0	0	0	0	0	0	0	0	0	0
2000	2	28	7	0	0	0	0	0	0	0	0	0	0	0	0	0	0	0	0	0	0	0	0	0	0	0	0	0	0	0	0	0	0	0	0	0	0	0	0	0	0	0	0	0	0	0	0	0	0
2000	2	28	8	0	0	0	0	0	0	0	0.5	0	0	0	0	0	0	0.1	0	0	0	0.3	0	0.4	0	0	0	0	0	0	0	0	0	0.6	0	0	0	0	0	0	0	0	0	0	0	0	0	0	0
2000	2	28	9	0	0	0.2	0.1	0	0	0	0.2	0	0	0	0	0.5	0.3	0.6	0	0	0	0.7	0.3	0.6	0.1	0	0	0	0	0	0	0	0	1	0	0	0	0	0.1	0.1	0	0	0	0	0	0.1	0	0	0
2000	2	28	10	0.1	0.2	0.4	0.1	0	0	0.1	1	0.4	0.3	0	0.3	0.9	0.8	1	0.3	0	0.6	0.4	0.5	0.8	0.1	0.3	0	0.4	0	0	0	0.1	0	1	0.1	0	0	0	0	0	0	0	0	0	0	0	0	0	0
2000	2	28	11	0.1	0.2	0.7	0	0	0	0.4	0.8	0.6	0.8	0.1	0.7	0.5	0.9	1	0.4	0.4	0.9	1	1	0.2	0	0	0.3	0	0	0	0	0.1	0.2	0.8	0.6	0.4	0	0	0	0	0	0	0	0	0	0.1	0.1	0	0
2000	2	28	12	0.7	0.2	0.3	0.2	0.3	0	0.2	1	0	0.1	0.4	0.6	0.2	0.4	1	0.3	0.1	0.4	0.8	0.8	0.5	0	0	0.8	0.4	0.1	0.3	0	0	0	0.9	0.6	0.4	0	0.3	0	0.1	0	0	0	0	0.3	0.4	0	0	0
2000	2	28	13	1	0.4	0.9	0.5	0.6	0.3	0.3	0.1	0.5	0.2	0.4	0.3	0.3	0.2	0.5	0.4	0.4	0.5	0.6	0.9	0.4	0	0.5	1	0.3	0.5	0.1	0	0.2	0.4	0.1	0.3	0	0	0.1	0.2	0	0	0	0	0	0.1	0	0	0	0
2000	2	28	14	1	1	0.8	0.6	1	0.7	0.9	0	0.6	0.3	0.7	0.9	0.4	0.5	0.1	0.7	0.5	0.8	0.9	0.5	0.8	0.3	0.4	1	0.8	0.1	0	0	0.1	0.2	0.4	0.7	0	0	0	0	0	0	0	0	0	0	0	0	0	0
2000	2	28	15	1	1	0.8	0.5	1	1	0.9	0	0.6	0.3	0.1	1	0.5	0.9	0.9	0.5	0.6	0.8	0.8	0.8	0.8	0.6	0.8	1	0.9	0.5	0.1	0	0.8	0.5	0	0.2	0.1	0	0	0	0.1	0	0	0	0	0	0	0	0	0
2000	2	28	16	1	1	1	0.7	0.9	0.8	0.6	0	0.4	0.3	0.2	1	0.9	0.9	1	0.4	0.7	1	0.6	0.5	0.1	0.7	0.5	1	1	0.5	0.3	0	1	0.3	0	0.3	0.1	0	0.1	0	0.1	0	0	0	0	0	0	0	0	0
2000	2	28	17	0.7	1	1	0	1	0.1	0	0	0.3	0.1	0.2	0.4	0.5	0.7	1	0.3	0.2	0.6	0.6	0.2	0	0.6	0.4	1	0.9	0	0	0	0.4	0	0	0	0.2	0	0.1	0	0	0	0	0	0	0	0	0	0	0
2000	2	28	18	0.3	0.5	0	0	0.1	0	0	0	0	0	0	0.4	0	0	0.1	0	0	0	0	0	0	0	0	0.6	0.5	0	0.1	0	0.6	0	0	0	0	0	0	0	0	0	0	0	0	0	0	0	0	0
2000	2	28	19	0	0	0	0	0	0	0	0	0	0	0	0	0	0	0	0	0	0	0	0	0	0	0	0	0	0	0	0	0	0	0	0	0	0	0	0	0	0	0	0	0	0	0	0	0	0
2000	2	28	20	0	0	0	0	0	0	0	0	0	0	0	0	0	0	0	0	0	0	0	0	0	0	0	0	0	0	0	0	0	0	0	0	0	0	0	0	0	0	0	0	0	0	0	0	0	0
2000	2	28	21	0	0	0	0	0	0	0	0	0	0	0	0	0	0	0	0	0	0	0	0	0	0	0	0	0	0	0	0	0	0	0	0	0	0	0	0	0	0	0	0	0	0	0	0	0	0
2000	2	28	22	0	0	0	0	0	0	0	0	0	0	0	0	0	0	0	0	0	0	0	0	0	0	0	0	0	0	0	0	0	0	0	0	0	0	0	0	0	0	0	0	0	0	0	0	0	0
2000	2	28	23	0	0	0	0	0	0	0	0	0	0	0	0	0	0	0	0	0	0	0	0	0	0	0	0	0	0	0	0	0	0	0	0	0	0	0	0	0	0	0	0	0	0	0	0	0	0
2000	2	28	24	0	0	0	0	0	0	0	0	0	0	0	0	0	0	0	0	0	0	0	0	0	0	0	0	0	0	0	0	0	0	0	0	0	0	0	0	0	0	0	0	0	0	0	0	0	0
2000	2	29	1	0	0	0	0	0	0	0	0	0	0	0	0	0	0	0	0	0	0	0	0	0	0	0	0	0	0	0	0	0	0	0	0	0	0	0	0	0	0	0	0	0	0	0	0	0	0
2000	2	29	2	0	0	0	0	0	0	0	0	0	0	0	0	0	0	0	0	0	0	0	0	0	0	0	0	0	0	0	0	0	0	0	0	0	0	0	0	0	0	0	0	0	0	0	0	0	0
2000	2	29	3	0	0	0	0	0	0	0	0	0	0	0	0	0	0	0	0	0	0	0	0	0	0	0	0	0	0	0	0	0	0	0	0	0	0	0	0	0	0	0	0	0	0	0	0	0	0
2000	2	29	4	0	0	0	0	0	0	0	0	0	0	0	0	0	0	0	0	0	0	0	0	0	0	0	0	0	0	0	0	0	0	0	0	0	0	0	0	0	0	0	0	0	0	0	0	0	0
2000	2	29	5	0	0	0	0	0	0	0	0	0	0	0	0	0	0	0	0	0	0	0	0	0	0	0	0	0	0	0	0	0	0	0	0	0	0	0	0	0	0	0	0	0	0	0	0	0	0
2000	2	29	6	0	0	0	0	0	0	0	0	0	0	0	0	0	0	0	0	0	0	0	0	0	0	0	0	0	0	0	0	0	0	0	0	0	0	0	0	0	0	0	0	0	0	0	0	0	0
2000	2	29	7	0	0	0	0	0	0	0	0	0	0	0	0	0	0	0	0	0	0	0	0	0	0	0	0	0	0	0	0	0	0	0	0	0	0	0	0	0	0	0	0	0	0	0	0	0	0
2000	2	29	8	0.3	0	0	0	0	0.5	0	0	0.4	0.6	0.5	0.3	0	0	0.1	0	0	0	0	0	0	0.3	0	0.1	0.3	0	0.3	0.2	0.1	0	0	0.5	0	0.5	0.6	0.1	0.2	0.3	0.2	0.2	0.5	0	0.6	1	0.5	0.9
2000	2	29	9	0.8	0.3	0.3	0.7	0	0.6	0.2	0	0.7	1	0.9	1	0.2	0.3	0.7	0.5	0	0.2	0.4	0.1	0.3	0.2	0.3	1	0.6	0.5	0.5	1	0.3	0.2	0	1	0.2	0.8	1	0.6	0.9	1	1	1	1	1	1	1	1	1
2000	2	29	10	0.4	0.5	0.7	0.8	0.2	0.5	0.6	0	0.1	0.8	1	1	0.6	0.2	0.5	0.5	0.3	0	0.3	0.3	0.7	0.4	0.5	1	1	0.9	0.8	1	1	0.9	0	0.9	0.2	1	1	0.7	0.9	1	1	1	1	1	1	1	1	1
2000	2	29	11	0.5	0.9	0.5	0.3	0.6	0.5	0.6	0	0.2	0.3	0.9	0.9	1	0.1	0.5	0.5	0.2	0	0.3	0.9	0.7	0.5	0.7	1	1	0.9	1	0.9	1	0.9	0	0.3	0.3	0.9	1	0.4	0.9	1	1	1	1	1	1	1	1	1
2000	2	29	12	0.6	0.6	0.2	0.5	1	0.9	0.5	0	0.6	0.5	0.9	0.9	1	0.2	0.3	0.3	0.4	0.1	0.4	0.9	0.7	0.5	0.9	1	1	1	1	0.7	1	0.9	0	0.6	0.6	0.8	0.9	0.7	1	1	1	1	1	1	1	1	1	1
2000	2	29	13	0.9	0.8	0.7	0.5	1	1	0.6	0	1	0.7	1	1	1	0.5	0.7	0.7	0.5	0.5	0.6	0.9	0.4	0.9	1	1	1	1	1	1	1	1	0.1	0.9	0.8	0.8	0.9	0.9	1	1	1	1	1	1	1	1	1	1
2000	2	29	14	1	1	0.9	0.9	1	1	0.9	0	1	1	1	1	1	0.7	0.8	0.9	0.9	0.8	1	1	0.8	1	1	1	0.8	1	1	1	1	1	0	1	1	1	1	1	1	1	1	1	1	1	1	1	1	1
2000	2	29	15	1	1	0.8	1	1	1	0.7	0	1	1	1	1	1	1	1	0.9	1	0.5	1	1	1	1	1	1	1	1	1	1	1	1	0	1	1	1	1	1	1	1	1	1	1	1	1	1	1	1
2000	2	29	16	1	1	1	1	1	1	0.9	0	1	1	1	1	1	1	1	1	1	1	1	1	1	1	1	1	1	1	1	1	1	1	0	1	1	1	1	1	1	1	1	1	1	1	1	1	1	1
2000	2	29	17	1	1	1	1	1	1	0.9	0	1	1	1	1	1	1	1	1	1	1	1	1	1	0.9	1	1	1	1	1	1	1	1	0.2	1	1	1	1	1	1	1	1	1	1	1	1	1	1	1
2000	2	29	18	0.6	0.7	0.7	0.9	0.9	0.8	0	0	0.7	0.8	0.7	0.5	0.7	0.6	0.7	0.9	0.6	0.6	0.7	0.5	0.4	0	0.3	1	0.8	1	1	0.7	0.9	0.8	0.6	0.8	0.4	0.4	0.8	0.8	0.8	0.7	0.7	0.7	0.8	0.9	0.8	0.8	0.9	0.9
2000	2	29	19	0	0	0	0	0	0	0	0	0	0	0	0	0	0	0	0	0	0	0	0	0	0	0	0	0	0.1	0	0	0	0	0	0	0	0	0	0	0	0	0	0	0	0	0	0	0	0
2000	2	29	20	0	0	0	0	0	0	0	0	0	0	0	0	0	0	0	0	0	0	0	0	0	0	0	0	0	0	0	0	0	0	0	0	0	0	0	0	0	0	0	0	0	0	0	0	0	0
2000	2	29	21	0	0	0	0	0	0	0	0	0	0	0	0	0	0	0	0	0	0	0	0	0	0	0	0	0	0	0	0	0	0	0	0	0	0	0	0	0	0	0	0	0	0	0	0	0	0
2000	2	29	22	0	0	0	0	0	0	0	0	0	0	0	0	0	0	0	0	0	0	0	0	0	0	0	0	0	0	0	0	0	0	0	0	0	0	0	0	0	0	0	0	0	0	0	0	0	0
2000	2	29	23	0	0	0	0	0	0	0	0	0	0	0	0	0	0	0	0	0	0	0	0	0	0	0	0	0	0	0	0	0	0	0	0	0	0	0	0	0	0	0	0	0	0	0	0	0	0
2000	2	29	24	0	0	0	0	0	0	0	0	0	0	0	0	0	0	0	0	0	0	0	0	0	0	0	0	0	0	0	0	0	0	0	0	0	0	0	0	0	0	0	0	0	0	0	0	0	0
2000	3	1	1	0	0	0	0	0	0	0	0	0	0	0	0	0	0	0	0	0	0	0	0	0	0	0	0	0	0	0	0	0	0	0	0	0	0	0	0	0	0	0	0	0	0	0	0	0	0
2000	3	1	2	0	0	0	0	0	0	0	0	0	0	0	0	0	0	0	0	0	0	0	0	0	0	0	0	0	0	0	0	0	0	0	0	0	0	0	0	0	0	0	0	0	0	0	0	0	0
2000	3	1	3	0	0	0	0	0	0	0	0	0	0	0	0	0	0	0	0	0	0	0	0	0	0	0	0	0	0	0	0	0	0	0	0	0	0	0	0	0	0	0	0	0	0	0	0	0	0
2000	3	1	4	0	0	0	0	0	0	0	0	0	0	0	0	0	0	0	0	0	0	0	0	0	0	0	0	0	0	0	0	0	0	0	0	0	0	0	0	0	0	0	0	0	0	0	0	0	0
2000	3	1	5	0	0	0	0	0	0	0	0	0	0	0	0	0	0	0	0	0	0	0	0	0	0	0	0	0	0	0	0	0	0	0	0	0	0	0	0	0	0	0	0	0	0	0	0	0	0
2000	3	1	6	0	0	0	0	0	0	0	0	0	0	0	0	0	0	0	0	0	0	0	0	0	0	0	0	0	0	0	0	0	0	0	0	0	0	0	0	0	0	0	0	0	0	0	0	0	0
2000	3	1	7	0	0	0	0	0	0	0	0	0	0	0	0	0	0	0	0	0	0	0	0	0	0	0	0	0	0	0	0	0	0	0	0	0	0	0	0	0	0	0	0	0	0	0	0	0	0
2000	3	1	8	0.6	0.6	0.8	0.6	0.6	0.6	0.3	0	0.8	0.8	0.7	0.5	0.9	0.2	0.7	0.9	0.7	0.5	0.6	0.5	0.5	0.3	0	0.4	0.8	0.3	0.6	0.5	0.7	0.6	0.7	0.6	0.5	0.5	0.4	0.4	0.1	0.3	0.2	0.4	0.5	0	0.5	0.8	0.4	0.7
2000	3	1	9	1	1	1	0.1	1	1	1	0.4	0.9	1	0.9	1	1	1	1	1	1	1	1	1	1	0.9	1	1	1	0.7	0.9	1	0.9	1	1	1	0.9	1	1	1	1	1	1	1	0.8	1	0.8	0.8	0.8	0.9
2000	3	1	10	1	1	1	0.9	1	1	1	0.5	1	1	1	1	1	1	0.9	0.9	1	1	1	1	1	1	1	1	1	1	1	1	1	1	1	1	1	1	1	1	1	1	1	1	1	1	1	1	0.9	1
2000	3	1	11	1	1	1	1	1	1	1	0.4	1	1	1	1	1	1	1	1	1	1	1	1	1	1	1	1	1	1	1	1	1	1	1	1	1	1	1	1	1	1	1	1	1	1	1	1	1	1
2000	3	1	12	1	1	1	1	1	1	1	0.5	1	1	1	1	1	1	1	1	1	1	1	1	1	1	1	1	1	1	1	1	1	1	1	1	1	1	1	1	1	1	1	1	1	1	1	1	1	1
2000	3	1	13	1	1	1	1	1	1	1	0.6	1	1	1	1	1	1	1	1	1	1	1	1	1	1	1	1	1	1	1	1	1	1	1	1	1	1	1	1	1	1	1	1	1	1	1	1	1	0.9
2000	3	1	14	1	1	1	1	1	1	1	0.5	1	1	1	1	1	1	1	1	1	1	1	1	1	1	1	1	1	1	1	1	1	1	1	1	1	1	1	1	1	1	1	1	1	1	1	0.9	1	1
2000	3	1	15	1	1	1	1	1	1	1	0.8	1	1	1	1	1	1	1	1	1	1	1	1	1	1	1	1	1	1	1	1	1	1	1	1	1	1	1	1	1	1	1	1	1	1	1	1	1	1
2000	3	1	16	1	1	1	1	1	1	0.8	0.7	1	1	1	1	1	1	1	1	1	1	1	1	1	1	1	1	1	1	1	1	1	1	1	1	1	1	1	1	1	1	1	1	1	1	1	1	1	1
2000	3	1	17	1	1	1	1	1	1	1	0.4	1	1	1	1	1	1	1	1	1	1	1	1	1	0.9	1	1	1	1	1	1	1	1	1	1	1	1	1	1	1	1	1	1	1	1	1	1	1	1
2000	3	1	18	0.8	0.9	0.7	0.8	0.9	0.8	0	0	0.7	0.9	0.8	0.4	0.8	0.6	0.8	0.9	0.6	0.7	0.8	0.6	0.5	0	0.2	0.9	0.8	1	1	0.9	0.9	0.8	0.9	0.9	0.4	0.4	1	0.9	1	0.9	0.9	0.7	1	1	1	0.8	0.9	1
2000	3	1	19	0	0	0	0	0	0	0	0	0	0	0	0	0	0	0	0	0	0	0	0	0	0	0	0	0	0.1	0	0	0	0	0	0	0	0	0	0	0	0	0	0	0	0	0	0	0	0
2000	3	1	20	0	0	0	0	0	0	0	0	0	0	0	0	0	0	0	0	0	0	0	0	0	0	0	0	0	0	0	0	0	0	0	0	0	0	0	0	0	0	0	0	0	0	0	0	0	0
2000	3	1	21	0	0	0	0	0	0	0	0	0	0	0	0	0	0	0	0	0	0	0	0	0	0	0	0	0	0	0	0	0	0	0	0	0	0	0	0	0	0	0	0	0	0	0	0	0	0
2000	3	1	22	0	0	0	0	0	0	0	0	0	0	0	0	0	0	0	0	0	0	0	0	0	0	0	0	0	0	0	0	0	0	0	0	0	0	0	0	0	0	0	0	0	0	0	0	0	0
2000	3	1	23	0	0	0	0	0	0	0	0	0	0	0	0	0	0	0	0	0	0	0	0	0	0	0	0	0	0	0	0	0	0	0	0	0	0	0	0	0	0	0	0	0	0	0	0	0	0
2000	3	1	24	0	0	0	0	0	0	0	0	0	0	0	0	0	0	0	0	0	0	0	0	0	0	0	0	0	0	0	0	0	0	0	0	0	0	0	0	0	0	0	0	0	0	0	0	0	0
2000	3	2	1	0	0	0	0	0	0	0	0	0	0	0	0	0	0	0	0	0	0	0	0	0	0	0	0	0	0	0	0	0	0	0	0	0	0	0	0	0	0	0	0	0	0	0	0	0	0
2000	3	2	2	0	0	0	0	0	0	0	0	0	0	0	0	0	0	0	0	0	0	0	0	0	0	0	0	0	0	0	0	0	0	0	0	0	0	0	0	0	0	0	0	0	0	0	0	0	0
2000	3	2	3	0	0	0	0	0	0	0	0	0	0	0	0	0	0	0	0	0	0	0	0	0	0	0	0	0	0	0	0	0	0	0	0	0	0	0	0	0	0	0	0	0	0	0	0	0	0
2000	3	2	4	0	0	0	0	0	0	0	0	0	0	0	0	0	0	0	0	0	0	0	0	0	0	0	0	0	0	0	0	0	0	0	0	0	0	0	0	0	0	0	0	0	0	0	0	0	0
2000	3	2	5	0	0	0	0	0	0	0	0	0	0	0	0	0	0	0	0	0	0	0	0	0	0	0	0	0	0	0	0	0	0	0	0	0	0	0	0	0	0	0	0	0	0	0	0	0	0
2000	3	2	6	0	0	0	0	0	0	0	0	0	0	0	0	0	0	0	0	0	0	0	0	0	0	0	0	0	0	0	0	0	0	0	0	0	0	0	0	0	0	0	0	0	0	0	0	0	0
2000	3	2	7	0	0	0	0	0	0	0	0	0	0	0	0	0	0	0	0	0	0	0	0	0	0	0	0	0	0	0	0	0	0	0	0	0	0	0	0	0	0	0	0	0	0	0	0	0	0
2000	3	2	8	0.4	0.5	0.7	0.7	0.3	0.4	0.3	0.6	0.4	0.3	0.3	0.5	0.6	0.1	0.3	0.4	0.2	0.2	0.4	0.4	0.4	0	0	0.2	0.6	0.1	0.1	0	0.4	0.5	0	0.4	0.2	0.3	0.3	0.3	0	0	0	0	0	0	0	0	0	0.1
2000	3	2	9	1	1	1	1	1	1	1	1	1	1	0.9	1	1	1	1	1	1	0.9	0.9	0.8	0.5	0.2	0.5	1	1	0.8	0.2	0.1	1	1	0	0.9	0.9	0.7	0.7	0.7	0.1	0.1	0.1	0.1	0	0	0.3	0.3	0.1	0.1
2000	3	2	10	1	1	1	1	1	1	1	0.7	1	1	1	1	1	1	1	0.9	1	1	0.9	1	0.9	0.8	1	1	1	0.9	0.7	0.5	1	1	0	1	1	1	1	0.9	1	0.4	0.7	0.6	0.3	0.4	0	0.1	0	0.1
2000	3	2	11	1	1	1	1	1	1	1	0.3	1	1	1	1	1	1	1	1	1	1	1	1	1	1	1	1	1	1	1	0.9	1	1	0	1	1	1	1	1	1	1	0.9	0.4	0.5	0.2	0	0.2	0.1	0.1
2000	3	2	12	1	1	1	1	1	1	1	1	1	1	1	1	1	1	1	1	1	1	1	1	1	1	0.9	1	1	1	1	0.9	1	1	0	1	1	1	1	1	1	0.9	0.9	0.7	0.8	0.7	0.5	0.4	0.2	0
2000	3	2	13	1	1	1	1	1	1	1	0.6	1	1	1	1	1	1	1	1	1	1	1	1	1	1	1	1	1	1	1	1	1	1	0	1	1	1	1	1	1	1	1	0.9	1	0.9	0.7	0.8	0.6	0.7
2000	3	2	14	1	1	1	1	1	1	1	0.3	1	1	1	1	1	1	1	1	1	1	1	1	1	1	1	1	1	1	1	1	1	1	0	1	1	1	1	1	1	1	1	1	1	1	1	0.9	0.9	0.8
2000	3	2	15	1	1	1	1	1	1	1	1	1	1	1	1	1	1	1	1	1	1	1	1	1	1	1	1	1	1	1	1	1	1	0	1	1	1	1	1	1	1	1	1	1	1	1	1	1	1
2000	3	2	16	1	1	1	1	1	1	0.7	1	1	1	1	1	1	1	1	1	1	1	1	1	1	1	1	1	1	1	1	1	1	1	0	1	1	1	1	1	1	1	1	1	1	1	1	1	1	1
2000	3	2	17	1	1	1	1	1	1	1	1	1	1	1	1	1	1	1	1	1	1	1	1	1	0.8	1	1	1	1	1	1	1	1	0	1	1	1	1	1	1	1	1	1	1	1	1	1	1	1
2000	3	2	18	0.3	0.5	0.2	0.5	0.4	0.5	0	1	0.4	0.6	0.5	0.4	0.6	0.5	0.6	0.5	0.7	0.7	0.6	0.4	0.4	0	0.3	0.5	0.6	0.8	0.8	0.6	0.7	0.4	0	0.6	0.4	0.3	0.6	0.6	0.7	0.7	0.5	0.7	0.7	0.8	0.8	0.8	0.8	0.7
2000	3	2	19	0	0	0	0	0	0	0	0	0	0	0	0	0	0	0	0	0	0	0	0	0	0	0	0	0	0	0	0	0	0	0	0	0	0	0	0	0	0	0	0	0	0	0	0	0	0
2000	3	2	20	0	0	0	0	0	0	0	0	0	0	0	0	0	0	0	0	0	0	0	0	0	0	0	0	0	0	0	0	0	0	0	0	0	0	0	0	0	0	0	0	0	0	0	0	0	0
2000	3	2	21	0	0	0	0	0	0	0	0	0	0	0	0	0	0	0	0	0	0	0	0	0	0	0	0	0	0	0	0	0	0	0	0	0	0	0	0	0	0	0	0	0	0	0	0	0	0
2000	3	2	22	0	0	0	0	0	0	0	0	0	0	0	0	0	0	0	0	0	0	0	0	0	0	0	0	0	0	0	0	0	0	0	0	0	0	0	0	0	0	0	0	0	0	0	0	0	0
2000	3	2	23	0	0	0	0	0	0	0	0	0	0	0	0	0	0	0	0	0	0	0	0	0	0	0	0	0	0	0	0	0	0	0	0	0	0	0	0	0	0	0	0	0	0	0	0	0	0
2000	3	2	24	0	0	0	0	0	0	0	0	0	0	0	0	0	0	0	0	0	0	0	0	0	0	0	0	0	0	0	0	0	0	0	0	0	0	0	0	0	0	0	0	0	0	0	0	0	0
2000	3	3	1	0	0	0	0	0	0	0	0	0	0	0	0	0	0	0	0	0	0	0	0	0	0	0	0	0	0	0	0	0	0	0	0	0	0	0	0	0	0	0	0	0	0	0	0	0	0
2000	3	3	2	0	0	0	0	0	0	0	0	0	0	0	0	0	0	0	0	0	0	0	0	0	0	0	0	0	0	0	0	0	0	0	0	0	0	0	0	0	0	0	0	0	0	0	0	0	0
2000	3	3	3	0	0	0	0	0	0	0	0	0	0	0	0	0	0	0	0	0	0	0	0	0	0	0	0	0	0	0	0	0	0	0	0	0	0	0	0	0	0	0	0	0	0	0	0	0	0
2000	3	3	4	0	0	0	0	0	0	0	0	0	0	0	0	0	0	0	0	0	0	0	0	0	0	0	0	0	0	0	0	0	0	0	0	0	0	0	0	0	0	0	0	0	0	0	0	0	0
2000	3	3	5	0	0	0	0	0	0	0	0	0	0	0	0	0	0	0	0	0	0	0	0	0	0	0	0	0	0	0	0	0	0	0	0	0	0	0	0	0	0	0	0	0	0	0	0	0	0
2000	3	3	6	0	0	0	0	0	0	0	0	0	0	0	0	0	0	0	0	0	0	0	0	0	0	0	0	0	0	0	0	0	0	0	0	0	0	0	0	0	0	0	0	0	0	0	0	0	0
2000	3	3	7	0	0	0	0	0	0	0	0	0	0	0	0	0	0	0	0	0	0	0	0	0	0	0	0	0	0	0	0	0	0	0	0	0	0	0	0	0	0	0	0	0	0	0	0	0	0
2000	3	3	8	0	0.1	0	0.4	0.4	0.2	0	0.8	0.2	0	0	0	0.4	0	0	0.1	0	0	0	0.3	0.3	0.5	0	0	0.1	0	0	0.1	0	0.1	0	0	0	0	0.1	0.2	0.1	0.1	0.3	0.1	0	0	0.4	0.9	0.5	0.1
2000	3	3	9	0.8	0.6	0.7	0.9	1	1	1	1	0.8	0.7	0.9	0.9	0.9	0.8	0.9	0.8	0.4	0.1	0.8	0.3	0.3	0.2	0.1	1	1	0	0	0.2	1	1	0.3	0.5	0.3	0.2	0.1	0.3	0.4	0.2	0.3	0.3	0.4	0.4	0.1	0.3	0.7	0
2000	3	3	10	1	1	1	1	0.8	1	1	1	1	1	1	1	0.9	1	1	1	1	1	0.8	0.8	0.8	0.7	0.7	0.9	0.6	0.2	0	0.7	1	1	0.8	1	0.8	1	1	0.9	1	0.8	0.8	0.9	0.7	0.9	0	0.3	0.4	0
2000	3	3	11	1	1	0.9	0.8	1	1	1	1	1	1	0.5	1	1	1	1	1	1	1	1	1	1	0.9	0.8	1	0.3	0	0	0	1	0.8	1	1	1	0.5	0.8	1	0.9	0.2	0.3	0	0	0	0	0	0	0
2000	3	3	12	1	1	1	1	0.7	1	1	1	0.6	0.9	0	1	1	1	1	0.9	0.8	0.8	0.7	0.8	0.6	0.4	0.6	0.7	0	0	0	0	0	0	1	0.3	0.4	0	0	0.2	0.1	0	0	0	0	0	0	0	0	0
2000	3	3	13	0.9	1	1	0.7	0.5	0.6	1	1	0.3	0.1	0	1	1	0.9	1	0.2	0.9	0.9	0.4	0.1	0.3	0	0	0	0	0	0	0	0	0.1	1	0	0.2	0	0	0	0	0	0	0	0	0	0	0	0	0
2000	3	3	14	0	0.8	0.7	0.3	0.1	0	0.6	1	0.1	0.2	0	1	1	0.5	0.7	0.6	0.7	0.7	0.2	0.1	0	0	0	0	0	0	0	0	0	0	1	0.1	0.2	0	0	0	0	0	0	0	0	0	0	0	0	0
2000	3	3	15	0	0	0	0	0	0	0	1	0	0	0	0.6	0.4	0.3	0.8	0.1	0.2	0.3	0.1	0.1	0	0	0	0	0	0	0	0	0	0	1	0	0	0	0	0	0	0	0	0	0	0	0	0	0	0
2000	3	3	16	0	0	0	0	0	0	0	1	0	0	0	0	0.4	0	0	0	0	0	0	0	0	0	0	0	0	0	0	0	0	0	0.8	0	0	0	0	0	0	0	0	0	0	0	0	0	0	0
2000	3	3	17	0	0	0	0	0	0	0	1	0	0	0	0	0	0	0	0	0	0	0	0	0	0	0	0	0	0	0	0	0	0	0	0	0	0	0	0	0	0	0	0	0	0	0	0	0	0
2000	3	3	18	0	0	0	0	0	0	0	0.7	0	0	0	0	0	0	0	0	0	0	0	0	0	0	0	0	0	0	0	0	0	0	0	0	0	0	0	0	0	0	0	0	0	0	0	0	0	0
2000	3	3	19	0	0	0	0	0	0	0	0	0	0	0	0	0	0	0	0	0	0	0	0	0	0	0	0	0	0	0	0	0	0	0	0	0	0	0	0	0	0	0	0	0	0	0	0	0	0
2000	3	3	20	0	0	0	0	0	0	0	0	0	0	0	0	0	0	0	0	0	0	0	0	0	0	0	0	0	0	0	0	0	0	0	0	0	0	0	0	0	0	0	0	0	0	0	0	0	0
2000	3	3	21	0	0	0	0	0	0	0	0	0	0	0	0	0	0	0	0	0	0	0	0	0	0	0	0	0	0	0	0	0	0	0	0	0	0	0	0	0	0	0	0	0	0	0	0	0	0
2000	3	3	22	0	0	0	0	0	0	0	0	0	0	0	0	0	0	0	0	0	0	0	0	0	0	0	0	0	0	0	0	0	0	0	0	0	0	0	0	0	0	0	0	0	0	0	0	0	0
2000	3	3	23	0	0	0	0	0	0	0	0	0	0	0	0	0	0	0	0	0	0	0	0	0	0	0	0	0	0	0	0	0	0	0	0	0	0	0	0	0	0	0	0	0	0	0	0	0	0
2000	3	3	24	0	0	0	0	0	0	0	0	0	0	0	0	0	0	0	0	0	0	0	0	0	0	0	0	0	0	0	0	0	0	0	0	0	0	0	0	0	0	0	0	0	0	0	0	0	0
2000	3	4	1	0	0	0	0	0	0	0	0	0	0	0	0	0	0	0	0	0	0	0	0	0	0	0	0	0	0	0	0	0	0	0	0	0	0	0	0	0	0	0	0	0	0	0	0	0	0
2000	3	4	2	0	0	0	0	0	0	0	0	0	0	0	0	0	0	0	0	0	0	0	0	0	0	0	0	0	0	0	0	0	0	0	0	0	0	0	0	0	0	0	0	0	0	0	0	0	0
2000	3	4	3	0	0	0	0	0	0	0	0	0	0	0	0	0	0	0	0	0	0	0	0	0	0	0	0	0	0	0	0	0	0	0	0	0	0	0	0	0	0	0	0	0	0	0	0	0	0
2000	3	4	4	0	0	0	0	0	0	0	0	0	0	0	0	0	0	0	0	0	0	0	0	0	0	0	0	0	0	0	0	0	0	0	0	0	0	0	0	0	0	0	0	0	0	0	0	0	0
2000	3	4	5	0	0	0	0	0	0	0	0	0	0	0	0	0	0	0	0	0	0	0	0	0	0	0	0	0	0	0	0	0	0	0	0	0	0	0	0	0	0	0	0	0	0	0	0	0	0
2000	3	4	6	0	0	0	0	0	0	0	0	0	0	0	0	0	0	0	0	0	0	0	0	0	0	0	0	0	0	0	0	0	0	0	0	0	0	0	0	0	0	0	0	0	0	0	0	0	0
2000	3	4	7	0	0	0	0	0	0	0	0	0	0	0	0	0	0	0	0	0	0	0	0	0	0	0	0	0	0	0	0	0	0	0	0	0	0	0	0	0	0	0	0	0	0	0	0	0	0
2000	3	4	8	0	0	0	0	0	0	0	0.6	0	0	0	0	0	0	0	0	0	0	0	0	0	0	0	0	0	0	0	0	0	0	0.8	0	0	0	0	0	0	0	0	0	0	0	0.1	0	0	0
2000	3	4	9	0	0	0	0	0	0	0	1	0	0	0	0	0	0	0	0	0	0	0.1	0	0	0	0	0	0	0	0	0	0	0	0.6	0	0	0	0	0	0	0	0	0.1	0	0.1	0.1	0	0	0.1
2000	3	4	10	0	0	0	0	0	0	0	1	0	0	0	0	0	0	0	0	0	0	0	0	0	0	0	0	0	0	0	0.1	0	0	0.6	0	0	0	0	0	0	0	0.1	0	0	0	0.8	0.1	0.3	0
2000	3	4	11	0	0	0	0	0	0	0	1	0	0	0	0	0	0	0	0	0	0	0	0	0.2	0.1	0.3	0	0	0	0	0	0	0	1	0	0	0	0	0	0	0	0.1	0	0.1	0	0	0	0.3	0
2000	3	4	12	0	0	0	0	0	0	0	0.9	0	0	0	0	0	0	0	0	0	0	0	0	0.7	0.4	0.2	0	0	0	0	0	0	0	0.9	0	0	0	0	0	0	0	0	0	0	0	0	0	0	0
2000	3	4	13	0	0	0	0	0	0	0	0.2	0	0	0	0	0	0	0	0	0	0	0	0	0.5	0	0.4	0	0	0	0	0	0	0	0.3	0	0	0	0	0	0	0	0	0	0	0	0	0	0	0
2000	3	4	14	0	0	0	0	0	0	0	0.7	0	0	0	0	0	0	0.1	0	0	0	0	0	0	0	0.6	0	0	0	0	0	0	0	0.7	0	0	0	0	0	0	0.1	0	0.2	0	0	0.6	0.3	0	0.1
2000	3	4	15	0	0	0	0	0	0	0	0	0	0	0	0	0	0	0	0	0	0	0	0	0.3	0.1	0.3	0	0	0	0	0	0	0	0.3	0	0	0	0	0	0	0	0	0	0	0	0.6	0.3	0.1	0
2000	3	4	16	0	0	0	0	0	0	0	0	0	0	0	0	0	0	0	0	0	0	0	0	0.5	0.1	0.2	0	0	0	0	0	0	0	0.6	0	0	0	0	0	0	0	0	0	0	0	0	0	0	0
2000	3	4	17	0	0	0	0	0	0	0	0	0	0	0	0	0	0	0	0	0	0	0	0	0	0	0	0	0	0	0	0	0	0	0.6	0	0	0	0	0	0	0	0	0	0	0	0	0	0	0
2000	3	4	18	0	0	0	0	0	0	0	0	0	0	0	0	0	0	0	0	0	0	0	0	0	0	0	0	0	0	0	0	0	0	0.3	0	0	0	0	0	0	0	0	0	0	0	0	0	0	0
2000	3	4	19	0	0	0	0	0	0	0	0	0	0	0	0	0	0	0	0	0	0	0	0	0	0	0	0	0	0	0	0	0	0	0	0	0	0	0	0	0	0	0	0	0	0	0	0	0	0
2000	3	4	20	0	0	0	0	0	0	0	0	0	0	0	0	0	0	0	0	0	0	0	0	0	0	0	0	0	0	0	0	0	0	0	0	0	0	0	0	0	0	0	0	0	0	0	0	0	0
2000	3	4	21	0	0	0	0	0	0	0	0	0	0	0	0	0	0	0	0	0	0	0	0	0	0	0	0	0	0	0	0	0	0	0	0	0	0	0	0	0	0	0	0	0	0	0	0	0	0
2000	3	4	22	0	0	0	0	0	0	0	0	0	0	0	0	0	0	0	0	0	0	0	0	0	0	0	0	0	0	0	0	0	0	0	0	0	0	0	0	0	0	0	0	0	0	0	0	0	0
2000	3	4	23	0	0	0	0	0	0	0	0	0	0	0	0	0	0	0	0	0	0	0	0	0	0	0	0	0	0	0	0	0	0	0	0	0	0	0	0	0	0	0	0	0	0	0	0	0	0
2000	3	4	24	0	0	0	0	0	0	0	0	0	0	0	0	0	0	0	0	0	0	0	0	0	0	0	0	0	0	0	0	0	0	0	0	0	0	0	0	0	0	0	0	0	0	0	0	0	0
2000	3	5	1	0	0	0	0	0	0	0	0	0	0	0	0	0	0	0	0	0	0	0	0	0	0	0	0	0	0	0	0	0	0	0	0	0	0	0	0	0	0	0	0	0	0	0	0	0	0
2000	3	5	2	0	0	0	0	0	0	0	0	0	0	0	0	0	0	0	0	0	0	0	0	0	0	0	0	0	0	0	0	0	0	0	0	0	0	0	0	0	0	0	0	0	0	0	0	0	0
2000	3	5	3	0	0	0	0	0	0	0	0	0	0	0	0	0	0	0	0	0	0	0	0	0	0	0	0	0	0	0	0	0	0	0	0	0	0	0	0	0	0	0	0	0	0	0	0	0	0
2000	3	5	4	0	0	0	0	0	0	0	0	0	0	0	0	0	0	0	0	0	0	0	0	0	0	0	0	0	0	0	0	0	0	0	0	0	0	0	0	0	0	0	0	0	0	0	0	0	0
2000	3	5	5	0	0	0	0	0	0	0	0	0	0	0	0	0	0	0	0	0	0	0	0	0	0	0	0	0	0	0	0	0	0	0	0	0	0	0	0	0	0	0	0	0	0	0	0	0	0
2000	3	5	6	0	0	0	0	0	0	0	0	0	0	0	0	0	0	0	0	0	0	0	0	0	0	0	0	0	0	0	0	0	0	0	0	0	0	0	0	0	0	0	0	0	0	0	0	0	0
2000	3	5	7	0	0	0	0	0	0	0	0	0	0	0	0	0	0	0	0	0	0	0	0	0	0	0	0	0	0	0	0	0	0	0	0	0	0	0	0	0	0	0	0	0	0	0	0	0	0
2000	3	5	8	0	0	0	0	0	0	0	0	0	0	0	0	0	0	0	0	0	0	0	0	0	0	0	0	0.3	0.1	0	0	0	0.2	0	0	0	0	0	0	0	0	0	0	0	0	0	0	0	0
2000	3	5	9	0.1	0.8	0.6	0	0.5	0.7	0.5	0	0.7	0.5	0.4	0.2	0.4	0.1	0.2	0.2	0	0.2	0.1	0	0.1	0	0.4	0.1	0.8	0.1	0	0	0	0.6	0	0.4	0	0.2	0	0	0	0	0	0	0	0	0.1	0	0	0
2000	3	5	10	0.3	1	1	0.2	0.7	0.5	0.4	0	0.5	0.2	0.3	0.9	0.6	0.2	0.3	0.1	0	0	0	0	0	0	0.3	0.6	0.7	0.1	0.2	0	0.5	0.5	0	0.2	0	0.2	0	0	0	0	0	0	0	0	0	0	0	0
2000	3	5	11	0.5	1	0.8	0.7	0.4	0.5	0.4	0	0.4	0.2	0.3	0.5	0.5	0.2	0.2	0.3	0	0	0	0	0	0	0	1	0.9	0.6	0	0	0.4	0.4	0	0.1	0	0	0	0	0	0	0	0	0.2	0	0	0	0	0.1
2000	3	5	12	0.7	0.7	1	0.6	0.5	0.5	0.6	0	0.6	0.2	0.5	0.2	0.7	0.1	0.3	0.5	0.2	0.4	0.1	0.1	0.4	0.2	0.2	0.5	0.8	0.8	0.1	0	0.9	0.2	0	0.2	0.1	0.2	0.1	0	0	0	0	0	0.2	0	0	0	0	0.1
2000	3	5	13	0.6	0.6	0.8	0.6	0.8	0.5	1	0	0.6	0.7	0.5	0.9	1	0.3	0.5	0.6	0.4	0.6	0	0.2	0	0	0	0.5	0	0.2	0.3	0.1	0.5	0.3	0	0.5	0.1	0.1	0	0	0	0	0	0.1	0.2	0.1	0.1	0	0	0.2
2000	3	5	14	0.5	0.8	1	0.2	0.5	0.4	0.8	0	0.4	0.2	0.4	1	1	0.3	0.6	0.5	0.9	0	0.7	0.1	0.3	0	0.1	0.1	0	1	0.8	0.8	0	0.1	0	0	0.1	0.3	0.2	0.3	0.1	0.2	0	0.2	0.6	0	0	0	0	0.3
2000	3	5	15	0	0.1	0.1	0	0	0.1	0	0	0	0	0	1	0.8	0.1	0.9	0	0.1	0.1	0.5	0.5	0.3	0	0.1	0.3	0	0.1	0.2	0.6	0	0	0.5	0	0.1	0	0	0.1	0.1	0.1	0	0.6	0.7	0.1	0.2	0	0.1	0.2
2000	3	5	16	0.2	0.1	0.1	0	0.1	0.1	0	0	0	0	0	0.3	0.1	0.2	0.8	0	0.1	0.2	0.6	0.5	1	0	0	0	0	0	0.3	0	0.1	0	0.6	0	0.4	0	0.2	0.6	0.6	0	0	0	0.6	0	0.4	0	0	0.1
2000	3	5	17	0	0.2	0	0.1	0	0	0	0	0	0	0	0	0	0	0.4	0	0.1	0.1	0	0.3	0.9	0	0	0	0	0.2	0.1	0	0	0	0.2	0	0.2	0	0	0.3	0.3	0	0	0.1	0.3	0	0	0.3	0.3	0
2000	3	5	18	0	0	0	0	0	0	0	0	0	0	0	0	0	0	0	0	0	0	0	0	0.3	0	0	0	0	0.1	0.1	0	0	0	0	0	0	0	0	0	0.2	0	0	0	0	0	0	0	0	0
2000	3	5	19	0	0	0	0	0	0	0	0	0	0	0	0	0	0	0	0	0	0	0	0	0	0	0	0	0	0	0	0	0	0	0	0	0	0	0	0	0	0	0	0	0	0	0	0	0	0
2000	3	5	20	0	0	0	0	0	0	0	0	0	0	0	0	0	0	0	0	0	0	0	0	0	0	0	0	0	0	0	0	0	0	0	0	0	0	0	0	0	0	0	0	0	0	0	0	0	0
2000	3	5	21	0	0	0	0	0	0	0	0	0	0	0	0	0	0	0	0	0	0	0	0	0	0	0	0	0	0	0	0	0	0	0	0	0	0	0	0	0	0	0	0	0	0	0	0	0	0
2000	3	5	22	0	0	0	0	0	0	0	0	0	0	0	0	0	0	0	0	0	0	0	0	0	0	0	0	0	0	0	0	0	0	0	0	0	0	0	0	0	0	0	0	0	0	0	0	0	0
2000	3	5	23	0	0	0	0	0	0	0	0	0	0	0	0	0	0	0	0	0	0	0	0	0	0	0	0	0	0	0	0	0	0	0	0	0	0	0	0	0	0	0	0	0	0	0	0	0	0
2000	3	5	24	0	0	0	0	0	0	0	0	0	0	0	0	0	0	0	0	0	0	0	0	0	0	0	0	0	0	0	0	0	0	0	0	0	0	0	0	0	0	0	0	0	0	0	0	0	0
2000	3	6	1	0	0	0	0	0	0	0	0	0	0	0	0	0	0	0	0	0	0	0	0	0	0	0	0	0	0	0	0	0	0	0	0	0	0	0	0	0	0	0	0	0	0	0	0	0	0
2000	3	6	2	0	0	0	0	0	0	0	0	0	0	0	0	0	0	0	0	0	0	0	0	0	0	0	0	0	0	0	0	0	0	0	0	0	0	0	0	0	0	0	0	0	0	0	0	0	0
2000	3	6	3	0	0	0	0	0	0	0	0	0	0	0	0	0	0	0	0	0	0	0	0	0	0	0	0	0	0	0	0	0	0	0	0	0	0	0	0	0	0	0	0	0	0	0	0	0	0
2000	3	6	4	0	0	0	0	0	0	0	0	0	0	0	0	0	0	0	0	0	0	0	0	0	0	0	0	0	0	0	0	0	0	0	0	0	0	0	0	0	0	0	0	0	0	0	0	0	0
2000	3	6	5	0	0	0	0	0	0	0	0	0	0	0	0	0	0	0	0	0	0	0	0	0	0	0	0	0	0	0	0	0	0	0	0	0	0	0	0	0	0	0	0	0	0	0	0	0	0
2000	3	6	6	0	0	0	0	0	0	0	0	0	0	0	0	0	0	0	0	0	0	0	0	0	0	0	0	0	0	0	0	0	0	0	0	0	0	0	0	0	0	0	0	0	0	0	0	0	0
2000	3	6	7	0	0	0	0	0	0	0	0	0	0	0	0	0	0	0	0	0	0	0	0	0	0	0	0	0	0	0	0	0	0	0	0	0	0	0	0	0	0	0	0	0	0	0	0	0	0
2000	3	6	8	0	0	0	0	0	0	0	0.1	0	0	0	0	0	0	0	0	0	0	0	0	0	0	0	0	0	0	0	0	0	0	0	0	0	0	0	0	0	0	0	0	0	0	0	0	0	0
2000	3	6	9	0.4	0.4	0.5	0	0.2	0.3	0.4	1	0.4	0.4	0.2	0.1	0.4	0.4	0.6	0.6	0.6	0.5	0.1	0	0	0	0	0.7	0.2	0	0.3	0	0.2	0.2	0.6	0.3	0	0	0	0	0	0	0	0	0	0	0	0	0	0
2000	3	6	10	0.7	0.9	1	0.5	1	0.8	1	1	1	1	1	0.9	1	1	1	0.9	1	1	0.3	0.2	0	0	0	1	0.8	0.4	1	0	0.9	0.8	0.2	1	0.5	0.6	0.5	0	0	0	0	0	0	0	0	0	0	0
2000	3	6	11	1	0.8	1	0.9	1	1	0.5	1	0.9	0.8	1	1	1	1	1	0.9	1	1	0.6	0.5	0.2	0.1	0.2	1	1	1	0.9	0.9	0.9	0.7	0.7	1	1	1	1	0.7	0.5	0.6	0.4	0.5	0.6	0.6	0.6	0.4	0	0.3
2000	3	6	12	0.7	0.9	0.9	0.7	1	1	0.9	1	1	0.6	1	1	1	0.8	1	1	1	1	1	1	1	1	1	1	1	1	1	1	1	1	0.9	0.9	1	1	0.9	0.8	1	0.9	0.9	0.8	1	1	1	0.9	0.6	0.9
2000	3	6	13	1	0.9	1	0.9	1	1	0.8	1	1	1	1	1	1	0.3	1	1	1	1	1	1	1	1	1	1	1	1	1	1	1	1	0.6	1	1	1	0.9	1	1	1	1	1	0.9	1	1	1	0.9	1
2000	3	6	14	1	1	1	1	1	1	0.9	1	1	1	1	1	1	0.8	0.6	1	0.9	1	1	1	1	1	1	1	1	1	1	1	1	1	0.1	1	0.6	1	1	1	1	1	1	1	1	1	1	1	1	1
2000	3	6	15	1	1	1	1	1	1	1	1	1	1	1	1	1	1	0.8	1	0.9	1	0.6	1	1	1	1	1	1	1	1	1	1	1	0.8	1	0.9	1	1	1	1	1	1	1	1	1	1	1	1	1
2000	3	6	16	1	1	1	1	1	1	0.7	1	1	1	1	1	1	1	0.9	0.3	0.9	1	0.6	1	1	1	1	1	1	1	1	1	1	1	0.7	1	1	1	0.9	1	1	1	1	1	1	1	1	1	1	1
2000	3	6	17	1	1	1	1	1	1	1	1	1	1	1	1	1	1	1	1	1	0.9	0.7	1	1	0.9	1	1	1	1	1	1	1	1	0.7	1	1	1	1	1	1	1	1	1	1	1	1	1	1	1
2000	3	6	18	0.3	0.5	0.4	0.4	0.5	0.6	0	0.1	0.5	0.5	0.5	0.2	0.4	0.4	0.5	0.4	0.4	0.5	0	0.4	0.2	0	0.1	0.7	0.6	0.7	0.6	0.4	0.6	0.5	0.9	0.4	0.4	0.3	0.6	0.4	0.6	0.5	0.3	0.5	0.5	0.5	0.5	0.4	0.4	0.4
2000	3	6	19	0	0	0	0	0	0	0	0	0	0	0	0	0	0	0	0	0	0	0	0	0	0	0	0	0	0	0	0	0	0	0	0	0	0	0	0	0	0	0	0	0	0	0	0	0	0
2000	3	6	20	0	0	0	0	0	0	0	0	0	0	0	0	0	0	0	0	0	0	0	0	0	0	0	0	0	0	0	0	0	0	0	0	0	0	0	0	0	0	0	0	0	0	0	0	0	0
2000	3	6	21	0	0	0	0	0	0	0	0	0	0	0	0	0	0	0	0	0	0	0	0	0	0	0	0	0	0	0	0	0	0	0	0	0	0	0	0	0	0	0	0	0	0	0	0	0	0
2000	3	6	22	0	0	0	0	0	0	0	0	0	0	0	0	0	0	0	0	0	0	0	0	0	0	0	0	0	0	0	0	0	0	0	0	0	0	0	0	0	0	0	0	0	0	0	0	0	0
2000	3	6	23	0	0	0	0	0	0	0	0	0	0	0	0	0	0	0	0	0	0	0	0	0	0	0	0	0	0	0	0	0	0	0	0	0	0	0	0	0	0	0	0	0	0	0	0	0	0
2000	3	6	24	0	0	0	0	0	0	0	0	0	0	0	0	0	0	0	0	0	0	0	0	0	0	0	0	0	0	0	0	0	0	0	0	0	0	0	0	0	0	0	0	0	0	0	0	0	0
2000	3	7	1	0	0	0	0	0	0	0	0	0	0	0	0	0	0	0	0	0	0	0	0	0	0	0	0	0	0	0	0	0	0	0	0	0	0	0	0	0	0	0	0	0	0	0	0	0	0
2000	3	7	2	0	0	0	0	0	0	0	0	0	0	0	0	0	0	0	0	0	0	0	0	0	0	0	0	0	0	0	0	0	0	0	0	0	0	0	0	0	0	0	0	0	0	0	0	0	0
2000	3	7	3	0	0	0	0	0	0	0	0	0	0	0	0	0	0	0	0	0	0	0	0	0	0	0	0	0	0	0	0	0	0	0	0	0	0	0	0	0	0	0	0	0	0	0	0	0	0
2000	3	7	4	0	0	0	0	0	0	0	0	0	0	0	0	0	0	0	0	0	0	0	0	0	0	0	0	0	0	0	0	0	0	0	0	0	0	0	0	0	0	0	0	0	0	0	0	0	0
2000	3	7	5	0	0	0	0	0	0	0	0	0	0	0	0	0	0	0	0	0	0	0	0	0	0	0	0	0	0	0	0	0	0	0	0	0	0	0	0	0	0	0	0	0	0	0	0	0	0
2000	3	7	6	0	0	0	0	0	0	0	0	0	0	0	0	0	0	0	0	0	0	0	0	0	0	0	0	0	0	0	0	0	0	0	0	0	0	0	0	0	0	0	0	0	0	0	0	0	0
2000	3	7	7	0	0	0	0	0	0	0	0	0	0	0	0	0	0	0	0	0	0	0	0	0	0	0	0	0	0	0	0	0	0	0.1	0	0	0	0	0	0	0	0	0	0	0	0	0	0	0
2000	3	7	8	0.6	0.6	0.4	0.7	0.7	0.8	0.5	0	0.7	0.5	0.8	0.5	0.7	0.1	0.3	0.7	0.1	0	0.3	0.2	0	0	0.1	0.8	0.9	0.5	0.8	0.4	0.8	0.8	1	0.4	0	0.5	0.4	0	0	0	0	0	0.2	0	0	0.1	0	0.5
2000	3	7	9	1	0.9	0.9	1	1	1	0.8	0	1	1	1	0.6	0.7	1	1	0.9	0.9	0.5	1	1	0.2	0.9	0.7	1	1	1	1	1	1	1	1	1	0.9	1	1	1	0.6	0.3	0.1	0.5	1	0	0.1	1	0.6	0.9
2000	3	7	10	1	0.9	1	1	1	1	0.8	0	1	1	1	0.9	0.6	1	0.7	0.9	1	0.9	1	1	0.9	1	1	1	1	1	1	1	1	1	1	1	1	1	1	1	1	0.7	0.6	1	1	0.4	1	1	1	1
2000	3	7	11	1	0.9	1	1	1	1	1	0.9	1	1	1	0.7	1	1	0.8	0.9	1	0.7	1	1	1	1	1	1	1	1	1	1	1	1	1	1	1	1	1	1	1	1	0.9	1	1	0.9	1	1	1	1
2000	3	7	12	0.9	1	1	0.8	1	1	1	0.9	1	1	1	1	1	1	1	1	1	0.2	1	1	1	1	1	1	1	1	1	1	1	1	1	1	1	1	1	1	1	1	0.9	1	1	1	1	1	1	1
2000	3	7	13	0.8	1	1	1	1	1	1	0.9	1	1	1	1	1	1	1	1	1	1	1	1	1	0.9	1	1	1	1	1	1	1	1	1	1	1	1	1	1	1	1	1	1	1	1	1	1	1	1
2000	3	7	14	0.8	1	1	1	1	1	1	0.9	1	1	1	1	1	1	1	1	1	1	1	1	1	1	1	1	1	1	1	1	1	1	1	1	1	1	1	1	1	1	1	1	1	1	1	1	1	1
2000	3	7	15	1	0.9	1	1	1	1	0.9	0.8	1	1	1	1	1	1	1	1	1	1	1	1	1	1	1	1	1	1	1	1	1	1	1	1	1	1	1	1	1	1	1	1	1	1	1	1	1	1
2000	3	7	16	1	0.9	1	1	1	1	0.7	0.7	1	1	1	1	1	1	1	1	1	1	1	1	1	1	1	1	1	1	1	1	1	1	1	1	1	1	1	1	1	1	1	1	1	1	1	1	1	1
2000	3	7	17	1	1	1	1	1	1	1	0.4	1	1	1	1	1	1	1	1	1	1	1	1	1	1	1	1	1	1	1	1	1	1	0.9	1	1	1	1	1	1	1	1	1	1	1	1	1	1	1
2000	3	7	18	0.6	0.8	0.7	0.8	0.8	0.8	0.1	0	0.8	0.8	0.8	0.5	0.8	0.6	0.7	0.7	0.8	0.7	0.9	0.7	0.4	0	0.3	0.8	0.8	0.7	0.8	0.7	0.9	0.5	0	0.8	0.5	0.4	0.9	0.9	1	0.9	0.9	0.8	0.9	1	1	0.9	1	1
2000	3	7	19	0	0	0	0	0	0	0	0	0	0	0	0	0	0	0	0	0	0	0	0	0	0	0	0	0	0	0	0	0	0	0	0	0	0	0	0	0	0	0	0	0	0	0	0	0	0
2000	3	7	20	0	0	0	0	0	0	0	0	0	0	0	0	0	0	0	0	0	0	0	0	0	0	0	0	0	0	0	0	0	0	0	0	0	0	0	0	0	0	0	0	0	0	0	0	0	0
2000	3	7	21	0	0	0	0	0	0	0	0	0	0	0	0	0	0	0	0	0	0	0	0	0	0	0	0	0	0	0	0	0	0	0	0	0	0	0	0	0	0	0	0	0	0	0	0	0	0
2000	3	7	22	0	0	0	0	0	0	0	0	0	0	0	0	0	0	0	0	0	0	0	0	0	0	0	0	0	0	0	0	0	0	0	0	0	0	0	0	0	0	0	0	0	0	0	0	0	0
2000	3	7	23	0	0	0	0	0	0	0	0	0	0	0	0	0	0	0	0	0	0	0	0	0	0	0	0	0	0	0	0	0	0	0	0	0	0	0	0	0	0	0	0	0	0	0	0	0	0
2000	3	7	24	0	0	0	0	0	0	0	0	0	0	0	0	0	0	0	0	0	0	0	0	0	0	0	0	0	0	0	0	0	0	0	0	0	0	0	0	0	0	0	0	0	0	0	0	0	0
2000	3	8	1	0	0	0	0	0	0	0	0	0	0	0	0	0	0	0	0	0	0	0	0	0	0	0	0	0	0	0	0	0	0	0	0	0	0	0	0	0	0	0	0	0	0	0	0	0	0
2000	3	8	2	0	0	0	0	0	0	0	0	0	0	0	0	0	0	0	0	0	0	0	0	0	0	0	0	0	0	0	0	0	0	0	0	0	0	0	0	0	0	0	0	0	0	0	0	0	0
2000	3	8	3	0	0	0	0	0	0	0	0	0	0	0	0	0	0	0	0	0	0	0	0	0	0	0	0	0	0	0	0	0	0	0	0	0	0	0	0	0	0	0	0	0	0	0	0	0	0
2000	3	8	4	0	0	0	0	0	0	0	0	0	0	0	0	0	0	0	0	0	0	0	0	0	0	0	0	0	0	0	0	0	0	0	0	0	0	0	0	0	0	0	0	0	0	0	0	0	0
2000	3	8	5	0	0	0	0	0	0	0	0	0	0	0	0	0	0	0	0	0	0	0	0	0	0	0	0	0	0	0	0	0	0	0	0	0	0	0	0	0	0	0	0	0	0	0	0	0	0
2000	3	8	6	0	0	0	0	0	0	0	0	0	0	0	0	0	0	0	0	0	0	0	0	0	0	0	0	0	0	0	0	0	0	0	0	0	0	0	0	0	0	0	0	0	0	0	0	0	0
2000	3	8	7	0	0	0.1	0	0	0	0	0	0	0	0	0	0.2	0	0	0	0	0	0	0	0	0	0	0	0	0	0	0	0	0	0	0	0	0	0	0	0	0	0	0	0	0	0	0	0	0
2000	3	8	8	0.9	0.6	1	0.8	0.5	0.4	0.5	0	0.5	0	0.7	0.6	1	0.5	0.9	0.8	0.8	0.7	0.9	0.8	0.7	0.9	0.2	0.8	0.9	0	0.3	0.7	0.5	0.9	0	0.5	0.1	0.6	0.8	0.8	0.3	0.3	0	0.5	0.2	0.3	0.5	0.9	0.6	0.4
2000	3	8	9	1	0.9	1	1	0.7	0.9	1	0	0.9	0.3	1	1	1	1	1	1	0.9	1	1	1	1	1	1	1	1	0.5	1	1	0.9	0.9	0	0.8	0.5	0.3	0.9	0.3	0.7	1	0.3	1	0.9	0.8	0.9	0.9	1	0.6
2000	3	8	10	0.9	0.6	1	1	0.6	1	0.8	0.1	0.8	0.8	0.9	1	1	1	1	1	1	1	1	1	1	1	0.9	1	0.9	0.8	1	1	0.8	0.2	0	0.8	0.8	0.8	0.9	0.3	0.9	1	0.3	1	0.9	0.7	0.7	0.9	1	0.6
2000	3	8	11	0.9	0.8	0.9	0.9	1	1	0.9	0.3	0.9	0.6	0.9	0.8	1	1	1	1	1	1	1	1	1	1	1	1	0.9	1	0.6	1	0.4	0.3	0	0.4	1	0.8	0.7	0.5	0.9	1	0.6	1	0.6	1	0.9	0.7	1	0.5
2000	3	8	12	0.9	0.8	0.9	0.9	1	1	0.8	0	1	0.7	0.6	1	1	1	0.9	1	1	1	1	1	1	1	1	1	1	1	0.5	1	1	0.7	0	0.7	1	0.8	0.9	0.9	1	0.6	0.8	0.7	1	0.7	0.9	0.9	1	0.9
2000	3	8	13	1	0.9	0.9	1	1	1	0.9	0	1	1	1	1	1	1	1	1	1	1	1	1	1	1	1	1	1	0.9	0.7	1	1	1	0.4	1	1	0.9	0.9	0.7	1	0.1	0.9	0.6	0.9	1	1	1	1	0.9
2000	3	8	14	1	1	1	1	1	1	1	0	1	1	1	1	1	1	1	1	1	1	1	1	1	1	1	1	1	0.8	0.9	1	1	1	0.1	1	1	1	1	1	1	0.7	0.8	0.5	0.8	0.9	1	0.9	1	0.8
2000	3	8	15	1	1	1	1	1	1	0.9	0	1	1	1	1	1	1	1	1	1	1	1	1	1	1	1	1	1	1	0.6	1	1	1	0.8	1	1	1	1	1	1	0.5	0.9	0.9	0.9	1	1	1	1	0.5
2000	3	8	16	1	1	1	1	1	1	0.7	0	1	1	1	1	1	1	1	1	1	1	1	1	1	1	1	1	0.9	0.6	0.2	1	1	1	1	1	1	1	1	1	1	0.9	1	1	1	1	1	1	1	0.9
2000	3	8	17	1	1	1	1	0.5	1	1	0	1	1	1	1	1	1	1	1	1	1	1	1	1	0.9	1	0.6	0.3	0	0	1	0.9	0.8	0.7	1	1	1	1	1	1	1	1	1	1	1	1	1	1	0.6
2000	3	8	18	0.1	0.2	0.6	0.3	0.2	0.4	0.1	0	0.3	0.9	0.7	0.5	0.9	0.7	1	0.9	0.8	0.8	0.9	0.7	0.4	0	0.3	0.1	0	0.1	0.1	0.2	0	0	0.4	0.9	0.5	0.5	1	0.9	1	0.8	0.8	0.7	0.4	0.7	0.6	0.7	0.8	0
2000	3	8	19	0	0	0	0	0	0	0	0	0	0	0	0	0	0	0	0	0	0	0	0	0	0	0	0	0	0	0	0	0	0	0	0	0	0	0	0	0	0	0	0	0	0	0	0	0	0
2000	3	8	20	0	0	0	0	0	0	0	0	0	0	0	0	0	0	0	0	0	0	0	0	0	0	0	0	0	0	0	0	0	0	0	0	0	0	0	0	0	0	0	0	0	0	0	0	0	0
2000	3	8	21	0	0	0	0	0	0	0	0	0	0	0	0	0	0	0	0	0	0	0	0	0	0	0	0	0	0	0	0	0	0	0	0	0	0	0	0	0	0	0	0	0	0	0	0	0	0
2000	3	8	22	0	0	0	0	0	0	0	0	0	0	0	0	0	0	0	0	0	0	0	0	0	0	0	0	0	0	0	0	0	0	0	0	0	0	0	0	0	0	0	0	0	0	0	0	0	0
2000	3	8	23	0	0	0	0	0	0	0	0	0	0	0	0	0	0	0	0	0	0	0	0	0	0	0	0	0	0	0	0	0	0	0	0	0	0	0	0	0	0	0	0	0	0	0	0	0	0
2000	3	8	24	0	0	0	0	0	0	0	0	0	0	0	0	0	0	0	0	0	0	0	0	0	0	0	0	0	0	0	0	0	0	0	0	0	0	0	0	0	0	0	0	0	0	0	0	0	0
2000	3	9	1	0	0	0	0	0	0	0	0	0	0	0	0	0	0	0	0	0	0	0	0	0	0	0	0	0	0	0	0	0	0	0	0	0	0	0	0	0	0	0	0	0	0	0	0	0	0
2000	3	9	2	0	0	0	0	0	0	0	0	0	0	0	0	0	0	0	0	0	0	0	0	0	0	0	0	0	0	0	0	0	0	0	0	0	0	0	0	0	0	0	0	0	0	0	0	0	0
2000	3	9	3	0	0	0	0	0	0	0	0	0	0	0	0	0	0	0	0	0	0	0	0	0	0	0	0	0	0	0	0	0	0	0	0	0	0	0	0	0	0	0	0	0	0	0	0	0	0
2000	3	9	4	0	0	0	0	0	0	0	0	0	0	0	0	0	0	0	0	0	0	0	0	0	0	0	0	0	0	0	0	0	0	0	0	0	0	0	0	0	0	0	0	0	0	0	0	0	0
2000	3	9	5	0	0	0	0	0	0	0	0	0	0	0	0	0	0	0	0	0	0	0	0	0	0	0	0	0	0	0	0	0	0	0	0	0	0	0	0	0	0	0	0	0	0	0	0	0	0
2000	3	9	6	0	0	0	0	0	0	0	0	0	0	0	0	0	0	0	0	0	0	0	0	0	0	0	0	0	0	0	0	0	0	0	0	0	0	0	0	0	0	0	0	0	0	0	0	0	0
2000	3	9	7	0	0	0	0	0	0	0	0	0	0	0	0	0	0	0	0.1	0	0	0	0	0	0	0	0	0.1	0	0	0	0	0	0	0	0	0	0	0	0	0	0	0	0	0	0	0	0	0
2000	3	9	8	0.8	0.6	1	0.8	0.9	0.8	0.5	0	1	0.9	1	0.8	0.6	0.5	0.9	1	0.8	0.8	0.9	0.8	0.7	0.6	0.1	0.6	1	0.6	0.7	0.9	1	1	0	0.8	0.5	0.8	0.8	0.9	0.4	0.3	0.4	0.3	0.7	0.3	0.5	1	0.7	1
2000	3	9	9	1	1	1	1	1	1	1	0.2	1	1	1	1	0.7	1	0.9	1	1	1	1	1	1	0.9	0.9	1	1	1	1	1	1	1	0.6	1	1	1	1	1	1	1	1	0.8	1	1	0.5	1	1	1
2000	3	9	10	1	1	1	1	1	1	1	1	1	1	1	1	1	1	1	1	1	1	1	1	1	1	1	1	1	1	1	1	1	1	0.5	1	1	1	1	1	1	1	1	1	1	1	0.8	1	1	1
2000	3	9	11	1	1	1	1	1	1	1	1	1	1	1	1	1	1	1	1	1	1	1	1	1	1	1	1	1	1	1	1	1	1	0.8	1	1	1	1	1	1	1	1	1	1	1	1	1	1	1
2000	3	9	12	0.8	0.9	1	1	1	1	1	1	1	1	1	1	1	1	1	1	1	1	1	1	1	1	1	1	1	1	1	1	1	1	1	1	1	1	1	1	1	1	1	1	1	1	1	1	1	1
2000	3	9	13	1	1	1	1	1	1	1	1	1	1	1	1	1	1	1	1	1	1	1	1	1	1	1	1	1	1	1	1	1	1	1	1	1	1	1	1	1	1	1	1	1	1	1	1	1	1
2000	3	9	14	1	1	1	1	1	1	1	0.8	1	1	1	1	1	1	1	1	1	1	1	1	1	1	1	1	1	1	1	1	1	1	1	1	1	1	1	1	1	1	1	1	1	1	1	1	1	1
2000	3	9	15	1	1	1	1	1	1	1	1	1	1	1	1	1	1	1	1	1	1	1	1	1	1	1	1	1	1	1	1	1	1	0.8	1	1	1	1	1	1	1	1	1	1	1	1	0.8	1	1
2000	3	9	16	1	1	1	1	1	1	0.7	1	1	1	1	1	1	1	1	1	1	1	1	1	1	1	1	1	1	1	1	1	1	1	1	1	1	1	1	1	1	1	1	1	1	1	1	0.8	1	1
2000	3	9	17	1	1	1	1	1	1	1	1	1	1	1	1	1	1	1	1	1	1	1	1	1	1	1	1	1	1	1	1	1	1	0.8	1	1	1	1	1	1	1	1	1	1	1	1	0.1	0.3	1
2000	3	9	18	0.6	0.8	0.7	0.9	0.6	0.9	0.1	0.7	0.8	0.9	0.8	0.5	0.9	0.7	0.9	0.9	0.8	0.8	0.9	0.7	0.4	0	0.3	0.6	0.8	0.3	1	1	0.4	0.5	1	0.9	0.5	0.5	0.8	0.7	0.8	0.9	0.7	0.8	1	1	0.8	0.3	0	0.7
2000	3	9	19	0	0	0	0	0	0	0	0	0	0	0	0	0	0	0	0	0	0	0	0	0	0	0	0	0	0	0	0	0	0	0.1	0	0	0.1	0	0	0	0	0	0	0	0.1	0	0	0	0
2000	3	9	20	0	0	0	0	0	0	0	0	0	0	0	0	0	0	0	0	0	0	0	0	0	0	0	0	0	0	0	0	0	0	0	0	0	0	0	0	0	0	0	0	0	0	0	0	0	0
2000	3	9	21	0	0	0	0	0	0	0	0	0	0	0	0	0	0	0	0	0	0	0	0	0	0	0	0	0	0	0	0	0	0	0	0	0	0	0	0	0	0	0	0	0	0	0	0	0	0
2000	3	9	22	0	0	0	0	0	0	0	0	0	0	0	0	0	0	0	0	0	0	0	0	0	0	0	0	0	0	0	0	0	0	0	0	0	0	0	0	0	0	0	0	0	0	0	0	0	0
2000	3	9	23	0	0	0	0	0	0	0	0	0	0	0	0	0	0	0	0	0	0	0	0	0	0	0	0	0	0	0	0	0	0	0	0	0	0	0	0	0	0	0	0	0	0	0	0	0	0
2000	3	9	24	0	0	0	0	0	0	0	0	0	0	0	0	0	0	0	0	0	0	0	0	0	0	0	0	0	0	0	0	0	0	0	0	0	0	0	0	0	0	0	0	0	0	0	0	0	0
2000	3	10	1	0	0	0	0	0	0	0	0	0	0	0	0	0	0	0	0	0	0	0	0	0	0	0	0	0	0	0	0	0	0	0	0	0	0	0	0	0	0	0	0	0	0	0	0	0	0
2000	3	10	2	0	0	0	0	0	0	0	0	0	0	0	0	0	0	0	0	0	0	0	0	0	0	0	0	0	0	0	0	0	0	0	0	0	0	0	0	0	0	0	0	0	0	0	0	0	0
2000	3	10	3	0	0	0	0	0	0	0	0	0	0	0	0	0	0	0	0	0	0	0	0	0	0	0	0	0	0	0	0	0	0	0	0	0	0	0	0	0	0	0	0	0	0	0	0	0	0
2000	3	10	4	0	0	0	0	0	0	0	0	0	0	0	0	0	0	0	0	0	0	0	0	0	0	0	0	0	0	0	0	0	0	0	0	0	0	0	0	0	0	0	0	0	0	0	0	0	0
2000	3	10	5	0	0	0	0	0	0	0	0	0	0	0	0	0	0	0	0	0	0	0	0	0	0	0	0	0	0	0	0	0	0	0	0	0	0	0	0	0	0	0	0	0	0	0	0	0	0
2000	3	10	6	0	0	0	0	0	0	0	0	0	0	0	0	0	0	0	0	0	0	0	0	0	0	0	0	0	0	0	0	0	0	0	0	0	0	0	0	0	0	0	0	0	0	0	0	0	0
2000	3	10	7	0	0	0	0	0	0	0	0	0	0	0	0	0	0	0	0	0	0	0	0	0	0	0	0	0	0	0	0	0	0	0	0	0	0	0	0	0	0	0	0	0	0	0	0.1	0	0
2000	3	10	8	0.5	0	0	0.1	0.6	0.6	0.5	0.3	0.7	0.7	0.9	0.6	0.9	0.4	0.7	0.9	0.7	0.8	0.8	0.8	0.7	0.8	0.3	0.7	0.9	0.5	0.6	0.8	0.8	0.8	0	0.7	0.4	0.7	0.8	0.7	0.4	0.3	0.5	0.6	0.7	0.3	0.7	1	0.8	1
2000	3	10	9	1	0.9	1	0.8	1	1	0.9	0.6	1	1	1	1	1	0.2	1	1	1	0.6	1	1	1	1	1	1	1	1	0.9	1	1	1	0.8	1	1	1	1	1	1	1	1	1	1	1	1	1	1	1
2000	3	10	10	0.8	0.9	0.9	1	1	1	1	0.7	1	1	1	1	1	0.9	1	1	1	0.6	1	1	1	1	1	1	1	1	1	1	1	1	0.7	1	1	1	1	1	1	1	1	1	1	1	1	1	1	1
2000	3	10	11	1	0.9	1	1	0.8	1	1	0.8	1	1	1	1	1	0.9	1	1	1	0.9	1	1	1	1	1	1	1	1	1	1	1	1	1	1	1	1	1	1	1	1	1	1	1	1	1	1	1	1
2000	3	10	12	1	1	1	0.9	1	1	1	1	1	1	1	1	1	1	1	1	1	1	1	1	1	1	1	1	1	1	1	1	1	1	1	1	1	1	1	1	1	1	1	1	1	1	1	1	1	1
2000	3	10	13	1	1	1	1	1	1	1	1	1	1	1	1	1	0.9	1	1	1	1	1	1	1	1	1	1	1	1	1	1	1	1	0.9	1	1	1	1	1	1	1	1	1	1	1	1	1	1	1
2000	3	10	14	1	1	1	1	1	1	1	0.9	1	1	1	1	1	1	1	1	1	1	1	1	1	1	1	1	1	1	1	1	1	1	0.9	1	1	1	1	1	1	1	1	1	1	1	1	1	1	1
2000	3	10	15	1	1	1	1	1	1	1	0.8	1	1	1	1	1	1	1	1	1	1	1	1	1	1	0.9	1	1	0.7	0.6	1	1	1	0.8	1	1	1	1	1	1	1	1	1	1	1	1	1	1	1
2000	3	10	16	0.8	1	1	0.8	0.2	0.5	0.3	0.1	0.5	1	0.9	1	1	0.8	1	0.8	0.9	1	1	1	1	1	1	0.5	0.2	0.3	0	0.2	0.7	0.7	0.5	1	1	0.6	1	1	0.9	0.4	0.5	0.4	0.4	0.9	1	1	1	1
2000	3	10	17	0	0.2	0.1	0	0	0	0	0	0	0.1	0	0.4	0.2	0.2	0.5	0	0.3	0.2	0.6	0.5	0.9	0.5	0.9	0	0	0	0	0	0	0	0.9	0.2	0.4	0	0.1	0.2	0.4	0.2	0.3	0.4	0.2	0.7	0.7	0.8	1	0.4
2000	3	10	18	0	0	0	0	0	0	0	0	0	0	0	0	0	0	0	0	0	0	0	0	0	0	0.2	0	0	0	0	0	0	0	0.5	0	0	0	0	0	0	0	0	0	0	0	0	0	0	0
2000	3	10	19	0	0	0	0	0	0	0	0	0	0	0	0	0	0	0	0	0	0	0	0	0	0	0	0	0	0	0	0	0	0	0	0	0	0	0	0	0	0	0	0	0	0	0	0	0	0
2000	3	10	20	0	0	0	0	0	0	0	0	0	0	0	0	0	0	0	0	0	0	0	0	0	0	0	0	0	0	0	0	0	0	0	0	0	0	0	0	0	0	0	0	0	0	0	0	0	0
2000	3	10	21	0	0	0	0	0	0	0	0	0	0	0	0	0	0	0	0	0	0	0	0	0	0	0	0	0	0	0	0	0	0	0	0	0	0	0	0	0	0	0	0	0	0	0	0	0	0
2000	3	10	22	0	0	0	0	0	0	0	0	0	0	0	0	0	0	0	0	0	0	0	0	0	0	0	0	0	0	0	0	0	0	0	0	0	0	0	0	0	0	0	0	0	0	0	0	0	0
2000	3	10	23	0	0	0	0	0	0	0	0	0	0	0	0	0	0	0	0	0	0	0	0	0	0	0	0	0	0	0	0	0	0	0	0	0	0	0	0	0	0	0	0	0	0	0	0	0	0
2000	3	10	24	0	0	0	0	0	0	0	0	0	0	0	0	0	0	0	0	0	0	0	0	0	0	0	0	0	0	0	0	0	0	0	0	0	0	0	0	0	0	0	0	0	0	0	0	0	0
2000	3	11	1	0	0	0	0	0	0	0	0	0	0	0	0	0	0	0	0	0	0	0	0	0	0	0	0	0	0	0	0	0	0	0	0	0	0	0	0	0	0	0	0	0	0	0	0	0	0
2000	3	11	2	0	0	0	0	0	0	0	0	0	0	0	0	0	0	0	0	0	0	0	0	0	0	0	0	0	0	0	0	0	0	0	0	0	0	0	0	0	0	0	0	0	0	0	0	0	0
2000	3	11	3	0	0	0	0	0	0	0	0	0	0	0	0	0	0	0	0	0	0	0	0	0	0	0	0	0	0	0	0	0	0	0	0	0	0	0	0	0	0	0	0	0	0	0	0	0	0
2000	3	11	4	0	0	0	0	0	0	0	0	0	0	0	0	0	0	0	0	0	0	0	0	0	0	0	0	0	0	0	0	0	0	0	0	0	0	0	0	0	0	0	0	0	0	0	0	0	0
2000	3	11	5	0	0	0	0	0	0	0	0	0	0	0	0	0	0	0	0	0	0	0	0	0	0	0	0	0	0	0	0	0	0	0	0	0	0	0	0	0	0	0	0	0	0	0	0	0	0
2000	3	11	6	0	0	0	0	0	0	0	0	0	0	0	0	0	0	0	0	0	0	0	0	0	0	0	0	0	0	0	0	0	0	0	0	0	0	0	0	0	0	0	0	0	0	0	0	0	0
2000	3	11	7	0	0	0	0	0	0	0	0	0	0	0	0	0	0	0	0	0	0	0	0	0	0	0	0	0	0	0	0	0	0	0	0	0	0	0	0	0	0	0	0	0	0	0	0	0	0
2000	3	11	8	0	0	0	0	0	0	0	0	0	0	0	0	0	0	0	0	0	0	0	0	0	0	0	0	0	0	0	0	0	0	0	0	0	0	0	0	0	0	0	0	0	0	0	0	0	0
2000	3	11	9	0	0	0	0	0	0	0	0	0	0	0	0	0	0	0	0	0	0	0	0	0	0	0	0	0	0	0	0	0	0	0.4	0	0	0	0	0	0	0	0	0	0	0	0	0	0	0
2000	3	11	10	0	0	0	0	0	0	0	0	0	0	0	0	0	0	0	0	0	0	0	0	0	0	0	0	0	0	0	0	0	0	0.8	0	0	0	0	0	0	0	0	0	0	0	0	0	0	0
2000	3	11	11	0	0	0	0	0	0	0	0	0	0	0	0	0	0	0	0	0	0	0	0	0	0	0	0	0	0	0	0	0	0	0.8	0	0	0	0	0	0	0	0	0	0	0	0	0	0	0
2000	3	11	12	0	0	0	0	0	0	0	0	0	0	0	0	0	0	0	0	0	0	0	0	0	0	0	0	0	0	0	0	0	0	0.9	0	0	0	0	0	0	0	0	0	0	0	0	0	0	0
2000	3	11	13	0	0	0	0	0	0	0	0	0	0	0	0	0	0	0	0	0	0	0	0	0	0	0	0	0	0	0	0	0	0	0.8	0	0	0	0	0	0	0	0	0	0	0	0	0	0	0
2000	3	11	14	0	0	0	0	0	0	0	0	0	0	0	0	0	0	0	0	0	0	0	0	0	0	0	0	0	0	0	0	0	0	1	0	0	0	0	0	0	0	0	0	0	0	0	0	0	0
2000	3	11	15	0	0	0	0	0	0	0	0	0	0	0	0	0	0	0	0	0	0	0	0	0	0	0	0	0	0	0	0	0	0	1	0	0	0	0	0	0	0	0	0	0	0	0	0	0	0
2000	3	11	16	0	0	0	0	0	0	0	0	0	0	0	0	0	0	0	0	0	0	0	0	0	0	0	0	0	0	0	0	0	0	1	0	0	0	0	0	0	0	0	0	0	0	0	0	0	0
2000	3	11	17	0	0	0	0	0	0	0	0	0	0	0	0	0	0	0	0	0	0	0	0	0	0	0	0	0	0	0	0	0	0	1	0	0	0	0	0	0	0	0	0	0	0	0	0	0	0
2000	3	11	18	0	0	0	0	0	0	0	0	0	0	0	0	0	0	0	0	0	0	0	0	0	0	0	0	0	0	0	0	0	0	1	0	0	0	0	0	0	0	0	0	0	0	0	0	0	0
2000	3	11	19	0	0	0	0	0	0	0	0	0	0	0	0	0	0	0	0	0	0	0	0	0	0	0	0	0	0	0	0	0	0	0.1	0	0	0	0	0	0	0	0	0	0	0	0	0	0	0
2000	3	11	20	0	0	0	0	0	0	0	0	0	0	0	0	0	0	0	0	0	0	0	0	0	0	0	0	0	0	0	0	0	0	0	0	0	0	0	0	0	0	0	0	0	0	0	0	0	0
2000	3	11	21	0	0	0	0	0	0	0	0	0	0	0	0	0	0	0	0	0	0	0	0	0	0	0	0	0	0	0	0	0	0	0	0	0	0	0	0	0	0	0	0	0	0	0	0	0	0
2000	3	11	22	0	0	0	0	0	0	0	0	0	0	0	0	0	0	0	0	0	0	0	0	0	0	0	0	0	0	0	0	0	0	0	0	0	0	0	0	0	0	0	0	0	0	0	0	0	0
2000	3	11	23	0	0	0	0	0	0	0	0	0	0	0	0	0	0	0	0	0	0	0	0	0	0	0	0	0	0	0	0	0	0	0	0	0	0	0	0	0	0	0	0	0	0	0	0	0	0
2000	3	11	24	0	0	0	0	0	0	0	0	0	0	0	0	0	0	0	0	0	0	0	0	0	0	0	0	0	0	0	0	0	0	0	0	0	0	0	0	0	0	0	0	0	0	0	0	0	0
2000	3	12	1	0	0	0	0	0	0	0	0	0	0	0	0	0	0	0	0	0	0	0	0	0	0	0	0	0	0	0	0	0	0	0	0	0	0	0	0	0	0	0	0	0	0	0	0	0	0
2000	3	12	2	0	0	0	0	0	0	0	0	0	0	0	0	0	0	0	0	0	0	0	0	0	0	0	0	0	0	0	0	0	0	0	0	0	0	0	0	0	0	0	0	0	0	0	0	0	0
2000	3	12	3	0	0	0	0	0	0	0	0	0	0	0	0	0	0	0	0	0	0	0	0	0	0	0	0	0	0	0	0	0	0	0	0	0	0	0	0	0	0	0	0	0	0	0	0	0	0
2000	3	12	4	0	0	0	0	0	0	0	0	0	0	0	0	0	0	0	0	0	0	0	0	0	0	0	0	0	0	0	0	0	0	0	0	0	0	0	0	0	0	0	0	0	0	0	0	0	0
2000	3	12	5	0	0	0	0	0	0	0	0	0	0	0	0	0	0	0	0	0	0	0	0	0	0	0	0	0	0	0	0	0	0	0	0	0	0	0	0	0	0	0	0	0	0	0	0	0	0
2000	3	12	6	0	0	0	0	0	0	0	0	0	0	0	0	0	0	0	0	0	0	0	0	0	0	0	0	0	0	0	0	0	0	0	0	0	0	0	0	0	0	0	0	0	0	0	0	0	0
2000	3	12	7	0	0	0	0	0	0	0	0	0	0	0	0	0	0	0	0	0	0	0	0	0	0	0	0	0	0	0	0	0	0	0	0	0	0	0	0	0	0	0	0	0	0	0	0	0	0
2000	3	12	8	0	0	0	0	0	0	0	0.5	0	0	0	0	0	0	0	0	0	0	0	0	0	0	0	0	0	0	0	0	0	0	0.9	0	0	0	0	0	0	0	0	0	0	0	0	0.7	0	0
2000	3	12	9	0.1	0.2	0	0.7	0.6	0.4	0.1	0.4	0.5	0.3	0.7	0	0	0	0	0.6	0	0.1	0.6	0.6	0.8	0.7	0.9	0.2	0.8	0	0.1	0	0.3	0.2	1	0.6	0	0.4	0.4	0.1	0	0	0	0.1	0	0.2	0.2	1	0.8	0.7
2000	3	12	10	0.2	0.8	0	1	1	1	0.8	0.6	1	1	1	0.3	0	0.2	0	0.4	0.2	0	0.1	0.7	0.2	0.8	1	0.9	0.9	0.1	0.7	0.8	0.9	1	1	0.8	0.3	1	1	1	0.2	0.9	0.2	1	0.8	1	1	0.7	1	1
2000	3	12	11	0.8	1	0.9	0.9	0.6	1	1	0.6	1	0.9	1	0.5	1	0.6	0.7	0.2	0.1	0	0	0.6	0	0.4	0.8	0.9	0.8	0.7	0.8	1	1	1	1	0.8	0	1	1	0.7	0.2	1	0.5	1	1	1	1	1	1	0.9
2000	3	12	12	0.4	0.6	0.3	0.7	0.8	0.7	0.5	0.7	0.9	0.7	1	1	1	0.6	0.8	0.9	0.9	0.3	0.7	0.5	0.6	0.1	0.8	0.9	1	0.7	0.6	0.8	0.9	0.7	1	0.9	0.4	1	0.9	0.5	0.2	1	0.3	1	1	1	1	0.9	1	1
2000	3	12	13	0.8	0.7	0.4	0.4	0.7	0.6	0.3	0.7	0.7	0.7	1	0.9	1	0.1	0.6	0.3	0.7	0.3	0.6	0.9	0.5	0.5	0.9	1	1	1	0.7	0.5	1	0.8	0.9	0.7	0.6	0.9	0.9	0.3	0.7	1	0.5	1	0.9	0.8	1	0.8	1	0.9
2000	3	12	14	1	0.6	0.9	0.8	0.8	0.6	0.7	0.8	0.9	0.9	1	1	1	0.2	0.9	0.2	0.3	0.1	0.4	0.6	0.1	0.4	0.9	0.7	1	1	0.7	0.6	1	1	0.4	1	0.5	0.2	1	0.1	0.4	1	0.8	1	0.7	1	1	0.4	0.9	0.8
2000	3	12	15	0.9	0.6	1	0.8	1	1	0.9	1	1	0.9	1	1	1	0.6	0.9	0.6	0.8	0.3	0.2	0.4	0.3	0.3	0.2	1	1	1	0.8	0.9	0.9	1	0.7	0.8	0.1	0.7	1	0.6	0.1	1	0.9	1	0.9	1	0.9	0.9	0.9	1
2000	3	12	16	0.8	0.3	1	1	1	1	0.6	0.9	1	0.9	0.8	0.9	1	1	0.8	0.7	0.4	0.8	0.3	0.7	0.2	0.1	1	0.9	0.8	1	1	1	0.9	0.9	1	0.8	0.8	1	0.9	0.7	0.5	1	0.9	1	1	1	1	1	1	1
2000	3	12	17	0.8	0.6	1	1	1	1	0.9	0.7	1	1	1	0.4	1	1	1	0.8	0.5	1	0.8	0.6	0.4	0.2	0.8	1	0.8	1	1	1	0.9	1	1	1	0.9	0.7	1	0.8	0.3	1	1	1	1	1	1	1	1	1
2000	3	12	18	0.9	0.8	0.8	1	0.8	1	0.2	0.6	0.8	0.8	0.7	0.2	0.8	0.8	0.8	0.8	0.8	0.6	0.2	0.5	0.1	0	0	0.8	0.6	0.6	0.3	0.3	0.6	0.6	0.5	0.9	0.5	0.3	1	0.5	0.4	0.3	0	0.2	0.3	0.6	0.1	0.3	0.3	0.4
2000	3	12	19	0	0	0	0	0	0	0	0	0	0	0	0	0	0	0	0	0	0	0	0	0	0	0	0	0	0	0	0	0	0	0	0	0	0	0	0	0	0	0	0	0	0	0	0	0	0
2000	3	12	20	0	0	0	0	0	0	0	0	0	0	0	0	0	0	0	0	0	0	0	0	0	0	0	0	0	0	0	0	0	0	0	0	0	0	0	0	0	0	0	0	0	0	0	0	0	0
2000	3	12	21	0	0	0	0	0	0	0	0	0	0	0	0	0	0	0	0	0	0	0	0	0	0	0	0	0	0	0	0	0	0	0	0	0	0	0	0	0	0	0	0	0	0	0	0	0	0
2000	3	12	22	0	0	0	0	0	0	0	0	0	0	0	0	0	0	0	0	0	0	0	0	0	0	0	0	0	0	0	0	0	0	0	0	0	0	0	0	0	0	0	0	0	0	0	0	0	0
2000	3	12	23	0	0	0	0	0	0	0	0	0	0	0	0	0	0	0	0	0	0	0	0	0	0	0	0	0	0	0	0	0	0	0	0	0	0	0	0	0	0	0	0	0	0	0	0	0	0
2000	3	12	24	0	0	0	0	0	0	0	0	0	0	0	0	0	0	0	0	0	0	0	0	0	0	0	0	0	0	0	0	0	0	0	0	0	0	0	0	0	0	0	0	0	0	0	0	0	0
2000	3	13	1	0	0	0	0	0	0	0	0	0	0	0	0	0	0	0	0	0	0	0	0	0	0	0	0	0	0	0	0	0	0	0	0	0	0	0	0	0	0	0	0	0	0	0	0	0	0
2000	3	13	2	0	0	0	0	0	0	0	0	0	0	0	0	0	0	0	0	0	0	0	0	0	0	0	0	0	0	0	0	0	0	0	0	0	0	0	0	0	0	0	0	0	0	0	0	0	0
2000	3	13	3	0	0	0	0	0	0	0	0	0	0	0	0	0	0	0	0	0	0	0	0	0	0	0	0	0	0	0	0	0	0	0	0	0	0	0	0	0	0	0	0	0	0	0	0	0	0
2000	3	13	4	0	0	0	0	0	0	0	0	0	0	0	0	0	0	0	0	0	0	0	0	0	0	0	0	0	0	0	0	0	0	0	0	0	0	0	0	0	0	0	0	0	0	0	0	0	0
2000	3	13	5	0	0	0	0	0	0	0	0	0	0	0	0	0	0	0	0	0	0	0	0	0	0	0	0	0	0	0	0	0	0	0	0	0	0	0	0	0	0	0	0	0	0	0	0	0	0
2000	3	13	6	0	0	0	0	0	0	0	0	0	0	0	0	0	0	0	0	0	0	0	0	0	0	0	0	0	0	0	0	0	0	0	0	0	0	0	0	0	0	0	0	0	0	0	0	0	0
2000	3	13	7	0	0	0	0	0	0	0	0	0	0	0	0	0	0	0	0	0	0	0	0	0	0	0	0	0	0	0	0	0	0	0	0	0	0	0	0	0	0	0	0	0	0	0	0	0	0
2000	3	13	8	0.7	0.7	0.8	0.8	0.6	0.5	0.4	0	0.6	0.5	0.7	0.3	0.6	0.3	0.5	0	0.1	0.4	0.6	0.5	0.5	0.4	0.3	0.6	0.9	0.5	0.7	0.5	0.8	0.7	0	0.3	0.1	0.5	0.4	0.3	0.4	0.2	0	0.4	0.4	0.4	0.2	0	0	0.5
2000	3	13	9	1	1	1	1	1	1	1	0.2	1	1	1	1	1	1	1	0.1	1	1	1	1	1	1	1	1	1	1	1	1	1	1	0.6	1	1	1	1	1	1	1	1	1	1	1	1	0.3	0.4	1
2000	3	13	10	1	1	1	1	1	1	1	0.3	1	1	1	1	1	1	1	1	1	1	1	1	1	1	1	1	1	1	1	1	1	1	1	1	1	1	1	1	1	1	1	1	1	1	1	1	1	1
2000	3	13	11	1	1	1	1	1	1	1	0.4	1	1	1	1	1	1	1	1	1	0.8	1	1	1	1	1	1	1	1	1	1	1	1	0.4	1	1	1	1	1	1	1	1	1	1	1	1	1	1	1
2000	3	13	12	1	1	1	1	1	1	1	0.7	1	1	1	1	1	1	1	1	1	0.8	1	1	1	1	1	1	1	1	1	1	1	1	0.6	1	1	1	1	1	1	1	1	1	1	1	1	1	1	1
2000	3	13	13	1	1	1	1	1	1	1	0.3	1	1	1	1	1	1	1	1	1	1	1	1	1	1	1	1	1	1	1	1	1	1	1	1	1	1	1	1	1	1	1	1	1	1	1	1	1	1
2000	3	13	14	1	1	1	1	1	1	1	0.6	1	1	1	1	1	1	1	1	0.9	1	1	1	1	1	1	1	1	1	1	1	1	1	1	1	1	1	1	1	1	1	1	1	1	1	1	1	1	1
2000	3	13	15	1	1	1	1	1	1	1	0.4	1	1	1	1	1	1	1	1	1	1	1	1	1	1	1	1	1	1	1	1	1	1	1	1	1	1	1	1	1	1	1	1	1	1	1	1	1	1
2000	3	13	16	1	1	1	1	1	1	0.6	0.2	1	1	1	1	1	1	1	1	1	1	1	1	1	1	1	1	1	1	1	1	1	1	0.9	1	1	1	1	0.9	1	1	1	1	1	1	1	1	1	1
2000	3	13	17	1	1	1	1	1	1	1	0.1	1	1	1	1	1	1	1	1	1	1	1	1	1	0.9	1	1	1	1	1	1	1	1	1	1	1	1	1	1	1	1	1	1	1	1	1	0.8	0.8	1
2000	3	13	18	0.7	0.9	0.8	0.9	0.8	0.9	0.2	0.2	0.8	0.9	0.8	0.5	0.8	0.8	0.6	0.9	0.9	0.9	0.9	0.7	0.5	0	0.4	0.9	1	1	1	0.9	0.9	0.8	0.2	0.9	0.4	0.5	1	0.8	0.9	0.9	0.9	0.9	0.9	1	0.9	0.4	0.1	0.8
2000	3	13	19	0	0	0	0	0	0	0	0	0	0	0	0	0	0	0	0	0	0	0	0	0	0	0	0	0	0	0	0	0	0	0	0	0	0	0.1	0	0	0	0	0	0	0	0	0	0	0
2000	3	13	20	0	0	0	0	0	0	0	0	0	0	0	0	0	0	0	0	0	0	0	0	0	0	0	0	0	0	0	0	0	0	0	0	0	0	0	0	0	0	0	0	0	0	0	0	0	0
2000	3	13	21	0	0	0	0	0	0	0	0	0	0	0	0	0	0	0	0	0	0	0	0	0	0	0	0	0	0	0	0	0	0	0	0	0	0	0	0	0	0	0	0	0	0	0	0	0	0
2000	3	13	22	0	0	0	0	0	0	0	0	0	0	0	0	0	0	0	0	0	0	0	0	0	0	0	0	0	0	0	0	0	0	0	0	0	0	0	0	0	0	0	0	0	0	0	0	0	0
2000	3	13	23	0	0	0	0	0	0	0	0	0	0	0	0	0	0	0	0	0	0	0	0	0	0	0	0	0	0	0	0	0	0	0	0	0	0	0	0	0	0	0	0	0	0	0	0	0	0
2000	3	13	24	0	0	0	0	0	0	0	0	0	0	0	0	0	0	0	0	0	0	0	0	0	0	0	0	0	0	0	0	0	0	0	0	0	0	0	0	0	0	0	0	0	0	0	0	0	0
2000	3	14	1	0	0	0	0	0	0	0	0	0	0	0	0	0	0	0	0	0	0	0	0	0	0	0	0	0	0	0	0	0	0	0	0	0	0	0	0	0	0	0	0	0	0	0	0	0	0
2000	3	14	2	0	0	0	0	0	0	0	0	0	0	0	0	0	0	0	0	0	0	0	0	0	0	0	0	0	0	0	0	0	0	0	0	0	0	0	0	0	0	0	0	0	0	0	0	0	0
2000	3	14	3	0	0	0	0	0	0	0	0	0	0	0	0	0	0	0	0	0	0	0	0	0	0	0	0	0	0	0	0	0	0	0	0	0	0	0	0	0	0	0	0	0	0	0	0	0	0
2000	3	14	4	0	0	0	0	0	0	0	0	0	0	0	0	0	0	0	0	0	0	0	0	0	0	0	0	0	0	0	0	0	0	0	0	0	0	0	0	0	0	0	0	0	0	0	0	0	0
2000	3	14	5	0	0	0	0	0	0	0	0	0	0	0	0	0	0	0	0	0	0	0	0	0	0	0	0	0	0	0	0	0	0	0	0	0	0	0	0	0	0	0	0	0	0	0	0	0	0
2000	3	14	6	0	0	0	0	0	0	0	0	0	0	0	0	0	0	0	0	0	0	0	0	0	0	0	0	0	0	0	0	0	0	0	0	0	0	0	0	0	0	0	0	0	0	0	0	0	0
2000	3	14	7	0	0	0	0	0	0	0	0	0	0	0	0	0	0	0	0	0	0	0	0	0	0	0	0	0	0	0	0	0	0	0	0	0	0	0	0	0	0	0	0	0	0	0	0	0	0
2000	3	14	8	0.2	0.3	0.6	0.6	0.5	0.4	0.4	0.7	0.2	0	0.2	0.4	0.7	0.3	0.6	0.5	0	0.1	0.2	0.5	0.3	0.5	0.4	0.2	0.1	0.1	0.7	0.4	0.1	0.3	0	0	0	0.3	0.3	0.1	0.5	0.1	0.4	0.4	0.4	0.4	0.4	0.7	0.1	0.8
2000	3	14	9	1	1	1	1	1	1	1	1	1	0.9	1	1	1	1	1	1	0.8	1	1	1	1	1	1	1	1	1	1	1	1	1	0	0.8	0.6	1	1	1	1	1	1	1	1	1	1	1	1	1
2000	3	14	10	1	1	1	1	1	1	1	1	1	1	1	1	1	1	1	1	1	1	1	1	1	1	1	1	1	1	1	1	1	1	0	1	1	1	1	1	1	1	1	1	1	1	1	1	1	1
2000	3	14	11	1	1	1	1	1	1	1	1	1	1	1	1	1	1	1	1	1	1	1	1	1	1	1	1	1	1	1	1	1	1	0	1	1	1	1	1	1	1	1	1	1	1	1	1	1	1
2000	3	14	12	1	1	1	1	1	1	1	1	1	1	1	1	1	1	1	1	1	1	1	1	1	1	1	1	1	1	1	1	1	1	0	1	1	1	1	1	1	1	1	1	1	1	1	1	1	1
2000	3	14	13	1	1	1	1	1	1	1	1	1	1	1	1	1	1	1	1	1	1	1	1	1	1	1	1	1	1	1	1	1	1	0	1	1	1	1	1	1	1	1	1	1	1	1	1	1	1
2000	3	14	14	1	1	1	1	1	1	1	1	1	1	1	1	1	1	1	1	1	1	1	1	1	1	1	1	1	1	1	1	1	1	0.1	1	1	1	1	1	1	1	1	1	1	1	1	1	1	1
2000	3	14	15	1	1	1	1	1	1	0.9	1	1	0.9	1	1	1	1	1	1	1	1	1	1	1	1	1	1	1	1	0.7	1	1	1	0.1	1	1	1	1	1	1	1	1	1	0.8	1	0.8	0.9	1	0.8
2000	3	14	16	1	1	1	1	1	1	0.5	1	1	1	1	1	1	1	1	1	1	0.8	1	1	1	1	1	1	1	1	0.2	0.4	1	1	0.5	1	1	1	1	1	1	0.5	0.7	0.6	0.6	0.6	0.4	0.2	0.2	0.5
2000	3	14	17	0.8	1	0.8	0.9	0.9	1	1	1	0.8	1	1	0.9	1	1	1	1	1	1	1	1	1	0.7	0.6	1	1	0.7	0	0	1	1	0.6	1	1	0.9	1	1	0.6	0	0.1	0.7	0.4	0.9	0.5	0.4	0	0.6
2000	3	14	18	0.2	0.4	0.1	0.6	0.4	0.4	0.1	0.6	0.5	0.3	0.5	0	0.1	0.4	0.4	0.6	0.6	0.5	0.5	0.5	0.2	0	0	0.7	0.7	0.3	0	0	0.5	0.4	0	0.5	0.4	0.3	0.7	0.6	0	0	0	0	0	0.2	0.4	0.5	0.3	0.1
2000	3	14	19	0	0	0	0	0	0	0	0	0	0	0	0	0	0	0	0	0	0	0	0	0	0	0	0	0	0	0	0	0	0	0	0	0	0	0	0	0	0	0	0	0	0	0	0	0	0
2000	3	14	20	0	0	0	0	0	0	0	0	0	0	0	0	0	0	0	0	0	0	0	0	0	0	0	0	0	0	0	0	0	0	0	0	0	0	0	0	0	0	0	0	0	0	0	0	0	0
2000	3	14	21	0	0	0	0	0	0	0	0	0	0	0	0	0	0	0	0	0	0	0	0	0	0	0	0	0	0	0	0	0	0	0	0	0	0	0	0	0	0	0	0	0	0	0	0	0	0
2000	3	14	22	0	0	0	0	0	0	0	0	0	0	0	0	0	0	0	0	0	0	0	0	0	0	0	0	0	0	0	0	0	0	0	0	0	0	0	0	0	0	0	0	0	0	0	0	0	0
2000	3	14	23	0	0	0	0	0	0	0	0	0	0	0	0	0	0	0	0	0	0	0	0	0	0	0	0	0	0	0	0	0	0	0	0	0	0	0	0	0	0	0	0	0	0	0	0	0	0
2000	3	14	24	0	0	0	0	0	0	0	0	0	0	0	0	0	0	0	0	0	0	0	0	0	0	0	0	0	0	0	0	0	0	0	0	0	0	0	0	0	0	0	0	0	0	0	0	0	0
2000	3	15	1	0	0	0	0	0	0	0	0	0	0	0	0	0	0	0	0	0	0	0	0	0	0	0	0	0	0	0	0	0	0	0	0	0	0	0	0	0	0	0	0	0	0	0	0	0	0
2000	3	15	2	0	0	0	0	0	0	0	0	0	0	0	0	0	0	0	0	0	0	0	0	0	0	0	0	0	0	0	0	0	0	0	0	0	0	0	0	0	0	0	0	0	0	0	0	0	0
2000	3	15	3	0	0	0	0	0	0	0	0	0	0	0	0	0	0	0	0	0	0	0	0	0	0	0	0	0	0	0	0	0	0	0	0	0	0	0	0	0	0	0	0	0	0	0	0	0	0
2000	3	15	4	0	0	0	0	0	0	0	0	0	0	0	0	0	0	0	0	0	0	0	0	0	0	0	0	0	0	0	0	0	0	0	0	0	0	0	0	0	0	0	0	0	0	0	0	0	0
2000	3	15	5	0	0	0	0	0	0	0	0	0	0	0	0	0	0	0	0	0	0	0	0	0	0	0	0	0	0	0	0	0	0	0	0	0	0	0	0	0	0	0	0	0	0	0	0	0	0
2000	3	15	6	0	0	0	0	0	0	0	0	0	0	0	0	0	0	0	0	0	0	0	0	0	0	0	0	0	0	0	0	0	0	0	0	0	0	0	0	0	0	0	0	0	0	0	0	0	0
2000	3	15	7	0	0	0	0	0	0	0	0	0	0	0	0	0	0	0	0	0	0	0	0	0	0	0	0	0	0	0	0	0	0	0	0	0	0	0	0	0	0	0	0	0	0	0	0	0	0
2000	3	15	8	0.5	0.6	0.7	0.8	0.9	0.5	0.6	0	0.7	0.7	0.7	0.5	0.9	0.5	0.6	0.9	0.6	0.1	0.7	0.7	0.2	0.2	0	0.5	0.9	0.5	0.8	0.7	0.7	0.8	0	0.7	0.4	0.5	0.8	0.6	0.6	0.1	0.5	0.6	0.6	0.5	0.6	1	0.4	0.8
2000	3	15	9	1	1	1	1	1	1	1	0	1	1	1	1	1	1	1	1	1	0.9	1	1	0.2	0.6	0.2	1	1	1	1	1	1	1	0	1	1	1	1	1	1	1	1	1	1	1	1	1	1	1
2000	3	15	10	1	1	1	1	1	1	1	0	1	1	1	1	1	1	1	1	1	1	1	1	0.3	0.7	0.5	1	1	1	1	1	1	1	0	1	1	1	1	1	1	1	1	1	1	1	1	1	1	0.6
2000	3	15	11	1	1	1	1	1	1	1	0	1	1	1	1	1	1	1	1	1	1	1	1	1	1	0.9	1	1	1	0.2	0.8	1	1	0	1	1	1	1	1	1	1	1	1	0.5	1	0.2	0.6	1	0
2000	3	15	12	1	1	1	1	1	1	1	0	1	1	1	1	1	1	1	1	1	1	1	1	1	1	1	1	0.8	0.1	0	0	1	1	0	1	1	1	1	1	1	0.3	0.8	0.1	0	0.4	0	0	0.3	0
2000	3	15	13	1	1	1	1	0.9	1	1	0	0.8	0.9	0.4	1	1	1	1	0.9	1	1	1	1	1	0.7	0.5	0.9	0	0	0	0	0.6	0	0	0.7	0.9	0.2	0.6	0.7	0.8	0	0.1	0	0	0	0	0	0	0
2000	3	15	14	0.2	0.6	0.6	0.4	0.2	0.1	0.8	0	0	0	0	1	1	1	1	0.1	0.4	1	0.9	0.4	0.3	0.2	0	0.1	0	0	0	0	0.5	0	0	0	0	0	0	0	0	0	0	0	0	0	0	0	0	0
2000	3	15	15	0	0	0	0	0	0	0	0	0	0	0	0.5	0.8	0.4	0.5	0	0	0.4	0.1	0	0	0	0	0	0	0	0	0	0	0	0.7	0	0	0	0	0	0	0	0	0	0	0	0	0	0	0
2000	3	15	16	0	0	0	0	0	0	0	0	0	0	0	0	0	0	0	0	0	0	0	0	0	0	0	0	0	0	0	0	0	0	1	0	0	0	0	0	0	0	0	0	0	0	0	0	0	0
2000	3	15	17	0	0	0	0	0	0	0	0	0	0	0	0	0	0	0	0	0	0	0	0	0	0	0	0	0	0	0	0	0	0	1	0	0	0	0	0	0	0	0	0	0	0	0	0	0	0
2000	3	15	18	0	0	0	0	0	0	0	0	0	0	0	0	0	0	0	0	0	0	0	0	0	0	0	0	0	0	0	0	0	0	1	0	0	0	0	0	0	0	0	0	0	0	0	0	0	0
2000	3	15	19	0	0	0	0	0	0	0	0	0	0	0	0	0	0	0	0	0	0	0	0	0	0	0	0	0	0	0	0	0	0	0	0	0	0	0	0	0	0	0	0	0	0	0	0	0	0
2000	3	15	20	0	0	0	0	0	0	0	0	0	0	0	0	0	0	0	0	0	0	0	0	0	0	0	0	0	0	0	0	0	0	0	0	0	0	0	0	0	0	0	0	0	0	0	0	0	0
2000	3	15	21	0	0	0	0	0	0	0	0	0	0	0	0	0	0	0	0	0	0	0	0	0	0	0	0	0	0	0	0	0	0	0	0	0	0	0	0	0	0	0	0	0	0	0	0	0	0
2000	3	15	22	0	0	0	0	0	0	0	0	0	0	0	0	0	0	0	0	0	0	0	0	0	0	0	0	0	0	0	0	0	0	0	0	0	0	0	0	0	0	0	0	0	0	0	0	0	0
2000	3	15	23	0	0	0	0	0	0	0	0	0	0	0	0	0	0	0	0	0	0	0	0	0	0	0	0	0	0	0	0	0	0	0	0	0	0	0	0	0	0	0	0	0	0	0	0	0	0
2000	3	15	24	0	0	0	0	0	0	0	0	0	0	0	0	0	0	0	0	0	0	0	0	0	0	0	0	0	0	0	0	0	0	0	0	0	0	0	0	0	0	0	0	0	0	0	0	0	0
2000	3	16	1	0	0	0	0	0	0	0	0	0	0	0	0	0	0	0	0	0	0	0	0	0	0	0	0	0	0	0	0	0	0	0	0	0	0	0	0	0	0	0	0	0	0	0	0	0	0
2000	3	16	2	0	0	0	0	0	0	0	0	0	0	0	0	0	0	0	0	0	0	0	0	0	0	0	0	0	0	0	0	0	0	0	0	0	0	0	0	0	0	0	0	0	0	0	0	0	0
2000	3	16	3	0	0	0	0	0	0	0	0	0	0	0	0	0	0	0	0	0	0	0	0	0	0	0	0	0	0	0	0	0	0	0	0	0	0	0	0	0	0	0	0	0	0	0	0	0	0
2000	3	16	4	0	0	0	0	0	0	0	0	0	0	0	0	0	0	0	0	0	0	0	0	0	0	0	0	0	0	0	0	0	0	0	0	0	0	0	0	0	0	0	0	0	0	0	0	0	0
2000	3	16	5	0	0	0	0	0	0	0	0	0	0	0	0	0	0	0	0	0	0	0	0	0	0	0	0	0	0	0	0	0	0	0	0	0	0	0	0	0	0	0	0	0	0	0	0	0	0
2000	3	16	6	0	0	0	0	0	0	0	0	0	0	0	0	0	0	0	0	0	0	0	0	0	0	0	0	0	0	0	0	0	0	0	0	0	0	0	0	0	0	0	0	0	0	0	0	0	0
2000	3	16	7	0	0	0	0	0	0	0	0	0	0	0	0	0	0	0	0	0	0	0	0	0	0	0	0	0	0	0	0	0	0	0.1	0	0	0	0	0	0	0	0	0	0	0	0	0	0	0
2000	3	16	8	0	0	0	0	0	0	0	0.6	0	0	0	0	0	0	0	0	0	0	0.5	0	0.2	0.3	0.1	0	0	0	0	0	0	0	1	0	0	0	0	0	0	0	0	0	0	0	0	0	0	0
2000	3	16	9	0	0	0	0	0	0	0	1	0	0	0	0.1	0	0	0	0	0	0	0.6	0	0.4	0.1	0.5	0	0	0	0	0.2	0	0	1	0	0	0	0	0	0	0	0	0	0	0	0	0	0	0
2000	3	16	10	0	0	0	0	0	0	0	1	0	0	0	0	0	0	0	0	0	0	0	0	0.3	0	0	0	0	0	0	0.5	0	0	1	0	0	0	0	0	0	0	0	0.1	0	0	0	0	0	0
2000	3	16	11	0	0	0	0	0	0	0	1	0	0	0	0	0	0	0	0	0	0	0.1	0	0	0.2	0.7	0	0	0	0	0	0	0	1	0	0	0	0	0	0	0	0	0	0	0	0	0.1	0	0
2000	3	16	12	0	0	0	0	0	0	0	1	0	0	0	0	0	0	0	0	0	0	0.9	0.3	0	0.3	0.4	0.4	0	0	0.1	0	0	0	1	0	0	0	0	0	0	0	0	0	0	0	0	0	0	0
2000	3	16	13	0	0	0	0	0	0	0	1	0	0	0	0	0	0	0	0	0	0.2	0.6	0	0	0.5	0	0.1	0	0.1	0.1	0	0	0	1	0	0	0	0	0	0	0	0	0	0	0	0	0	0	0
2000	3	16	14	0	0	0	0	0	0	0	1	0	0	0.5	0	0	0	0	0	0	0	0.4	0	0	0	0.4	0.1	0.3	0.4	0.6	0	0	0	1	0	0	0.4	0	0	0	0	0	0	0	0	0	0.2	0.2	0.1
2000	3	16	15	0.2	0	0	0	0.1	0	0	1	0.3	0.1	0.2	0	0	0	0	0	0	0	0.2	0	0	0.2	0.9	0.5	0.4	0.8	0.7	0.2	0	0.1	1	0.3	0	0.5	0.1	0	0	0.1	0	0	0	0.1	0	0.3	0.1	0.2
2000	3	16	16	0.2	0.4	0	0	0.5	0.1	0.3	1	0.1	0.1	0.4	0	0	0.1	0	0	0.1	0.1	0.3	0	0.3	0.1	0.2	0.9	0.5	0.9	0.4	0.7	0.3	0.5	1	0	0	0.2	0	0.1	0	0.4	0	0.3	0.1	0.2	0.1	0.1	0.2	0.4
2000	3	16	17	0	0.4	0.2	0.3	0.7	0.2	0.2	1	0.8	0.5	0.8	0	0.6	0.2	0	0	0	0.2	0.2	0.3	0.7	0	0.7	0.6	0.6	0.6	0.3	0.9	0.7	0.3	0.9	0	0	0.7	0.4	0	0	1	0.4	0.5	0.7	0.9	0.7	0.3	0.3	0.3
2000	3	16	18	0	0.2	0	0	0.3	0.4	0.2	0.9	0.4	0.2	0.2	0	0.4	0	0	0	0	0.2	0	0	0.2	0	0.1	0	0.1	0	0	0.5	0.2	0	0	0	0	0.4	0.5	0	0	0.6	0.1	0.8	0.5	0.8	0.7	0.1	0.4	0.2
2000	3	16	19	0	0	0	0	0	0	0	0	0	0	0	0	0	0	0	0	0	0	0	0	0	0	0	0	0	0	0	0	0	0	0	0	0	0	0	0	0	0	0	0	0	0	0	0	0	0
2000	3	16	20	0	0	0	0	0	0	0	0	0	0	0	0	0	0	0	0	0	0	0	0	0	0	0	0	0	0	0	0	0	0	0	0	0	0	0	0	0	0	0	0	0	0	0	0	0	0
2000	3	16	21	0	0	0	0	0	0	0	0	0	0	0	0	0	0	0	0	0	0	0	0	0	0	0	0	0	0	0	0	0	0	0	0	0	0	0	0	0	0	0	0	0	0	0	0	0	0
2000	3	16	22	0	0	0	0	0	0	0	0	0	0	0	0	0	0	0	0	0	0	0	0	0	0	0	0	0	0	0	0	0	0	0	0	0	0	0	0	0	0	0	0	0	0	0	0	0	0
2000	3	16	23	0	0	0	0	0	0	0	0	0	0	0	0	0	0	0	0	0	0	0	0	0	0	0	0	0	0	0	0	0	0	0	0	0	0	0	0	0	0	0	0	0	0	0	0	0	0
2000	3	16	24	0	0	0	0	0	0	0	0	0	0	0	0	0	0	0	0	0	0	0	0	0	0	0	0	0	0	0	0	0	0	0	0	0	0	0	0	0	0	0	0	0	0	0	0	0	0
2000	3	17	1	0	0	0	0	0	0	0	0	0	0	0	0	0	0	0	0	0	0	0	0	0	0	0	0	0	0	0	0	0	0	0	0	0	0	0	0	0	0	0	0	0	0	0	0	0	0
2000	3	17	2	0	0	0	0	0	0	0	0	0	0	0	0	0	0	0	0	0	0	0	0	0	0	0	0	0	0	0	0	0	0	0	0	0	0	0	0	0	0	0	0	0	0	0	0	0	0
2000	3	17	3	0	0	0	0	0	0	0	0	0	0	0	0	0	0	0	0	0	0	0	0	0	0	0	0	0	0	0	0	0	0	0	0	0	0	0	0	0	0	0	0	0	0	0	0	0	0
2000	3	17	4	0	0	0	0	0	0	0	0	0	0	0	0	0	0	0	0	0	0	0	0	0	0	0	0	0	0	0	0	0	0	0	0	0	0	0	0	0	0	0	0	0	0	0	0	0	0
2000	3	17	5	0	0	0	0	0	0	0	0	0	0	0	0	0	0	0	0	0	0	0	0	0	0	0	0	0	0	0	0	0	0	0	0	0	0	0	0	0	0	0	0	0	0	0	0	0	0
2000	3	17	6	0	0	0	0	0	0	0	0	0	0	0	0	0	0	0	0	0	0	0	0	0	0	0	0	0	0	0	0	0	0	0	0	0	0	0	0	0	0	0	0	0	0	0	0	0	0
2000	3	17	7	0	0	0	0	0	0	0	0	0	0	0	0	0	0	0	0	0	0	0	0	0	0	0	0	0.1	0	0.2	0	0	0	0	0	0	0	0	0	0	0	0	0	0	0	0	0.1	0	0.1
2000	3	17	8	0.8	0.4	0	0.2	0.2	0.4	0	0	0.1	0.5	0.4	0.4	0	0	0.7	0	0.4	0	0	0.6	0	0.8	0.3	0.4	1	0.6	1	0.8	1	0.9	0	0.6	0	0.5	0.4	0.7	0.3	0.2	0.4	0.8	0.8	0.4	0.4	1	0.6	1
2000	3	17	9	1	0.6	0	1	0.7	0.4	0.8	0	1	0.9	1	0.4	0.1	0	1	0	0.9	0	0.2	1	0.3	0.9	0.9	0.9	1	1	1	1	1	1	0	1	0.3	0.9	1	0.7	1	1	0.5	1	1	1	1	1	1	1
2000	3	17	10	1	0.4	0.5	0.6	0.7	0.4	0.3	0	1	0.6	1	0.8	0.9	0.1	0.8	0.9	0.4	0.2	0.5	0.8	0.8	0.9	0.7	1	1	1	1	1	1	1	0	0.8	0.9	1	1	0.6	0.5	1	0.8	1	1	0.8	0.9	1	1	1
2000	3	17	11	0.9	0.6	0.4	0.3	0.7	0.9	0.7	0	0.6	0.9	0.6	0.6	0.9	0.2	0.6	0.9	0.3	0	0.3	0.7	0.6	0.7	0.8	1	1	1	1	1	1	1	0	0.8	0.6	0.7	1	1	0.8	1	1	0.9	0.9	0.7	1	1	1	1
2000	3	17	12	0.9	0.6	0.6	0.6	1	0.7	0.6	0	0.9	0.7	1	1	1	0.3	0.5	0.5	0.4	0.4	0.3	0.2	0.8	0.8	0.9	1	1	1	1	1	1	1	0	0.8	0.9	1	0.9	0.6	0.8	1	1	1	1	0.6	1	1	1	1
2000	3	17	13	1	0.5	0.8	0.8	0.9	1	0.9	0	1	0.8	1	1	1	0.6	0.6	0.6	0.4	0.4	0.7	0.7	0.9	0.9	1	1	1	1	1	1	1	1	0	1	0.9	1	1	0.6	0.4	1	1	1	1	1	1	1	1	1
2000	3	17	14	1	0.9	0.8	1	1	1	0.9	0	1	0.9	1	1	1	0.8	0.8	0.5	0.7	0.7	0.8	0.8	0.7	0.7	1	1	1	1	1	1	1	1	0	1	0.9	1	1	0.7	0.9	1	1	1	1	1	1	1	1	1
2000	3	17	15	1	0.9	1	1	1	1	0.9	0	1	1	1	1	1	0.9	0.9	0.6	0.9	0.8	1	1	0.8	0.9	0.7	1	1	1	1	1	1	1	0	1	1	1	1	0.8	1	1	1	1	1	1	1	1	1	1
2000	3	17	16	1	0.9	1	1	1	1	0.7	0	1	1	1	1	1	1	1	0.9	0.9	0.5	1	1	1	0.9	0.9	1	1	1	1	1	1	1	0	1	1	1	1	1	0.9	1	1	1	1	1	1	1	1	1
2000	3	17	17	1	1	1	1	1	1	1	0	1	1	1	1	1	1	1	1	1	1	1	1	1	0.8	1	1	1	1	1	1	1	1	0	1	1	0.9	1	1	1	1	1	1	1	1	1	1	1	1
2000	3	17	18	1	1	1	1	0.7	1	0.3	0	1	1	1	0.5	0.9	0.8	1	1	0.9	0.9	1	0.9	0.5	0	0.5	1	1	1	1	0.9	1	1	0	1	0.5	0.8	1	1	1	1	0.9	0.9	1	1	1	1	1	1
2000	3	17	19	0	0.1	0	0.1	0	0.1	0	0	0	0.1	0	0	0	0	0	0.1	0	0	0	0	0	0	0	0.2	0.1	0.3	0.2	0	0	0	0	0	0	0.1	0.2	0	0.1	0	0	0	0	0	0.1	0	0.1	0.1
2000	3	17	20	0	0	0	0	0	0	0	0	0	0	0	0	0	0	0	0	0	0	0	0	0	0	0	0	0	0	0	0	0	0	0	0	0	0	0	0	0	0	0	0	0	0	0	0	0	0
2000	3	17	21	0	0	0	0	0	0	0	0	0	0	0	0	0	0	0	0	0	0	0	0	0	0	0	0	0	0	0	0	0	0	0	0	0	0	0	0	0	0	0	0	0	0	0	0	0	0
2000	3	17	22	0	0	0	0	0	0	0	0	0	0	0	0	0	0	0	0	0	0	0	0	0	0	0	0	0	0	0	0	0	0	0	0	0	0	0	0	0	0	0	0	0	0	0	0	0	0
2000	3	17	23	0	0	0	0	0	0	0	0	0	0	0	0	0	0	0	0	0	0	0	0	0	0	0	0	0	0	0	0	0	0	0	0	0	0	0	0	0	0	0	0	0	0	0	0	0	0
2000	3	17	24	0	0	0	0	0	0	0	0	0	0	0	0	0	0	0	0	0	0	0	0	0	0	0	0	0	0	0	0	0	0	0	0	0	0	0	0	0	0	0	0	0	0	0	0	0	0
2000	3	18	1	0	0	0	0	0	0	0	0	0	0	0	0	0	0	0	0	0	0	0	0	0	0	0	0	0	0	0	0	0	0	0	0	0	0	0	0	0	0	0	0	0	0	0	0	0	0
2000	3	18	2	0	0	0	0	0	0	0	0	0	0	0	0	0	0	0	0	0	0	0	0	0	0	0	0	0	0	0	0	0	0	0	0	0	0	0	0	0	0	0	0	0	0	0	0	0	0
2000	3	18	3	0	0	0	0	0	0	0	0	0	0	0	0	0	0	0	0	0	0	0	0	0	0	0	0	0	0	0	0	0	0	0	0	0	0	0	0	0	0	0	0	0	0	0	0	0	0
2000	3	18	4	0	0	0	0	0	0	0	0	0	0	0	0	0	0	0	0	0	0	0	0	0	0	0	0	0	0	0	0	0	0	0	0	0	0	0	0	0	0	0	0	0	0	0	0	0	0
2000	3	18	5	0	0	0	0	0	0	0	0	0	0	0	0	0	0	0	0	0	0	0	0	0	0	0	0	0	0	0	0	0	0	0	0	0	0	0	0	0	0	0	0	0	0	0	0	0	0
2000	3	18	6	0	0	0	0	0	0	0	0	0	0	0	0	0	0	0	0	0	0	0	0	0	0	0	0	0	0	0	0	0	0	0	0	0	0	0	0	0	0	0	0	0	0	0	0	0	0
2000	3	18	7	0	0	0.1	0.2	0	0	0	0	0	0	0	0	0.1	0	0	0.3	0	0	0	0.1	0	0	0	0	0.2	0	0.2	0	0.1	0	0	0	0	0	0	0	0	0	0	0	0	0	0	0.1	0	0
2000	3	18	8	1	0.8	1	1	1	0.9	0.7	0.5	1	0.9	1	0.9	1	0.8	1	1	0.9	0.9	1	1	1	0.9	0.5	0.9	1	0.6	1	0.8	1	1	0	0.8	0.7	0.8	0.9	0.9	0.7	0.2	0.7	0.6	0.7	0.6	0.7	1	0.7	0.9
2000	3	18	9	1	1	1	1	1	1	1	0.7	1	1	1	1	1	1	1	1	1	1	1	1	1	1	1	1	1	1	1	1	1	1	0	1	1	1	1	1	1	1	1	1	1	1	1	1	1	1
2000	3	18	10	1	1	1	1	1	1	1	0.7	1	1	1	1	1	1	1	1	1	1	1	1	1	1	1	1	1	1	1	1	1	1	0	1	1	1	1	1	1	1	1	1	1	1	1	1	1	1
2000	3	18	11	1	1	1	1	1	1	1	0.5	1	1	1	1	1	1	1	1	1	1	1	1	1	1	1	1	1	1	1	1	1	1	0	1	1	1	1	1	1	1	1	1	1	1	1	1	1	1
2000	3	18	12	1	1	1	1	1	1	1	0.1	1	1	1	1	1	1	1	1	1	1	1	1	1	1	1	1	1	1	1	1	1	1	0	1	1	1	1	1	1	1	1	1	1	0.9	0.9	1	1	1
2000	3	18	13	1	1	1	1	1	1	1	0.4	1	1	1	1	1	1	1	1	1	1	1	1	1	1	1	1	1	1	0.9	1	1	1	0.1	1	1	1	1	1	0.7	1	1	1	0.9	1	0.9	0.9	0.8	1
2000	3	18	14	1	1	1	1	1	1	1	0.7	1	1	1	1	1	1	1	1	1	1	1	1	0.4	0.4	1	1	1	1	1	1	1	1	0	1	1	1	1	1	0.9	1	1	0.9	1	1	0.9	0.7	0.3	1
2000	3	18	15	1	1	1	1	1	1	0.9	0.7	1	1	0.8	1	1	1	1	1	1	1	0.9	0.4	0.6	0.4	0.7	1	1	1	1	0.9	1	1	0	1	1	0.5	0.9	1	0.6	0.7	0.8	0.9	1	1	0.1	1	0.5	0.9
2000	3	18	16	1	1	1	1	1	1	0.5	0.6	1	1	0.7	1	1	1	1	1	1	1	1	0.1	0.6	0	0.3	1	0.9	0.6	0.9	1	1	0.9	0	0.8	0.9	0	0.2	0.8	0.4	0.9	0.5	1	1	1	0.5	0.6	0.8	0.9
2000	3	18	17	0.4	0.6	0.6	0.4	0.4	0.4	0.6	0.4	0.2	0.3	0	0.8	0.8	0.9	0.7	0.4	0.8	0.8	0.6	0.1	0.4	0	0	0.4	0.2	0	0.1	0.2	0.1	0	0	0.3	0.3	0.1	0.2	0.2	0	0.4	0.4	0.6	0.4	0.6	0.4	0.5	0.4	0.4
2000	3	18	18	0	0	0	0	0	0	0	0.1	0	0	0	0	0	0	0	0	0	0	0	0	0.1	0	0	0	0	0	0	0	0	0	0.1	0	0	0	0	0	0	0	0	0.2	0	0	0.1	0.1	0	0
2000	3	18	19	0	0	0	0	0	0	0	0	0	0	0	0	0	0	0	0	0	0	0	0	0	0	0	0	0	0	0	0	0	0	0	0	0	0	0	0	0	0	0	0	0	0	0	0	0	0
2000	3	18	20	0	0	0	0	0	0	0	0	0	0	0	0	0	0	0	0	0	0	0	0	0	0	0	0	0	0	0	0	0	0	0	0	0	0	0	0	0	0	0	0	0	0	0	0	0	0
2000	3	18	21	0	0	0	0	0	0	0	0	0	0	0	0	0	0	0	0	0	0	0	0	0	0	0	0	0	0	0	0	0	0	0	0	0	0	0	0	0	0	0	0	0	0	0	0	0	0
2000	3	18	22	0	0	0	0	0	0	0	0	0	0	0	0	0	0	0	0	0	0	0	0	0	0	0	0	0	0	0	0	0	0	0	0	0	0	0	0	0	0	0	0	0	0	0	0	0	0
2000	3	18	23	0	0	0	0	0	0	0	0	0	0	0	0	0	0	0	0	0	0	0	0	0	0	0	0	0	0	0	0	0	0	0	0	0	0	0	0	0	0	0	0	0	0	0	0	0	0
2000	3	18	24	0	0	0	0	0	0	0	0	0	0	0	0	0	0	0	0	0	0	0	0	0	0	0	0	0	0	0	0	0	0	0	0	0	0	0	0	0	0	0	0	0	0	0	0	0	0
2000	3	19	1	0	0	0	0	0	0	0	0	0	0	0	0	0	0	0	0	0	0	0	0	0	0	0	0	0	0	0	0	0	0	0	0	0	0	0	0	0	0	0	0	0	0	0	0	0	0
2000	3	19	2	0	0	0	0	0	0	0	0	0	0	0	0	0	0	0	0	0	0	0	0	0	0	0	0	0	0	0	0	0	0	0	0	0	0	0	0	0	0	0	0	0	0	0	0	0	0
2000	3	19	3	0	0	0	0	0	0	0	0	0	0	0	0	0	0	0	0	0	0	0	0	0	0	0	0	0	0	0	0	0	0	0	0	0	0	0	0	0	0	0	0	0	0	0	0	0	0
2000	3	19	4	0	0	0	0	0	0	0	0	0	0	0	0	0	0	0	0	0	0	0	0	0	0	0	0	0	0	0	0	0	0	0	0	0	0	0	0	0	0	0	0	0	0	0	0	0	0
2000	3	19	5	0	0	0	0	0	0	0	0	0	0	0	0	0	0	0	0	0	0	0	0	0	0	0	0	0	0	0	0	0	0	0	0	0	0	0	0	0	0	0	0	0	0	0	0	0	0
2000	3	19	6	0	0	0	0	0	0	0	0	0	0	0	0	0	0	0	0	0	0	0	0	0	0	0	0	0	0	0	0	0	0	0	0	0	0	0	0	0	0	0	0	0	0	0	0	0	0
2000	3	19	7	0	0	0	0	0	0	0	0	0	0	0	0	0	0	0	0	0	0	0	0	0	0	0	0	0	0	0	0	0	0	0.1	0	0	0	0	0	0	0	0	0	0	0	0	0	0	0
2000	3	19	8	0	0	0	0	0	0	0	0.8	0	0	0	0	0	0	0	0	0	0	0	0	0	0	0	0	0	0	0	0	0	0	0.8	0	0	0	0	0	0	0	0	0	0	0	0	0	0	0
2000	3	19	9	0	0	0	0	0	0	0	1	0	0	0	0	0	0	0	0	0	0	0	0	0	0	0	0	0	0	0	0	0	0	0	0	0	0	0	0	0	0	0	0	0	0	0	0	0	0
2000	3	19	10	0	0	0	0	0	0	0	1	0	0	0	0	0	0	0	0	0	0	0	0	0	0	0	0	0	0	0	0	0	0	0	0	0	0	0	0	0	0	0	0	0	0	0	0	0	0
2000	3	19	11	0	0	0	0	0	0	0	1	0	0	0	0	0	0	0	0	0	0	0	0	0	0	0	0.2	0	0	0	0	0	0	0.1	0	0	0	0	0	0	0	0	0	0	0	0	0	0	0
2000	3	19	12	0	0	0	0	0	0	0	1	0	0	0	0	0	0	0	0	0	0	0	0	0	0	0	1	0.7	0	0.1	0	0.1	0	0.6	0	0	0	0	0	0	0	0	0	0	0	0	0	0	0
2000	3	19	13	0	0	0	0	0	0	0	1	0.2	0	0	0	0.1	0.2	0	0	0	0.3	0	0.1	0	0	0	0.8	0.8	0.2	0.3	0	0.3	0.3	0.1	0	0	0	0	0	0	0	0	0.1	0	0	0	0	0	0.1
2000	3	19	14	0	0.1	0	0	0.5	0	0	1	0.1	0	0.3	0	0	0	0	0	0	0	0	0.1	0	0	0	0.1	0.3	0.1	0.6	0	0.1	0.2	0	0	0	0	0	0	0	0	0	0	0	0.2	0	0	0	0
2000	3	19	15	0.1	0.1	0.3	0.1	0.2	0	0.2	1	0.4	0	0.3	0	0	0	0	0	0	0.2	0	0	0	0	0	0.8	0.4	0.2	0.4	0	0.1	0.5	0.2	0.1	0	0.3	0	0	0	0.2	0	0	0	0	0	0	0	0.1
2000	3	19	16	0.4	0.2	0.3	0.3	0.9	0.2	0.2	1	0.1	0.4	0.6	0	0	0	0	0.3	0.1	0.4	0.1	0.1	0	0	0.2	0.5	0.8	0.9	0.9	0.1	0.9	0.3	0	0.1	0.1	0.4	0.3	0	0	0.2	0	0	0.1	0	0.1	0	0	0.5
2000	3	19	17	0.3	0.1	0.2	0.5	0.6	0.7	0.6	1	0.8	0.4	0.7	0.1	0.6	0.5	0.4	0.4	0.2	0.6	0.2	0.5	0.2	0.3	0.6	0.9	0.9	1	1	0.4	0.9	0.8	0.6	0.3	0.1	0.2	0.4	0.1	0	0.4	0.2	0.3	0.4	0.2	0.2	0.1	0.3	0.3
2000	3	19	18	0	0.3	0.1	0.1	0.5	0.4	0.2	0.3	0.8	0.4	0.6	0.1	0.2	0.3	0.5	0	0	0.1	0.2	0.1	0	0	0.3	0.8	0.6	0.9	0.9	0.6	0.4	0.6	0.9	0.1	0.1	0.4	0.5	0	0	0.6	0.1	0.6	0.3	0.9	0.2	0.2	0.2	0.1
2000	3	19	19	0	0	0	0	0	0	0	0	0	0	0	0	0	0	0	0	0	0	0	0	0	0	0	0	0	0	0	0	0	0	0	0	0	0	0	0	0	0	0	0	0	0	0	0	0	0
2000	3	19	20	0	0	0	0	0	0	0	0	0	0	0	0	0	0	0	0	0	0	0	0	0	0	0	0	0	0	0	0	0	0	0	0	0	0	0	0	0	0	0	0	0	0	0	0	0	0
2000	3	19	21	0	0	0	0	0	0	0	0	0	0	0	0	0	0	0	0	0	0	0	0	0	0	0	0	0	0	0	0	0	0	0	0	0	0	0	0	0	0	0	0	0	0	0	0	0	0
2000	3	19	22	0	0	0	0	0	0	0	0	0	0	0	0	0	0	0	0	0	0	0	0	0	0	0	0	0	0	0	0	0	0	0	0	0	0	0	0	0	0	0	0	0	0	0	0	0	0
2000	3	19	23	0	0	0	0	0	0	0	0	0	0	0	0	0	0	0	0	0	0	0	0	0	0	0	0	0	0	0	0	0	0	0	0	0	0	0	0	0	0	0	0	0	0	0	0	0	0
2000	3	19	24	0	0	0	0	0	0	0	0	0	0	0	0	0	0	0	0	0	0	0	0	0	0	0	0	0	0	0	0	0	0	0	0	0	0	0	0	0	0	0	0	0	0	0	0	0	0
2000	3	20	1	0	0	0	0	0	0	0	0	0	0	0	0	0	0	0	0	0	0	0	0	0	0	0	0	0	0	0	0	0	0	0	0	0	0	0	0	0	0	0	0	0	0	0	0	0	0
2000	3	20	2	0	0	0	0	0	0	0	0	0	0	0	0	0	0	0	0	0	0	0	0	0	0	0	0	0	0	0	0	0	0	0	0	0	0	0	0	0	0	0	0	0	0	0	0	0	0
2000	3	20	3	0	0	0	0	0	0	0	0	0	0	0	0	0	0	0	0	0	0	0	0	0	0	0	0	0	0	0	0	0	0	0	0	0	0	0	0	0	0	0	0	0	0	0	0	0	0
2000	3	20	4	0	0	0	0	0	0	0	0	0	0	0	0	0	0	0	0	0	0	0	0	0	0	0	0	0	0	0	0	0	0	0	0	0	0	0	0	0	0	0	0	0	0	0	0	0	0
2000	3	20	5	0	0	0	0	0	0	0	0	0	0	0	0	0	0	0	0	0	0	0	0	0	0	0	0	0	0	0	0	0	0	0	0	0	0	0	0	0	0	0	0	0	0	0	0	0	0
2000	3	20	6	0	0	0	0	0	0	0	0	0	0	0	0	0	0	0	0	0	0	0	0	0	0	0	0	0	0	0	0	0	0	0	0	0	0	0	0	0	0	0	0	0	0	0	0	0	0
2000	3	20	7	0	0	0	0.1	0	0	0	0	0	0	0	0	0	0	0	0.1	0	0	0	0	0	0	0	0	0	0	0	0	0	0	0	0	0	0	0	0	0	0	0	0	0	0	0	0.1	0	0.1
2000	3	20	8	0.7	0.7	0.3	1	0.1	0.1	0.5	0.1	0.8	0.9	1	0.6	0.9	0.2	0.9	0.8	0.1	0.9	0.9	0.9	0	0.8	0.5	0	0.4	0.2	0.6	0.9	0.7	0.9	0	0.9	0.9	0.9	0.9	0.9	0.8	0.3	0.7	0.7	0.8	0.7	0.7	1	0.7	1
2000	3	20	9	0.5	0.9	1	1	0.4	0.8	0.9	0.8	1	1	1	1	0.8	0.8	0.9	0.7	0.1	1	1	1	0.2	1	0.8	0.6	1	0.4	0.7	1	0.6	1	0	1	1	1	1	1	1	0.9	1	1	1	1	1	1	1	1
2000	3	20	10	0.3	0.8	1	1	0.6	1	0.9	0.1	1	1	1	1	1	0.9	1	1	0.8	1	1	1	1	1	0.9	0.8	0.6	0.8	1	1	1	1	0.6	1	1	1	1	1	1	1	1	1	1	1	1	1	1	1
2000	3	20	11	1	1	1	1	0.8	1	1	0	1	1	1	1	1	1	0.9	1	1	1	1	1	1	1	1	0.9	0.8	0.8	0.9	1	1	1	0.8	1	1	1	1	1	1	1	1	1	1	1	1	1	1	1
2000	3	20	12	1	1	1	1	0.9	1	1	0	1	1	1	1	1	1	1	1	1	1	1	1	1	1	1	1	0.8	1	1	1	1	1	1	1	1	1	1	1	1	1	1	1	1	1	1	1	1	1
2000	3	20	13	1	1	1	1	1	1	1	0.1	1	1	1	1	1	1	1	1	1	1	1	1	1	1	1	0.7	1	1	1	1	1	1	1	1	1	1	1	1	1	1	1	1	1	1	1	1	1	1
2000	3	20	14	1	1	1	1	1	1	1	0.2	1	1	1	1	1	1	1	1	1	1	1	1	1	1	1	0.8	1	1	1	1	1	1	1	1	1	1	1	1	1	1	1	1	1	1	1	1	1	1
2000	3	20	15	1	1	1	1	1	1	1	0	1	1	1	1	1	1	1	1	1	1	1	1	1	1	1	1	1	1	1	1	1	1	1	1	1	1	1	1	1	1	1	1	1	1	1	1	1	1
2000	3	20	16	1	1	1	1	1	1	0.5	0	1	1	1	1	1	1	1	1	1	1	1	1	1	1	1	1	1	1	1	1	1	1	1	1	1	1	1	1	1	1	1	1	1	1	1	1	1	1
2000	3	20	17	1	1	1	1	1	1	1	0	1	1	1	1	1	1	1	1	1	1	1	1	1	1	1	1	1	1	1	1	1	1	1	1	1	0.8	1	1	1	1	1	1	1	1	1	1	1	1
2000	3	20	18	1	1	0.9	1	0.6	1	0.5	0	1	1	1	0.6	1	0.9	1	1	1	1	1	0.9	0.5	0	0.6	1	1	1	1	1	1	1	0.9	1	0.5	0.9	1	0.8	0.7	1	0.9	1	1	1	1	1	1	1
2000	3	20	19	0	0.1	0	0.1	0	0.1	0	0	0	0.1	0	0	0	0	0.1	0	0.1	0	0.1	0	0	0	0	0.2	0.1	0.2	0.3	0.1	0.1	0	0	0.1	0	0.1	0.2	0	0	0	0	0	0.1	0	0	0	0	0.1
2000	3	20	20	0	0	0	0	0	0	0	0	0	0	0	0	0	0	0	0	0	0	0	0	0	0	0	0	0	0	0	0	0	0	0	0	0	0	0	0	0	0	0	0	0	0	0	0	0	0
2000	3	20	21	0	0	0	0	0	0	0	0	0	0	0	0	0	0	0	0	0	0	0	0	0	0	0	0	0	0	0	0	0	0	0	0	0	0	0	0	0	0	0	0	0	0	0	0	0	0
2000	3	20	22	0	0	0	0	0	0	0	0	0	0	0	0	0	0	0	0	0	0	0	0	0	0	0	0	0	0	0	0	0	0	0	0	0	0	0	0	0	0	0	0	0	0	0	0	0	0
2000	3	20	23	0	0	0	0	0	0	0	0	0	0	0	0	0	0	0	0	0	0	0	0	0	0	0	0	0	0	0	0	0	0	0	0	0	0	0	0	0	0	0	0	0	0	0	0	0	0
2000	3	20	24	0	0	0	0	0	0	0	0	0	0	0	0	0	0	0	0	0	0	0	0	0	0	0	0	0	0	0	0	0	0	0	0	0	0	0	0	0	0	0	0	0	0	0	0	0	0
2000	3	21	1	0	0	0	0	0	0	0	0	0	0	0	0	0	0	0	0	0	0	0	0	0	0	0	0	0	0	0	0	0	0	0	0	0	0	0	0	0	0	0	0	0	0	0	0	0	0
2000	3	21	2	0	0	0	0	0	0	0	0	0	0	0	0	0	0	0	0	0	0	0	0	0	0	0	0	0	0	0	0	0	0	0	0	0	0	0	0	0	0	0	0	0	0	0	0	0	0
2000	3	21	3	0	0	0	0	0	0	0	0	0	0	0	0	0	0	0	0	0	0	0	0	0	0	0	0	0	0	0	0	0	0	0	0	0	0	0	0	0	0	0	0	0	0	0	0	0	0
2000	3	21	4	0	0	0	0	0	0	0	0	0	0	0	0	0	0	0	0	0	0	0	0	0	0	0	0	0	0	0	0	0	0	0	0	0	0	0	0	0	0	0	0	0	0	0	0	0	0
2000	3	21	5	0	0	0	0	0	0	0	0	0	0	0	0	0	0	0	0	0	0	0	0	0	0	0	0	0	0	0	0	0	0	0	0	0	0	0	0	0	0	0	0	0	0	0	0	0	0
2000	3	21	6	0	0	0	0	0	0	0	0	0	0	0	0	0	0	0	0	0	0	0	0	0	0	0	0	0	0	0	0	0	0	0	0	0	0	0	0	0	0	0	0	0	0	0	0	0	0
2000	3	21	7	0.1	0	0.2	0.2	0	0	0	0	0	0	0	0	0.1	0	0	0.2	0	0	0	0	0	0	0	0	0.2	0	0.1	0	0.1	0.1	0	0	0	0	0	0	0	0	0	0	0	0	0	0	0	0
2000	3	21	8	1	0.9	1	1	1	0.8	0.8	0	1	0.9	1	0.8	1	0.8	0.9	1	1	1	1	1	1	0.9	0.6	0.8	1	0.6	0.9	0.8	1	1	0.2	0.9	0.8	0.9	0.8	0.3	0.8	0.2	0.5	0.6	0.2	0.4	0.2	0.4	0.1	0.6
2000	3	21	9	1	1	1	1	1	1	1	0	1	1	1	1	1	1	1	1	1	1	1	1	1	1	1	1	1	1	0.8	1	1	1	1	1	1	1	1	0.9	1	0.7	0.8	1	1	0.9	0.9	0.9	0.7	1
2000	3	21	10	1	1	1	1	1	1	1	0	1	1	1	1	1	1	1	1	1	1	1	1	1	1	1	1	0.9	0.7	0.9	1	1	1	1	1	1	1	1	0.8	1	1	0.8	1	1	1	1	0.9	0.7	1
2000	3	21	11	1	1	1	1	1	1	1	0	1	1	1	1	1	0.9	1	1	1	1	1	1	1	1	1	1	0.6	1	1	1	1	0.9	1	1	1	1	1	0.6	1	1	0.9	1	0.9	1	1	1	0.9	0.8
2000	3	21	12	1	1	1	0.7	1	1	1	0	1	1	1	1	1	1	1	1	1	1	1	1	1	1	1	1	0.9	0.9	1	1	1	1	1	1	1	1	1	0.9	1	0.9	1	1	0.8	0.9	1	1	1	0.5
2000	3	21	13	0.9	1	1	1	1	0.9	1	0	1	1	1	1	1	1	1	1	1	1	0.9	1	0.9	1	0.7	1	0.3	0.9	1	1	1	1	1	1	1	1	1	1	1	1	0.9	1	0.7	1	1	0.4	1	0.4
2000	3	21	14	0.8	1	0.9	1	1	1	1	0.4	1	1	1	1	1	1	1	1	1	1	1	1	0.4	1	0.2	1	0	0.9	0.3	0.7	0.9	1	0.9	1	1	1	1	0.9	1	1	0.9	0.8	0.3	1	1	0.8	0.7	0
2000	3	21	15	1	1	1	0.4	0.8	1	0.9	0	0.3	0.7	0.5	1	0.6	1	0.9	0.9	1	0.9	1	1	0.9	1	1	0.6	0.1	0.1	0.4	0.7	0.3	0.2	1	0.8	1	0.8	0.2	0.5	0.9	0.5	0.8	0.2	0.6	1	1	0.8	0.7	0.1
2000	3	21	16	0.2	0.1	0.6	0	0	0.1	0.1	0.3	0.4	0.3	0	0.8	0.1	0.9	0.7	0.8	0.9	0.9	1	0.5	1	1	1	0	0	0.9	0.3	0.3	0	0	1	0.1	0.2	0.1	0	0.1	0.1	0.5	0.2	0	0.2	1	0.6	0.5	0.9	0.1
2000	3	21	17	0	0.1	0	0	0	0	0	0.9	0	0	0	0	0	0	0	0	0.2	0.2	0.7	0.6	0.9	0.6	0.5	0.4	0	0.7	0	0.1	0	0	1	0	0.1	0.2	0.2	0.1	0.1	0.7	0.2	0.3	0.5	0.1	0.2	0.3	0.4	0.1
2000	3	21	18	0	0	0	0	0.2	0	0	0.8	0	0	0	0	0	0	0.1	0	0	0.1	0	0.1	0.4	0	0.2	0	0	0	0	0	0	0	0.7	0	0	0	0	0	0	0.1	0	0	0	0	0	0.3	0.1	0
2000	3	21	19	0	0	0	0	0	0	0	0	0	0	0	0	0	0	0	0	0	0	0	0	0	0	0	0	0	0	0	0	0	0	0	0	0	0	0	0	0	0	0	0	0	0	0	0	0	0
2000	3	21	20	0	0	0	0	0	0	0	0	0	0	0	0	0	0	0	0	0	0	0	0	0	0	0	0	0	0	0	0	0	0	0	0	0	0	0	0	0	0	0	0	0	0	0	0	0	0
2000	3	21	21	0	0	0	0	0	0	0	0	0	0	0	0	0	0	0	0	0	0	0	0	0	0	0	0	0	0	0	0	0	0	0	0	0	0	0	0	0	0	0	0	0	0	0	0	0	0
2000	3	21	22	0	0	0	0	0	0	0	0	0	0	0	0	0	0	0	0	0	0	0	0	0	0	0	0	0	0	0	0	0	0	0	0	0	0	0	0	0	0	0	0	0	0	0	0	0	0
2000	3	21	23	0	0	0	0	0	0	0	0	0	0	0	0	0	0	0	0	0	0	0	0	0	0	0	0	0	0	0	0	0	0	0	0	0	0	0	0	0	0	0	0	0	0	0	0	0	0
2000	3	21	24	0	0	0	0	0	0	0	0	0	0	0	0	0	0	0	0	0	0	0	0	0	0	0	0	0	0	0	0	0	0	0	0	0	0	0	0	0	0	0	0	0	0	0	0	0	0
2000	3	22	1	0	0	0	0	0	0	0	0	0	0	0	0	0	0	0	0	0	0	0	0	0	0	0	0	0	0	0	0	0	0	0	0	0	0	0	0	0	0	0	0	0	0	0	0	0	0
2000	3	22	2	0	0	0	0	0	0	0	0	0	0	0	0	0	0	0	0	0	0	0	0	0	0	0	0	0	0	0	0	0	0	0	0	0	0	0	0	0	0	0	0	0	0	0	0	0	0
2000	3	22	3	0	0	0	0	0	0	0	0	0	0	0	0	0	0	0	0	0	0	0	0	0	0	0	0	0	0	0	0	0	0	0	0	0	0	0	0	0	0	0	0	0	0	0	0	0	0
2000	3	22	4	0	0	0	0	0	0	0	0	0	0	0	0	0	0	0	0	0	0	0	0	0	0	0	0	0	0	0	0	0	0	0	0	0	0	0	0	0	0	0	0	0	0	0	0	0	0
2000	3	22	5	0	0	0	0	0	0	0	0	0	0	0	0	0	0	0	0	0	0	0	0	0	0	0	0	0	0	0	0	0	0	0	0	0	0	0	0	0	0	0	0	0	0	0	0	0	0
2000	3	22	6	0	0	0	0	0	0	0	0	0	0	0	0	0	0	0	0	0	0	0	0	0	0	0	0	0	0	0	0	0	0	0	0	0	0	0	0	0	0	0	0	0	0	0	0	0	0
2000	3	22	7	0	0	0	0	0	0	0	0	0	0	0	0	0	0	0	0	0	0	0	0	0	0	0	0	0	0	0	0	0	0	0.3	0	0	0	0	0	0	0	0	0	0	0	0	0	0	0
2000	3	22	8	0	0.1	0.3	0	0	0	0	0.2	0	0.2	0.5	0.1	0.4	0	0.4	0.5	0.2	0.5	0	0	0	0	0	0	0	0	0.2	0	0.1	0.3	1	0	0	0.2	0.4	0	0.6	0	0	0	0	0	0	0	0	0
2000	3	22	9	0.1	0.8	0.8	0.9	0.6	0.5	0.7	0.9	0.7	0.9	0.9	0.6	0.9	0.6	1	0.7	0.8	0.9	0.7	0.1	0.4	0	0.1	0	0.5	0	0.3	0.1	0.7	1	1	0.8	0.2	0.7	0.5	0	0.6	0.1	0	0	0.3	0.4	0.1	0.8	0.4	0.2
2000	3	22	10	0.8	0.7	1	0.8	0.7	0.7	1	1	1	0.9	0.9	0.9	1	1	1	0.9	1	1	0.8	0.6	0.9	0.4	0.6	0.2	0.8	0.5	1	0.3	1	1	1	0.9	0.3	0.8	0.5	0.4	0.4	0	0.1	0.1	0	0.9	0.9	1	0.9	0.8
2000	3	22	11	0.6	0.9	1	0.8	1	0.9	0.9	1	0.7	0.5	1	0.9	1	1	1	0.9	0.7	0.8	0.2	0.9	0.8	1	1	0.8	0.4	0	0.9	0.3	0.9	0.8	1	1	0.7	0.7	0.8	0.7	0.4	0	0.4	0	0.8	0.7	0.9	1	0.9	0.4
2000	3	22	12	0.7	1	1	1	1	1	1	1	0.9	0.7	1	1	1	0.9	1	0.7	0.9	1	0.9	1	1	1	1	0.9	0.6	0.5	0.6	0.7	0.9	0.9	1	1	0.8	0.4	0.9	0.6	1	0.8	1	0.6	1	0.9	1	1	1	1
2000	3	22	13	1	0.9	1	0.9	1	1	0.9	1	1	1	0.9	0.9	1	1	1	1	1	1	1	1	1	0.9	1	1	1	1	0.9	0.6	1	1	1	1	1	0.4	0.7	0.5	0.4	0.3	0.5	0.3	0.6	1	1	1	1	1
2000	3	22	14	1	1	1	1	1	0.9	0.9	1	0.9	0.9	1	1	1	0.9	0.9	0.7	0.8	0.8	1	1	1	1	1	1	0.8	1	0.9	0.9	0.9	0.9	1	1	1	0.8	1	0.9	1	0.8	1	0.5	0.7	0.6	0.6	0.2	0.3	0.4
2000	3	22	15	1	1	1	1	1	1	0.9	1	1	0.8	0.9	1	1	1	0.9	0.8	0.6	0.7	0.4	0.9	0.7	0.7	0.9	1	1	0.9	0.9	0.6	1	0.8	1	0.7	0.3	0.7	0.5	0.9	0.8	0.5	0.8	0.4	0.2	0.9	0.7	0.6	0.5	0.3
2000	3	22	16	1	1	1	1	1	1	0.7	1	1	1	0.9	1	1	1	1	1	1	1	0.8	0.8	0.8	0.4	0.6	1	1	1	0.9	0.5	1	1	1	1	0.9	0.7	0.8	0.8	0.5	0.6	0.8	0.7	0.9	0.7	0.5	0.8	0.5	0.7
2000	3	22	17	1	1	1	1	1	1	1	0.9	1	1	1	1	1	1	1	1	1	1	1	1	1	0.9	1	1	1	1	1	1	1	1	0.7	1	1	0.8	1	1	1	0.9	0.8	0.8	0.8	0.7	0.8	0.5	0.5	1
2000	3	22	18	0.5	0.8	0.7	0.7	0.6	0.7	0.5	0.3	0.8	0.7	0.7	0.5	0.7	0.8	0.8	0.7	0.8	0.7	0.8	0.7	0.5	0	0.6	0.8	0.7	0.8	0.8	0.5	0.7	0.6	0.3	0.8	0.5	0.8	0.9	0.8	0.9	0.7	0.7	0.7	0.6	0.8	0.7	0.7	0.7	0.5
2000	3	22	19	0	0	0	0	0	0	0	0	0	0	0	0	0	0	0	0	0	0	0	0	0	0	0	0	0	0	0	0	0	0	0	0	0	0	0	0	0	0	0	0	0	0	0	0	0	0
2000	3	22	20	0	0	0	0	0	0	0	0	0	0	0	0	0	0	0	0	0	0	0	0	0	0	0	0	0	0	0	0	0	0	0	0	0	0	0	0	0	0	0	0	0	0	0	0	0	0
2000	3	22	21	0	0	0	0	0	0	0	0	0	0	0	0	0	0	0	0	0	0	0	0	0	0	0	0	0	0	0	0	0	0	0	0	0	0	0	0	0	0	0	0	0	0	0	0	0	0
2000	3	22	22	0	0	0	0	0	0	0	0	0	0	0	0	0	0	0	0	0	0	0	0	0	0	0	0	0	0	0	0	0	0	0	0	0	0	0	0	0	0	0	0	0	0	0	0	0	0
2000	3	22	23	0	0	0	0	0	0	0	0	0	0	0	0	0	0	0	0	0	0	0	0	0	0	0	0	0	0	0	0	0	0	0	0	0	0	0	0	0	0	0	0	0	0	0	0	0	0
2000	3	22	24	0	0	0	0	0	0	0	0	0	0	0	0	0	0	0	0	0	0	0	0	0	0	0	0	0	0	0	0	0	0	0	0	0	0	0	0	0	0	0	0	0	0	0	0	0	0
2000	3	23	1	0	0	0	0	0	0	0	0	0	0	0	0	0	0	0	0	0	0	0	0	0	0	0	0	0	0	0	0	0	0	0	0	0	0	0	0	0	0	0	0	0	0	0	0	0	0
2000	3	23	2	0	0	0	0	0	0	0	0	0	0	0	0	0	0	0	0	0	0	0	0	0	0	0	0	0	0	0	0	0	0	0	0	0	0	0	0	0	0	0	0	0	0	0	0	0	0
2000	3	23	3	0	0	0	0	0	0	0	0	0	0	0	0	0	0	0	0	0	0	0	0	0	0	0	0	0	0	0	0	0	0	0	0	0	0	0	0	0	0	0	0	0	0	0	0	0	0
2000	3	23	4	0	0	0	0	0	0	0	0	0	0	0	0	0	0	0	0	0	0	0	0	0	0	0	0	0	0	0	0	0	0	0	0	0	0	0	0	0	0	0	0	0	0	0	0	0	0
2000	3	23	5	0	0	0	0	0	0	0	0	0	0	0	0	0	0	0	0	0	0	0	0	0	0	0	0	0	0	0	0	0	0	0	0	0	0	0	0	0	0	0	0	0	0	0	0	0	0
2000	3	23	6	0	0	0	0	0	0	0	0	0	0	0	0	0	0	0	0	0	0	0	0	0	0	0	0	0	0	0	0	0	0	0	0	0	0	0	0	0	0	0	0	0	0	0	0	0	0
2000	3	23	7	0	0	0	0	0	0	0	0	0	0	0	0	0	0	0	0	0	0	0	0	0	0	0	0	0	0	0	0	0	0	0.1	0	0	0	0	0	0	0	0	0	0	0	0	0	0	0
2000	3	23	8	0	0	0	0	0	0	0	0.8	0	0	0	0.3	0.6	0	0.5	0	0	0.2	0.7	0.2	0.5	0.5	0.1	0	0	0	0	0	0	0	0.9	0	0	0	0	0	0.1	0	0	0	0	0	0	0	0	0
2000	3	23	9	0	0	0	0	0	0	0	1	0	0	0	0.3	0.1	0	0.7	0	0	0	0.1	0	0.2	0	0	0	0	0	0	0	0	0	0.9	0	0	0	0	0	0	0	0	0	0	0	0	0	0	0
2000	3	23	10	0	0	0	0	0	0	0	1	0	0	0	0.1	0	0	0	0	0	0	0	0	0.1	0	0	0	0	0	0	0	0	0	0.3	0	0	0	0	0	0	0	0	0	0	0	0	0	0	0
2000	3	23	11	0	0	0	0	0	0	0	0.9	0	0	0	0	0	0	0	0	0	0	0	0	0	0	0	0	0	0	0	0	0	0	0.4	0	0	0	0	0	0	0	0	0	0	0	0	0	0	0
2000	3	23	12	0	0	0	0	0	0	0	1	0	0	0	0	0	0	0	0	0	0	0	0	0	0	0	0	0	0	0	0	0	0	0.3	0	0	0	0	0	0	0	0	0	0	0	0	0	0	0
2000	3	23	13	0	0	0	0	0	0	0	1	0	0	0	0	0	0	0	0	0	0	0	0	0	0	0	0	0	0	0	0	0	0	0.2	0	0	0	0	0	0	0	0	0	0	0	0	0	0	0
2000	3	23	14	0	0	0	0	0	0	0	1	0	0	0	0	0	0	0	0	0	0	0	0	0	0	0	0	0	0	0	0	0	0	0.4	0	0	0	0	0	0	0	0	0	0	0	0	0	0	0
2000	3	23	15	0	0	0	0	0	0	0	0.9	0	0	0	0	0	0	0	0	0	0	0	0	0	0	0	0	0	0	0	0	0	0	0.3	0	0	0	0	0	0	0	0	0	0	0	0	0	0	0
2000	3	23	16	0	0	0	0	0	0	0	0.3	0	0	0	0	0	0	0	0	0	0	0	0	0	0	0	0	0	0	0	0	0	0	0.4	0	0	0	0	0	0	0	0	0	0	0	0	0	0	0
2000	3	23	17	0	0	0	0	0	0	0	0.4	0	0	0	0	0	0	0	0	0	0	0	0	0	0	0	0	0	0	0	0	0	0	0.8	0	0	0	0	0	0	0	0	0	0	0	0	0	0	0
2000	3	23	18	0	0	0	0	0	0	0	0	0	0	0	0	0	0	0	0	0	0	0	0	0	0	0	0	0	0	0	0	0	0	1	0	0	0	0	0	0	0	0	0	0	0	0	0	0	0
2000	3	23	19	0	0	0	0	0	0	0	0	0	0	0	0	0	0	0	0	0	0	0	0	0	0	0	0	0	0	0	0	0	0	0.3	0	0	0	0	0	0	0	0	0	0	0	0	0	0	0
2000	3	23	20	0	0	0	0	0	0	0	0	0	0	0	0	0	0	0	0	0	0	0	0	0	0	0	0	0	0	0	0	0	0	0	0	0	0	0	0	0	0	0	0	0	0	0	0	0	0
2000	3	23	21	0	0	0	0	0	0	0	0	0	0	0	0	0	0	0	0	0	0	0	0	0	0	0	0	0	0	0	0	0	0	0	0	0	0	0	0	0	0	0	0	0	0	0	0	0	0
2000	3	23	22	0	0	0	0	0	0	0	0	0	0	0	0	0	0	0	0	0	0	0	0	0	0	0	0	0	0	0	0	0	0	0	0	0	0	0	0	0	0	0	0	0	0	0	0	0	0
2000	3	23	23	0	0	0	0	0	0	0	0	0	0	0	0	0	0	0	0	0	0	0	0	0	0	0	0	0	0	0	0	0	0	0	0	0	0	0	0	0	0	0	0	0	0	0	0	0	0
2000	3	23	24	0	0	0	0	0	0	0	0	0	0	0	0	0	0	0	0	0	0	0	0	0	0	0	0	0	0	0	0	0	0	0	0	0	0	0	0	0	0	0	0	0	0	0	0	0	0
2000	3	24	1	0	0	0	0	0	0	0	0	0	0	0	0	0	0	0	0	0	0	0	0	0	0	0	0	0	0	0	0	0	0	0	0	0	0	0	0	0	0	0	0	0	0	0	0	0	0
2000	3	24	2	0	0	0	0	0	0	0	0	0	0	0	0	0	0	0	0	0	0	0	0	0	0	0	0	0	0	0	0	0	0	0	0	0	0	0	0	0	0	0	0	0	0	0	0	0	0
2000	3	24	3	0	0	0	0	0	0	0	0	0	0	0	0	0	0	0	0	0	0	0	0	0	0	0	0	0	0	0	0	0	0	0	0	0	0	0	0	0	0	0	0	0	0	0	0	0	0
2000	3	24	4	0	0	0	0	0	0	0	0	0	0	0	0	0	0	0	0	0	0	0	0	0	0	0	0	0	0	0	0	0	0	0	0	0	0	0	0	0	0	0	0	0	0	0	0	0	0
2000	3	24	5	0	0	0	0	0	0	0	0	0	0	0	0	0	0	0	0	0	0	0	0	0	0	0	0	0	0	0	0	0	0	0	0	0	0	0	0	0	0	0	0	0	0	0	0	0	0
2000	3	24	6	0	0	0	0	0	0	0	0	0	0	0	0	0	0	0	0	0	0	0	0	0	0	0	0	0	0	0	0	0	0	0	0	0	0	0	0	0	0	0	0	0	0	0	0	0	0
[truncated: 190,866 more rows]
[truncated: 29 more columns]
